# Supplementary material for: High-Definition Analysis of Host Protein Stability during Human Cytomegalovirus Infection Reveals Antiviral Factors and Viral Evasion Mechanisms
Source: Cell Host Microbe. 2018 Sep 12;24(3):447–460.e11. doi: 10.1016/j.chom.2018.07.011 (PMC6146656; doi:10.1016/j.chom.2018.07.011)
Supplement: Table S1. Interactive Spreadsheet of All Data in the Manuscript, Related to Figures 1–4 — The “Plots” worksheet generates graphs for all the human and viral proteins and transcripts quantified, and enables easy visualization of statistics. The “Data” worksheet shows minimally annotated protein and transcript data, for which the only modifications are formatting, normalization, reassignment of 11 non-canonical HCMV ORFs, and combination of peptide data for HLA-B and HLA-C alleles into single combined results, as described in STAR Methods. The “Calcs” worksheet shows all derived values, and the “Lookup” worksheet is used to generate graphs shown in “Plots”. [file mmc2.xlsx]

## Sheet: Plots
Gene name		HLTF		Helicase-like transcription factor												Isoforms	1
																																			Quick instructions
																																			Input a gene name into cell C2. All available data for all experiments will be displayed. If no data is found for your gene, it might appear under a different alias - see www.genecards.org for alternatives.
																																			Normalised signal:noise (S:N) values for each experiment are shown in the 'Data' worksheet. All calculated values, described below and in Star Methods, are shown in the 'Calcs' worksheet.
																																			The number of peptides quantified are shown adjacent to each graph. Relevant additional statistics are shown under each graph.
																																			The number of isoforms of the protein that were quantified is shown in cell R2. Data in the 'Data' worksheet is sorted such that the isoform quantified by the greatest total number of peptides is always shown in these plots.
																																			If there are two or more isoforms for a given protein, data for other isoforms can be found in the 'Data' worksheet.
																																			Ratios, fold changes and p-values are made easier to eyeball using a colour scale from dark green (ratio close to 1 or p-value not significant) to red (ratio >3 or p-value highly significant).
																																			1. PM1-2 and WCL1-2 data (shown in grey)
																																			These experiments were published and fully described in Weekes et al, Cell 2014. They show relative abundance of each protein over time measured at four time points in biological duplicate (experiment 1) or eight time points (experiment 2).
																																			The orange diamond shows 12h infection data with irradiated virus.
																																			2. RNA / protein screen
																																			This screen compared WCL2 protein data with corresponding RNAseq data.
																																			Degradation was assumed to occur if RNA is upregulated in the presence of protein downregulation.
																																			The RNAseq graph shows mean transcript abundance (RPKM) values normalised to a maximum of 1.
																																			'p<0.05' is shown in the Result column when both protein and RNA p-values are <0.05.
																																			The predicted mechanism of regulation ('Degraded', 'Transcript down', 'Transcript up') is shown where possible in the 'result' column.
																																3			3. Proteasome / lysosome inhibitor screen
																																			Three experiments were performed at 12, 18 and 24h of HCMV infection (with inhibitor applied in each case for the last 12h).
																																			All graphs show signal : noise values normalised to a maximum of 1.
																																ULb'			p-values for each ratio are only displayed if the ratio is >1.
																																52.3164
																																12.3967			4. Pulsed SILAC screen
																																			Two experiments were performed, with HCMV infection for up to 6h (top graphs) or 18h (bottom graphs)
																	Peptides																		Degradation (medium-labelled proteins): left hand graphs
	PM	WCL														12h	5				Degr	Synth													Protein abundance was normalised to 1 at time zero for each of the mock and HCMV-infected samples.
Expt 1																18h	9			0-6h	10														A fixed y-axis scale of 0 - 1.2 is used to clearly display data for most proteins; occasional proteins are not displayed well.
Expt 2		3														24h	8			0-18h	5														Degradation rate constants (Kdeg) are shown in cells S45-T46.
																																			For each time-point, a ratio between Kdeg(HCMV) and Kdeg(mock) was calculated to determine if there was an increased rate of protein degradation in HCMV-infected cells, shown in U45-46
																																			In cases where this ratio could not be calculated because Kdeg(mock) was greater than 0, the fold change in protein abundance in the HCMV-infected sample at 6h (experiment 1) or 18h (experiment 2) is instead shown.
																																			Cells V45 and V46 indicate whether the ratio or fold change (described above) is shown.
																																			Synthesis (heavy-labelled proteins): right hand graphs
																																			Synthesis rate constants (Ksyn) are shown in cells X45-Y46.
																																			For each time-point, a ratio between Ksyn(HCMV) and Ksyn(mock) was calculated to determine if there was an increased overall rate of protein synthesis in HCMV-infected cells, shown in Z45-46
						RNA		Result				CMV MG	CMV Leu	CMV* MG	CMV* Leu			Mock	CMV	Ratio or FC								Conclusion
						Fold change						Rescue ratios						Kdeg	Kdeg									Quantified in 3/3 screens							5. Block deletion screen
					24h	1.87734	0.354069	Degraded			12h	3.02085	1.11896	0.936579	1.01854		6h	-0.0277758	-0.118322	4.2599	Ratio							Degraded in 3/3 screens (stringent criteria)							Two experiments were performed. Due to the multiplexing limits of TMT, block deletion viruses AD169 (ULb’), US27-28, UL13-20, US12-17 were only examined in a single experiment.
					72h	2.0792	0.178911	Degraded			18h	2.32529	0.950648	0.975314	0.962342		18h	-0.0409044	-0.0720024	1.76026	Ratio														The y-axis shows fold change compared to wt1 infection. Fold changes were calculated separately for each experiment.
											24h	1.94946	1.07782	1.01396	0.996606																				Block assignments, overall z-scores and overall fold change were calculated as described in Star Methods.
						p-value						p-value (shown for ratios >1)								p-value								Targeted by ULb' block (stringent scoring)							6. Conclusion
					24h	0.00344116	0.0222584	p<0.05			12h	6.90527e-05	0.0888203		0.562018				6h	1.1422e-09															Predictions from the data are derived to indicate likely method of regulation for each protein (transcriptional change vs degradation), and which viral block is likely to target the protein.
					72h	8.0969e-05	0.0245379	p<0.05			18h	7.04754e-06							18h	0.0482634
											24h	1.35851e-06	0.317311	0.561961

## Sheet: Data
Database	Uniprot-l	Uniprot-s	Species	Gene Symbol	Description	Sort order	Isoforms	PM1 peptides	PM2 peptides	WCL1 peptides	WCL2 peptides	12h Deg peptides	18h Deg peptides	24h Deg peptides	Medium 0-6h peptides	Medium 0-18h peptides	Heavy 0-6h peptides	Heavy 0-18h peptides	Block1 peptides	Block2 peptides	Total peptides																				PM1 Mock1	PM1 Mock2	PM1 24h_1	PM1 24h_2	PM1 48h_1	PM1 48h_2	PM1 72h_1	PM1 72h_2	PM2 12*
sp	Q5VT66-2	Q5VT66	HUMAN	MARC1	Isoform 2 of Mitochondrial amidoxime-reducing component 1	1	1													1	1																				0	0	0	0	0	0	0	0	0
sp	Q969Z3	Q969Z3	HUMAN	MARC2	Mitochondrial amidoxime reducing component 2	2	1				3	2	1	2		6			2	5	21																				0	0	0	0	0	0	0	0	0
sp	Q15019-2	Q15019	HUMAN	SEPT2	Isoform 2 of Septin-2	3	1	2	3	15	29	63	122	120	47	66		2	69	37	575																				131.063	121.154	202.102	214.985	160.379	147.258	139.058	126.424	141.621
sp	Q9UH03	Q9UH03	HUMAN	SEPT3	Neuronal-specific septin-3	4	1			1	1								5	6	13																				0	0	0	0	0	0	0	0	0
sp	O43236-4	O43236	HUMAN	SEPT4	Isoform 4 of Septin-4	5	1				3	10	12	9	9	10		1	11	11	76																				0	0	0	0	0	0	0	0	0
sp	Q9NX47	Q9NX47	HUMAN	MARCH5	E3 ubiquitin-protein ligase MARCH5	6	1				1	2	4	3		1				6	17																				0	0	0	0	0	0	0	0	0
sp	Q99719	Q99719	HUMAN	SEPT5	Septin-5	7	1			4	4	8	8	10	7	9			14	20	84																				0	0	0	0	0	0	0	0	0
sp	O60337	O60337	HUMAN	MARCH6	E3 ubiquitin-protein ligase MARCH6	8	1				1	2	4	2					1	2	12																				0	0	0	0	0	0	0	0	0
sp	Q14141	Q14141	HUMAN	SEPT6	Septin-6	9	1			3	4	5	7	8	4	3	2		3	6	45																				0	0	0	0	0	0	0	0	0
sp	Q9H992	Q9H992	HUMAN	MARCH7	E3 ubiquitin-protein ligase MARCH7	10	1				2	5	7	6					4	1	25																				0	0	0	0	0	0	0	0	0
sp	Q16181	Q16181	HUMAN	SEPT7	Septin-7	11	2		2	22	35	51	50	50	42	40	2	3	41	42	380																				0	0	0	0	0	0	0	0	202.074
sp	Q16181-2	Q16181	HUMAN	SEPT7	Isoform 2 of Septin-7	12	2					1				6			1	3	11																				0	0	0	0	0	0	0	0	0
sp	Q92599	Q92599	HUMAN	SEPT8	Septin-8	13	1		2	11	12	11	19	17	17	19			13	21	142																				0	0	0	0	0	0	0	0	65.3832
sp	Q9UHD8	Q9UHD8	HUMAN	SEPT9	Septin-9	14	1	2	2	26	39	89	103	106	79	75		5	96	83	705																				42.0094	39.7444	81.5567	90.6379	73.3991	58.917	50.3113	51.4468	92.4273
sp	Q9P0V9-2	Q9P0V9	HUMAN	SEPT10	Isoform 2 of Septin-10	15	1			3	10	9	13	10	27	12		2	12	14	112																				0	0	0	0	0	0	0	0	0
sp	Q9NVA2-2	Q9NVA2	HUMAN	SEPT11	Isoform 2 of Septin-11	16	1		1	21	20	53	35	37	23	34	1	2	46	24	297																				0	0	0	0	0	0	0	0	193.726
sp	O60613	O60613	HUMAN	SEP15	15 kDa selenoprotein	17	1			1	4	3	3	5	4	5			2	5	32																				0	0	0	0	0	0	0	0	0
6FT	6FT_1_ORF2139_186aa	6FT_1_ORF2139_186aa	HCMVM	6FT_1_ORF2139_186aa	6FT_1_ORF2139_186aa	18	1												3	2	5																				0	0	0	0	0	0	0	0	0
6FT	6FT_1_ORF94_49aa	6FT_1_ORF94_49aa	HCMVM	6FT_1_ORF94_49aa	6FT_1_ORF94_49aa	19	1		1												1																				0	0	0	0	0	0	0	0	5.84321
6FT	6FT_2_ORF1872_219aa	6FT_2_ORF1872_219aa	HCMVM	6FT_2_ORF1872_219aa	6FT_2_ORF1872_219aa	20	1						1								1																				0	0	0	0	0	0	0	0	0
6FT	6FT_4_ORF330_368aa	6FT_4_ORF330_368aa	HCMVM	6FT_4_ORF330_368aa	6FT_4_ORF330_368aa	21	1													1	1																				0	0	0	0	0	0	0	0	0
6FT	6FT_5_ORF380_169aa	6FT_5_ORF380_169aa	HCMVM	6FT_5_ORF380_169aa	6FT_5_ORF380_169aa	22	1				1									1	2																				0	0	0	0	0	0	0	0	0
6FT	6FT_5_ORF5_488aa	6FT_5_ORF5_488aa	HCMVM	6FT_5_ORF5_488aa	6FT_5_ORF5_488aa	23	1												2	1	3																				0	0	0	0	0	0	0	0	0
6FT	6FT_6_ORF1202_676aa	6FT_6_ORF1202_676aa	HCMVM	6FT_6_ORF1202_676aa	6FT_6_ORF1202_676aa	24	1						1	2					8	7	18																				0	0	0	0	0	0	0	0	0
6FT	6FT_6_ORF1748_180aa	6FT_6_ORF1748_180aa	HCMVM	6FT_6_ORF1748_180aa	6FT_6_ORF1748_180aa	25	1				1									1	2																				0	0	0	0	0	0	0	0	0
6FT	6FT_6_ORF181_361aa	6FT_6_ORF181_361aa	HCMVM	6FT_6_ORF181_361aa	6FT_6_ORF181_361aa	26	1				1								3	2	6																				0	0	0	0	0	0	0	0	0
6FT	6FT_6_ORF183_264aa	6FT_6_ORF183_264aa	HCMVM	6FT_6_ORF183_264aa	6FT_6_ORF183_264aa	27	1				1		3	2					5	5	16																				0	0	0	0	0	0	0	0	0
6FT	6FT_6_ORF296_323aa	6FT_6_ORF296_323aa	HCMVM	6FT_6_ORF296_323aa	6FT_6_ORF296_323aa	28	1							1					1		2																				0	0	0	0	0	0	0	0	0
6FT	6FT_6_ORF305_233aa	6FT_6_ORF305_233aa	HCMVM	6FT_6_ORF305_233aa	6FT_6_ORF305_233aa	29	1													1	1																				0	0	0	0	0	0	0	0	0
6FT	6FT_6_ORF958_192aa	6FT_6_ORF958_192aa	HCMVM	6FT_6_ORF958_192aa	6FT_6_ORF958_192aa	30	1						1						1	1	3																				0	0	0	0	0	0	0	0	0
sp	Q9NQ94	Q9NQ94	HUMAN	A1CF	APOBEC1 complementation factor	31	1							1					1		2																				0	0	0	0	0	0	0	0	0
sp	P01023	P01023	HUMAN	A2M	Alpha-2-macroglobulin	32	1	4	1	3	8	12	18	15					8	11	80																				215.799	229.404	361.654	352.907	244.804	252.469	162.925	175.761	180.34
sp	Q9NPC4	Q9NPC4	HUMAN	A4GALT	Lactosylceramide 4-alpha-galactosyltransferase	33	1						1							1	2																				0	0	0	0	0	0	0	0	0
sp	Q9NRG9	Q9NRG9	HUMAN	AAAS	Aladin	34	1				10	4	5	4	2	1			7	15	48																				0	0	0	0	0	0	0	0	0
sp	Q86V21	Q86V21	HUMAN	AACS	Acetoacetyl-CoA synthetase	35	1				5	5	11	8	3	9		1	7	11	60																				0	0	0	0	0	0	0	0	0
sp	Q8N5Z0-2	Q8N5Z0	HUMAN	AADAT	Isoform 2 of Kynurenine/alpha-aminoadipate aminotransferase, mitochondrial	36	1				1								1	2	4																				0	0	0	0	0	0	0	0	0
sp	Q7RTV5	Q7RTV5	HUMAN	AAED1	Thioredoxin-like protein AAED1	37	1			1		1	2	1	3	1			2	1	12																				0	0	0	0	0	0	0	0	0
sp	Q6PD74	Q6PD74	HUMAN	AAGAB	Alpha- and gamma-adaptin-binding protein p34	38	1					3	3	2	2	2			3	6	21																				0	0	0	0	0	0	0	0	0
sp	Q2M2I8	Q2M2I8	HUMAN	AAK1	AP2-associated protein kinase 1	39	1			6	12	15	17	21	12	26			14	23	146																				0	0	0	0	0	0	0	0	0
sp	Q9H7C9	Q9H7C9	HUMAN	AAMDC	Mth938 domain-containing protein	40	1				1	6	4	5	5	10	1	1	4	2	39																				0	0	0	0	0	0	0	0	0
sp	Q13685	Q13685	HUMAN	AAMP	Angio-associated migratory cell protein	41	1				6	4	5	4	5	4		3	6	7	44																				0	0	0	0	0	0	0	0	0
sp	Q9Y312	Q9Y312	HUMAN	AAR2	Protein AAR2 homolog	42	1			1	5	6	9	9	5	4		1	15	11	66																				0	0	0	0	0	0	0	0	0
sp	P49588-2	P49588	HUMAN	AARS	Isoform 2 of Alanine--tRNA ligase, cytoplasmic	43	1		1	14	20	62	101	72	96	108	6	13	92	93	678																				0	0	0	0	0	0	0	0	85.5979
sp	Q5JTZ9	Q5JTZ9	HUMAN	AARS2	Alanine--tRNA ligase, mitochondrial	44	1				12	9	15	18	2	3			15	37	111																				0	0	0	0	0	0	0	0	0
sp	Q9BTE6	Q9BTE6	HUMAN	AARSD1	Alanyl-tRNA editing protein Aarsd1	45	1				2	4	9	10	7	12			8	17	69																				0	0	0	0	0	0	0	0	0
sp	Q9NRN7	Q9NRN7	HUMAN	AASDHPPT	L-aminoadipate-semialdehyde dehydrogenase-phosphopantetheinyl transferase	46	1			5	8	6	5	5	3	5		2	7	11	57																				0	0	0	0	0	0	0	0	0
sp	Q9UDR5	Q9UDR5	HUMAN	AASS	Alpha-aminoadipic semialdehyde synthase, mitochondrial	47	1				11	13	9	10	4	8			25	25	105																				0	0	0	0	0	0	0	0	0
sp	Q9NY61	Q9NY61	HUMAN	AATF	Protein AATF	48	1			6	7	10	9	9	9	9	1	2	3	13	78																				0	0	0	0	0	0	0	0	0
sp	P80404	P80404	HUMAN	ABAT	4-aminobutyrate aminotransferase, mitochondrial	49	1				2		5	3					4	15	29																				0	0	0	0	0	0	0	0	0
sp	O95477	O95477	HUMAN	ABCA1	ATP-binding cassette sub-family A member 1	50	1	27	62			1	2	3					1	5	101																				1014.7	989.168	1522.12	1485.08	1164.3	1193.67	1228.5	1184.29	3092.14
sp	Q86UQ4-4	Q86UQ4	HUMAN	ABCA13	Isoform 4 of ATP-binding cassette sub-family A member 13	51	1				1		2	1							4																				0	0	0	0	0	0	0	0	0
sp	Q9BZC7-3	Q9BZC7	HUMAN	ABCA2	Isoform 3 of ATP-binding cassette sub-family A member 2	52	1	2	2		2			1					2	5	14																				70.0853	79.3101	104.822	92.4505	70.8666	70.2996	71.365	81.2918	44.3664
sp	Q99758	Q99758	HUMAN	ABCA3	ATP-binding cassette sub-family A member 3	53	1		1	1										5	7																				0	0	0	0	0	0	0	0	7.02423
sp	Q8WWZ7	Q8WWZ7	HUMAN	ABCA5	ATP-binding cassette sub-family A member 5	54	1		1											1	2																				0	0	0	0	0	0	0	0	45.3614
sp	Q8IZY2	Q8IZY2	HUMAN	ABCA7	ATP-binding cassette sub-family A member 7	55	1	1	2											3	6																				8.59391	10.1272	12.128	14.7665	18.4109	19.3722	50.3602	42.5836	28.7632
sp	P08183	P08183	HUMAN	ABCB1	Multidrug resistance protein 1	56	1				2								1		3																				0	0	0	0	0	0	0	0	0
sp	Q9NRK6	Q9NRK6	HUMAN	ABCB10	ATP-binding cassette sub-family B member 10, mitochondrial	57	1				4	3	1		1	2			4	12	27																				0	0	0	0	0	0	0	0	0
sp	P21439	P21439	HUMAN	ABCB4	Phosphatidylcholine translocator ABCB4	58	1												2	1	3																				0	0	0	0	0	0	0	0	0
sp	Q9NP58	Q9NP58	HUMAN	ABCB6	ATP-binding cassette sub-family B member 6, mitochondrial	59	1	2		2	7	5	8	6	1	3			10	14	58																				28.68	26.728	36.0893	29.0518	44.2904	36.905	32.2009	32.8969	0
sp	O75027-2	O75027	HUMAN	ABCB7	Isoform 2 of ATP-binding cassette sub-family B member 7, mitochondrial	60	1	1		1	9	3	11	9	2	5			6	20	67																				32.3849	24.9534	37.2115	34.8701	55.7681	45.2871	45.382	42.5625	0
sp	Q9NUT2	Q9NUT2	HUMAN	ABCB8	ATP-binding cassette sub-family B member 8, mitochondrial	61	1				2	2	5	4	1	2			4	9	29																				0	0	0	0	0	0	0	0	0
sp	P33527-9	P33527	HUMAN	ABCC1	Isoform 9 of Multidrug resistance-associated protein 1	62	1	64	83	3	18	25	21	23	22	18		1	13	12	303																				6426.05	6195.77	2136.66	2239.73	1710.41	1843.61	1255.21	1221.68	9015.03
sp	Q5T3U5	Q5T3U5	HUMAN	ABCC10	Multidrug resistance-associated protein 7	63	1		1	2	1	6	3	4					4	7	28																				0	0	0	0	0	0	0	0	73.6246
sp	O15438-4	O15438	HUMAN	ABCC3	Isoform 4 of Canalicular multispecific organic anion transporter 2	64	1	9	24		2	4	4	5	2	2				1	53																				793.606	793.343	221.454	235.436	193.382	212.855	138.487	129.948	2246.12
sp	O15439	O15439	HUMAN	ABCC4	Multidrug resistance-associated protein 4	65	1	57	71	1	10	14	10	13	8	12		1	10	17	224																				2677.84	2573.94	2911.66	2856.63	2652	2717.51	2300.39	2320.27	5280.41
sp	O15440	O15440	HUMAN	ABCC5	Multidrug resistance-associated protein 5	66	1	30	39		1	1	4	5		2			2	18	102																				303.381	295.543	528.191	558.465	1421.79	1420.54	1942.72	1886.33	2124.6
sp	P33897	P33897	HUMAN	ABCD1	ATP-binding cassette sub-family D member 1	67	1	1	1	1	7	7	12	13	2	4			6	11	65																				34.7937	43.351	30.2625	26.6871	32.5598	36.1625	32.6905	31.248	31.3726
sp	P28288	P28288	HUMAN	ABCD3	ATP-binding cassette sub-family D member 3	68	1	6	8	5	21	15	24	23	12	11			21	43	189																				211.239	228.139	167.72	180.896	266.35	238.12	300.402	232.593	443.499
sp	O14678	O14678	HUMAN	ABCD4	ATP-binding cassette sub-family D member 4	69	1				4	2	4	1	1	1			1	12	26																				0	0	0	0	0	0	0	0	0
sp	P61221	P61221	HUMAN	ABCE1	ATP-binding cassette sub-family E member 1	70	1	1	1	9	28	25	30	33	38	41	1	4	37	41	289																				50.3099	39.8164	56.509	47.7546	55.9703	48.3432	52.0761	51.4829	43.2071
sp	Q8NE71	Q8NE71	HUMAN	ABCF1	ATP-binding cassette sub-family F member 1	71	1		1	8	29	24	42	42	24	37		5	54	70	336																				0	0	0	0	0	0	0	0	190.536
sp	Q9UG63-2	Q9UG63	HUMAN	ABCF2	Isoform 2 of ATP-binding cassette sub-family F member 2	72	1		1	17	19	29	36	31	19	33		6	27	41	259																				0	0	0	0	0	0	0	0	32.4395
sp	Q9NUQ8	Q9NUQ8	HUMAN	ABCF3	ATP-binding cassette sub-family F member 3	73	1	1	1	3	15	11	9	6	13	8		1	10	16	94																				5.49724	6.45674	8.57369	11.3113	21.6546	17.1677	12.5538	14.9196	27.3861
sp	Q9UNQ0	Q9UNQ0	HUMAN	ABCG2	ATP-binding cassette sub-family G member 2	74	1		3										1	3	7																				0	0	0	0	0	0	0	0	48.7674
sp	Q9NUJ1	Q9NUJ1	HUMAN	ABHD10	Mycophenolic acid acyl-glucuronide esterase, mitochondrial	75	1		1	1	9	9	7	6	8	8			13	19	81																				0	0	0	0	0	0	0	0	26.0934
sp	Q8NFV4	Q8NFV4	HUMAN	ABHD11	Protein ABHD11	76	1				8	2	3	2	1	2			2	9	29																				0	0	0	0	0	0	0	0	0
sp	Q8N2K0-2	Q8N2K0	HUMAN	ABHD12	Isoform 2 of Monoacylglycerol lipase ABHD12	77	1	4	7		12	12	10	9	10	9		1	15	18	107																				42.8603	42.8165	71.9752	72.2702	103.533	102.738	130.104	115.81	213.396
sp	Q7L211	Q7L211	HUMAN	ABHD13	Protein ABHD13	78	1					1				1			1	6	9																				0	0	0	0	0	0	0	0	0
sp	Q96IU4	Q96IU4	HUMAN	ABHD14B	Protein ABHD14B	79	1			4	3	3	2	3	1	6			4	4	30																				0	0	0	0	0	0	0	0	0
sp	O95870	O95870	HUMAN	ABHD16A	Protein ABHD16A	80	1	1	2	1	8	12	9	8	2				13	18	74																				36.1545	40.5022	58.4884	53.9015	70.2628	56.571	73.3436	70.1863	123.641
sp	Q96GS6-2	Q96GS6	HUMAN	ABHD17A	Isoform 2 of Protein ABHD17A	81	1					1	1	2		1				4	9																				0	0	0	0	0	0	0	0	0
sp	Q5VST6-2	Q5VST6	HUMAN	ABHD17B	Isoform 2 of Protein ABHD17B	82	1				6	2	3	2		1			1	6	21																				0	0	0	0	0	0	0	0	0
sp	P08910	P08910	HUMAN	ABHD2	Monoacylglycerol lipase ABHD2	83	1				3	3	2	4			1	3	2	8	26																				0	0	0	0	0	0	0	0	0
sp	Q8WU67	Q8WU67	HUMAN	ABHD3	Phospholipase ABHD3	84	1						2	2						3	7																				0	0	0	0	0	0	0	0	0
sp	Q8TB40	Q8TB40	HUMAN	ABHD4	Protein ABHD4	85	1				1	1	2	1			1		1	4	11																				0	0	0	0	0	0	0	0	0
sp	Q8WTS1	Q8WTS1	HUMAN	ABHD5	1-acylglycerol-3-phosphate O-acyltransferase ABHD5	86	1				1		2	1				1	3	4	12																				0	0	0	0	0	0	0	0	0
sp	Q9BV23	Q9BV23	HUMAN	ABHD6	Monoacylglycerol lipase ABHD6	87	1				4	2	1	2	2	1			3	4	19																				0	0	0	0	0	0	0	0	0
sp	Q8IZP0	Q8IZP0	HUMAN	ABI1	Abl interactor 1	88	1			1	8	8	7	9	9	15			6	10	73																				0	0	0	0	0	0	0	0	0
sp	Q9NYB9	Q9NYB9	HUMAN	ABI2	Abl interactor 2	89	1			2	3	3	6	7	6	3		1	10	6	47																				0	0	0	0	0	0	0	0	0
sp	Q7Z7G0	Q7Z7G0	HUMAN	ABI3BP	Target of Nesh-SH3	90	1									1		2			3																				0	0	0	0	0	0	0	0	0
sp	P00519-2	P00519	HUMAN	ABL1	Isoform IB of Tyrosine-protein kinase ABL1	91	1			2	2	7	7	12	6	6		1	5	7	55																				0	0	0	0	0	0	0	0	0
sp	P42684	P42684	HUMAN	ABL2	Abelson tyrosine-protein kinase 2	92	1					2	4	2	3	2	1	4		4	22																				0	0	0	0	0	0	0	0	0
sp	O14639	O14639	HUMAN	ABLIM1	Actin-binding LIM protein 1	93	1			3	3	12	15	14	5	5			10	9	76																				0	0	0	0	0	0	0	0	0
sp	O94929	O94929	HUMAN	ABLIM3	Actin-binding LIM protein 3	94	1				2	3	3	7	7	12	1	1	3	2	41																				0	0	0	0	0	0	0	0	0
sp	Q12979	Q12979	HUMAN	ABR	Active breakpoint cluster region-related protein	95	1			1	5	9	6	12	14	13		1	10	14	85																				0	0	0	0	0	0	0	0	0
sp	Q9P1F3	Q9P1F3	HUMAN	ABRACL	Costars family protein ABRACL	96	1				1	1	1	2	4	4			2	2	17																				0	0	0	0	0	0	0	0	0
sp	Q9ULW3	Q9ULW3	HUMAN	ABT1	Activator of basal transcription 1	97	1			3	3	2	6	4	1	3		2	9	7	40																				0	0	0	0	0	0	0	0	0
sp	Q969K4	Q969K4	HUMAN	ABTB1	Ankyrin repeat and BTB/POZ domain-containing protein 1	98	1						2	1		2			1	3	9																				0	0	0	0	0	0	0	0	0
sp	Q8N961	Q8N961	HUMAN	ABTB2	Ankyrin repeat and BTB/POZ domain-containing protein 2	99	1				1		1						3	7	12																				0	0	0	0	0	0	0	0	0
sp	P09110	P09110	HUMAN	ACAA1	3-ketoacyl-CoA thiolase, peroxisomal	100	1	2	6	3	16	21	30	35	14	9			36	65	237																				54.7602	50.95	64.7603	59.4589	78.475	64.8917	90.5241	77.3342	198.657
sp	P42765	P42765	HUMAN	ACAA2	3-ketoacyl-CoA thiolase, mitochondrial	101	1	1	5	8	22	51	61	63	27	23		1	76	86	424																				25.0588	27.6404	41.2911	39.8646	35.0874	32.8098	26.9696	27.9344	144.228
sp	Q13085-4	Q13085	HUMAN	ACACA	Isoform 4 of Acetyl-CoA carboxylase 1	102	1	109	102	5	9	22	25	27	37	44			26	50	456																				1673.01	1706.21	2669.97	2131.73	4869.51	5041.54	8887.59	9893.32	5213.27
sp	O00763	O00763	HUMAN	ACACB	Acetyl-CoA carboxylase 2	103	1	17	13	1	5	1	4	2					4	4	51																				345.453	356.876	556.498	456.512	971.062	1005.26	1758.55	1956.33	750.608
sp	Q6JQN1-5	Q6JQN1	HUMAN	ACAD10	Isoform 5 of Acyl-CoA dehydrogenase family member 10	104	1				8	8	4	4	5	3			8	25	65																				0	0	0	0	0	0	0	0	0
sp	Q709F0	Q709F0	HUMAN	ACAD11	Acyl-CoA dehydrogenase family member 11	105	1			1	8	5	2	7	4	7			4	15	53																				0	0	0	0	0	0	0	0	0
sp	Q9UKU7	Q9UKU7	HUMAN	ACAD8	Isobutyryl-CoA dehydrogenase, mitochondrial	106	1			1	10	5	7	4		3			8	17	55																				0	0	0	0	0	0	0	0	0
sp	Q9H845	Q9H845	HUMAN	ACAD9	Acyl-CoA dehydrogenase family member 9, mitochondrial	107	1	1	2	4	16	14	10	21	12	19		1	20	40	160																				17.2476	12.8413	18.2831	20.3454	24.9113	19.4088	24.3945	29.876	96.916
sp	P11310-2	P11310	HUMAN	ACADM	Isoform 2 of Medium-chain specific acyl-CoA dehydrogenase, mitochondrial	108	1			4	18	14	36	36	15	14			57	48	242																				0	0	0	0	0	0	0	0	0
sp	P16219	P16219	HUMAN	ACADS	Short-chain specific acyl-CoA dehydrogenase, mitochondrial	109	1			1	8	7	3	4	6	9			15	17	70																				0	0	0	0	0	0	0	0	0
sp	P45954	P45954	HUMAN	ACADSB	Short/branched chain specific acyl-CoA dehydrogenase, mitochondrial	110	1	1	1	8	7	11	10	11	8	10			12	19	98																				5.87339	4.31014	7.38565	9.19197	17.8314	16.7526	24.2707	17.499	41.9585
sp	P49748-3	P49748	HUMAN	ACADVL	Isoform 3 of Very long-chain specific acyl-CoA dehydrogenase, mitochondrial	111	1	2	6	5	39	54	43	45	26	25		3	49	59	356																				40.1237	33.5721	66.7974	67.7836	86.0695	79.1373	75.6216	77.7396	340.948
sp	P16112	P16112	HUMAN	ACAN	Aggrecan core protein	112	1					7	10	10			2	1	1	4	35																				0	0	0	0	0	0	0	0	0
sp	Q15057	Q15057	HUMAN	ACAP2	Arf-GAP with coiled-coil, ANK repeat and PH domain-containing protein 2	113	1			6	4	15	12	13	24	19			13	18	124																				0	0	0	0	0	0	0	0	0
sp	Q96P50	Q96P50	HUMAN	ACAP3	Arf-GAP with coiled-coil, ANK repeat and PH domain-containing protein 3	114	1				1	2	2	3	3	5		1	1	2	20																				0	0	0	0	0	0	0	0	0
sp	P24752	P24752	HUMAN	ACAT1	Acetyl-CoA acetyltransferase, mitochondrial	115	1		8	7	24	33	49	40	43	53	1	5	48	56	367																				0	0	0	0	0	0	0	0	406.032
sp	Q9BWD1-2	Q9BWD1	HUMAN	ACAT2	Isoform 2 of Acetyl-CoA acetyltransferase, cytosolic	116	1			5	10	10	18	23	26	15	1		31	24	163																				0	0	0	0	0	0	0	0	0
sp	Q9H3P7	Q9H3P7	HUMAN	ACBD3	Golgi resident protein GCP60	117	1	2	3	12	16	19	35	32	11	26		1	20	33	210																				28.0712	32.0939	31.3259	37.9431	35.5426	37.6014	45.092	35.0431	328.839
sp	Q8NC06-3	Q8NC06	HUMAN	ACBD4	Isoform 3 of Acyl-CoA-binding domain-containing protein 4	118	1								1						1																				0	0	0	0	0	0	0	0	0
sp	Q5T8D3	Q5T8D3	HUMAN	ACBD5	Acyl-CoA-binding domain-containing protein 5	119	2		1	4	8	5	9	8	7	8		2	12	14	78																				0	0	0	0	0	0	0	0	16.3265
sp	Q5T8D3-3	Q5T8D3	HUMAN	ACBD5	Isoform 3 of Acyl-CoA-binding domain-containing protein 5	120	2				1		1	1		1			2	1	7																				0	0	0	0	0	0	0	0	0
sp	Q9BR61	Q9BR61	HUMAN	ACBD6	Acyl-CoA-binding domain-containing protein 6	121	1			1	2	2	3	3	1	1		1	4	5	23																				0	0	0	0	0	0	0	0	0
sp	Q8N6N7	Q8N6N7	HUMAN	ACBD7	Acyl-CoA-binding domain-containing protein 7	122	1								1	3			1	3	8																				0	0	0	0	0	0	0	0	0
sp	Q96AP0	Q96AP0	HUMAN	ACD	Adrenocortical dysplasia protein homolog	123	1				2	3	3	2		2		1	1	7	21																				0	0	0	0	0	0	0	0	0
sp	P12821	P12821	HUMAN	ACE	Angiotensin-converting enzyme	124	1	73	69	3	11	7	5	4	1	2		1	7	4	187																				2010.82	2006.26	2611.63	2586.86	3834.78	3961.54	4378.6	4120.72	3434.18
sp	Q9UKV3	Q9UKV3	HUMAN	ACIN1	Apoptotic chromatin condensation inducer in the nucleus	125	1			15	46	53	68	67	44	58	1	7	84	71	514																				0	0	0	0	0	0	0	0	0
sp	P25106	P25106	HUMAN	ACKR3	Atypical chemokine receptor 3	126	1			2		2							1		5																				0	0	0	0	0	0	0	0	0
sp	P53396	P53396	HUMAN	ACLY	ATP-citrate synthase	127	1	4	19	28	78	83	95	102	124	155	3	14	151	167	1023																				118.719	123.033	167.951	177.138	255.754	207.454	267.529	278.577	689.799
sp	P21399	P21399	HUMAN	ACO1	Cytoplasmic aconitate hydratase	128	1			6	16	28	36	34	30	24		3	38	45	260																				0	0	0	0	0	0	0	0	0
sp	Q99798	Q99798	HUMAN	ACO2	Aconitate hydratase, mitochondrial	129	1	1	4	15	50	39	79	60	38	50		2	81	107	526																				8.31414	9.72555	13.7579	20.5187	23.1917	19.609	24.0191	23.9143	93.4534
sp	Q8WXI4	Q8WXI4	HUMAN	ACOT11	Acyl-coenzyme A thioesterase 11	130	1						3			1			2	2	8																				0	0	0	0	0	0	0	0	0
sp	Q9NPJ3	Q9NPJ3	HUMAN	ACOT13	Acyl-coenzyme A thioesterase 13	131	1			1	10	4	2	3	2	3			4	12	41																				0	0	0	0	0	0	0	0	0
sp	P49753	P49753	HUMAN	ACOT2	Acyl-coenzyme A thioesterase 2, mitochondrial	132	1		1	5	18	21	18	21	10	7			18	23	142																				0	0	0	0	0	0	0	0	17.1755
sp	Q8N9L9	Q8N9L9	HUMAN	ACOT4	Acyl-coenzyme A thioesterase 4	133	1				1		1	1					1	1	5																				0	0	0	0	0	0	0	0	0
sp	O00154	O00154	HUMAN	ACOT7	Cytosolic acyl coenzyme A thioester hydrolase	134	1			4	15	18	24	23	29	26			31	35	205																				0	0	0	0	0	0	0	0	0
sp	O14734	O14734	HUMAN	ACOT8	Acyl-coenzyme A thioesterase 8	135	1			1	5	4	5	5	1	1			5	8	35																				0	0	0	0	0	0	0	0	0
sp	Q9Y305-4	Q9Y305	HUMAN	ACOT9	Isoform 4 of Acyl-coenzyme A thioesterase 9, mitochondrial	136	1		1	5	24	18	26	26	19	28			26	42	215																				0	0	0	0	0	0	0	0	44.5773
sp	Q15067-2	Q15067	HUMAN	ACOX1	Isoform 2 of Peroxisomal acyl-coenzyme A oxidase 1	137	1	1	1	7	22	18	16	18	4	7			10	43	147																				17.4492	16.4462	27.8009	24.6142	32.6903	26.9404	30.8961	27.5279	24.3318
sp	Q99424	Q99424	HUMAN	ACOX2	Peroxisomal acyl-coenzyme A oxidase 2	138	1					1								1	2																				0	0	0	0	0	0	0	0	0
sp	O15254	O15254	HUMAN	ACOX3	Peroxisomal acyl-coenzyme A oxidase 3	139	1			3	17	7	14	14	5	7			13	30	110																				0	0	0	0	0	0	0	0	0
sp	P24666-2	P24666	HUMAN	ACP1	Isoform 2 of Low molecular weight phosphotyrosine protein phosphatase	140	2			1		8	4	7	5	6			11	6	48																				0	0	0	0	0	0	0	0	0
sp	P24666	P24666	HUMAN	ACP1	Low molecular weight phosphotyrosine protein phosphatase	141	2			2	5	1	1	3	4				1	5	22																				0	0	0	0	0	0	0	0	0
sp	P11117	P11117	HUMAN	ACP2	Lysosomal acid phosphatase	142	1	9	10	2	9	6	6	6	3	3			5	20	79																				204.212	183.051	422.263	385.458	486.81	423.458	475.173	527.564	126.562
sp	P13686	P13686	HUMAN	ACP5	Tartrate-resistant acid phosphatase type 5	143	1					1	1	1	1			1			5																				0	0	0	0	0	0	0	0	0
sp	Q9NPH0	Q9NPH0	HUMAN	ACP6	Lysophosphatidic acid phosphatase type 6	144	1			1	2		1	5	1	2			2	9	23																				0	0	0	0	0	0	0	0	0
sp	P15309-2	P15309	HUMAN	ACPP	Isoform 2 of Prostatic acid phosphatase	145	1								2	3					5																				0	0	0	0	0	0	0	0	0
sp	Q96CM8-2	Q96CM8	HUMAN	ACSF2	Isoform 2 of Acyl-CoA synthetase family member 2, mitochondrial	146	1			1	18	8	10	14	10	5	1	1	21	21	110																				0	0	0	0	0	0	0	0	0
sp	Q4G176	Q4G176	HUMAN	ACSF3	Acyl-CoA synthetase family member 3, mitochondrial	147	1				5	4	7	8	3	3			10	13	53																				0	0	0	0	0	0	0	0	0
sp	P33121	P33121	HUMAN	ACSL1	Long-chain-fatty-acid--CoA ligase 1	148	1	2	2	5	20	6	14	11	9	9		2	21	73	174																				12.0988	15.6757	23.003	16.0186	35.4411	31.7799	64.3777	53.9941	43.2549
sp	O95573	O95573	HUMAN	ACSL3	Long-chain-fatty-acid--CoA ligase 3	149	1	13	21	10	46	36	41	48	37	47		2	53	58	412																				347.04	330.155	462.125	450.483	747.255	652.101	848.352	748.261	907.584
sp	O60488	O60488	HUMAN	ACSL4	Long-chain-fatty-acid--CoA ligase 4	150	1		2	10	24	26	20	17	39	26	1	12	26	37	240																				0	0	0	0	0	0	0	0	229.841
sp	Q9ULC5-3	Q9ULC5	HUMAN	ACSL5	Isoform 2 of Long-chain-fatty-acid--CoA ligase 5	151	1			2	2	1	2	1					4	2	14																				0	0	0	0	0	0	0	0	0
sp	Q9UKU0-8	Q9UKU0	HUMAN	ACSL6	Isoform 8 of Long-chain-fatty-acid--CoA ligase 6	152	1			1	1	2	1	1					2	3	11																				0	0	0	0	0	0	0	0	0
sp	Q9NUB1	Q9NUB1	HUMAN	ACSS1	Acetyl-coenzyme A synthetase 2-like, mitochondrial	153	1			1	5	5	2	6	1	3			3	10	36																				0	0	0	0	0	0	0	0	0
sp	Q9NR19-2	Q9NR19	HUMAN	ACSS2	Isoform 2 of Acetyl-coenzyme A synthetase, cytoplasmic	154	1			1	9	9	7	9	12	17		3	7	9	83																				0	0	0	0	0	0	0	0	0
sp	P60709	P60709	HUMAN	ACTB	Actin, cytoplasmic 1	155	1	14	14	160	130	235	258	238	109	161			214	122	1655																				698.28	648.903	659.274	682.716	399	323.007	348.396	279.961	778.287
sp	Q562R1	Q562R1	HUMAN	ACTBL2	Beta-actin-like protein 2	156	1			1	3	3	5	2	8	14		1		2	39																				0	0	0	0	0	0	0	0	0
sp	P68032	P68032	HUMAN	ACTC1	Actin, alpha cardiac muscle 1	157	1	28	25	395	195	421	747	676	328	566	5	8	321	261	3976																				1926.92	1778.02	1606.67	1655.93	887.043	764.237	790.73	628.182	3225.83
sp	O96019	O96019	HUMAN	ACTL6A	Actin-like protein 6A	158	1			5	15	14	10	14	13	14		1	18	34	138																				0	0	0	0	0	0	0	0	0
sp	P12814-4	P12814	HUMAN	ACTN1	Isoform 4 of Alpha-actinin-1	159	2	22	27	64	137	269	330	304	3	2			228	223	1609																				775.704	817.218	1128.59	1212.7	1094.56	954.139	764.994	743.972	1201
sp	P12814-3	P12814	HUMAN	ACTN1	Isoform 3 of Alpha-actinin-1	160	2	1	2		8	7	17	15	98	161	2	2	10	8	331																				28.7093	24.4129	53.6183	48.6678	42.2748	31.5617	36.7896	35.3642	120.49
sp	O43707	O43707	HUMAN	ACTN4	Alpha-actinin-4	161	1	7	16	67	98	191	220	204	179	259	1	7	156	152	1557																				158.607	165.929	252.114	276.819	279.282	242.811	228.349	232.072	580.504
sp	Q9NZ32	Q9NZ32	HUMAN	ACTR10	Actin-related protein 10	162	1			2	10	4	6	8	15	11			8	13	77																				0	0	0	0	0	0	0	0	0
sp	P61163	P61163	HUMAN	ACTR1A	Alpha-centractin	163	1		2	4	7	15	12	14	6	7		2	18	22	109																				0	0	0	0	0	0	0	0	87.0165
sp	P42025	P42025	HUMAN	ACTR1B	Beta-centractin	164	1			2	9	16	19	19	23	27		1	18	30	164																				0	0	0	0	0	0	0	0	0
sp	P61160	P61160	HUMAN	ACTR2	Actin-related protein 2	165	1		2	8	17	28	33	39	36	22		1	36	35	257																				0	0	0	0	0	0	0	0	93.8033
sp	P61158	P61158	HUMAN	ACTR3	Actin-related protein 3	166	1	1	2	5	28	40	38	38	35	49		1	31	30	298																				15.1623	12.3819	32.0316	25.5633	25.2813	20.7753	19.1627	17.7228	62.0172
sp	Q9P1U1	Q9P1U1	HUMAN	ACTR3B	Actin-related protein 3B	167	1			3	3	6	12	10					7	11	52																				0	0	0	0	0	0	0	0	0
sp	Q9H9F9	Q9H9F9	HUMAN	ACTR5	Actin-related protein 5	168	1				4	1	2	3	1	2			5	4	22																				0	0	0	0	0	0	0	0	0
sp	Q9GZN1	Q9GZN1	HUMAN	ACTR6	Actin-related protein 6	169	1				1	2	2	2	3	1			2	4	17																				0	0	0	0	0	0	0	0	0
sp	Q9H981	Q9H981	HUMAN	ACTR8	Actin-related protein 8	170	1			1	5	2	3	2		3			3	6	25																				0	0	0	0	0	0	0	0	0
sp	Q04771	Q04771	HUMAN	ACVR1	Activin receptor type-1	171	1	8	12		4	3	5	5	4	6		2		6	55																				499.156	531.661	247.044	264.036	140.353	190.585	184.37	160.58	964.353
sp	P36896-4	P36896	HUMAN	ACVR1B	Isoform 4 of Activin receptor type-1B	172	1	2	3		3	1								3	12																				216.679	188.809	65.9044	61.7877	51.9442	47.6639	48.2551	50.6441	216.028
sp	P27037	P27037	HUMAN	ACVR2A	Activin receptor type-2A	173	1	10	12		1		5	4					1		33																				108.675	126.205	264.384	261.834	449.62	490.404	974.305	911.417	203.502
sp	Q13705	Q13705	HUMAN	ACVR2B	Activin receptor type-2B	174	1		1											1	2																				0	0	0	0	0	0	0	0	6.71164
sp	P37023	P37023	HUMAN	ACVRL1	Serine/threonine-protein kinase receptor R3	175	1		1				1								2																				0	0	0	0	0	0	0	0	20.1452
sp	Q03154	Q03154	HUMAN	ACY1	Aminoacylase-1	176	1			2	8	4	8	9	6	7		2	4	12	62																				0	0	0	0	0	0	0	0	0
sp	P07311	P07311	HUMAN	ACYP1	Acylphosphatase-1	177	1				1	2	1	1	3	2		1	2	1	14																				0	0	0	0	0	0	0	0	0
sp	P14621	P14621	HUMAN	ACYP2	Acylphosphatase-2	178	1				2	3	2	4	3	3			4	1	22																				0	0	0	0	0	0	0	0	0
sp	P00813	P00813	HUMAN	ADA	Adenosine deaminase	179	1	10	13	6	11	6	9	18	8	12			4	17	114																				618.857	608.18	548.215	434.197	379.086	378.72	605.11	626.372	1086.24
sp	Q6DHV7	Q6DHV7	HUMAN	ADAL	Adenosine deaminase-like protein	180	1					1	1	1	2	1					6																				0	0	0	0	0	0	0	0	0
sp	O14672	O14672	HUMAN	ADAM10	Disintegrin and metalloproteinase domain-containing protein 10	181	1	21	25	4	20	25	25	17	7	18	2	5	9	22	200																				533.455	542.071	854.532	801.141	1136.21	1181.28	1239.16	1249.32	1587.84
sp	O43184	O43184	HUMAN	ADAM12	Disintegrin and metalloproteinase domain-containing protein 12	182	1	1	1		2	4	9	8		2		1			28																				30.2658	30.8271	14.0681	14.917	11.523	13.3243	18.0525	12.5962	13.8136
sp	Q13444	Q13444	HUMAN	ADAM15	Disintegrin and metalloproteinase domain-containing protein 15	183	1	9	11			1	5	3					3	4	36																				309.818	309.857	349.124	323.598	360.171	380.565	346.664	355.296	873.04
sp	P78536	P78536	HUMAN	ADAM17	Disintegrin and metalloproteinase domain-containing protein 17	184	1	12	17	1	11	8	14	12	5	8		5	8	7	108																				1389.82	1425.44	413.335	415.584	267.81	325.103	177.635	177.46	1763.55
sp	Q9H013	Q9H013	HUMAN	ADAM19	Disintegrin and metalloproteinase domain-containing protein 19	185	1					3	3	8					1	3	18																				0	0	0	0	0	0	0	0	0
sp	Q9P0K1	Q9P0K1	HUMAN	ADAM22	Disintegrin and metalloproteinase domain-containing protein 22	186	1	1													1																				12.315	12.0605	42.9875	48.2869	80.8569	87.5888	104.512	106.205	0
sp	O75077-2	O75077	HUMAN	ADAM23	Isoform Beta of Disintegrin and metalloproteinase domain-containing protein 23	187	1		4												4																				0	0	0	0	0	0	0	0	191.208
sp	Q9BZ11	Q9BZ11	HUMAN	ADAM33	Disintegrin and metalloproteinase domain-containing protein 33	188	1					1									1																				0	0	0	0	0	0	0	0	0
sp	Q13443	Q13443	HUMAN	ADAM9	Disintegrin and metalloproteinase domain-containing protein 9	189	1	11	24	4	22	16	16	19	20	17	3	8	19	18	197																				422.058	434.474	338.71	289.833	340.532	346.731	642.196	654.687	1481.93
sp	Q9UHI8	Q9UHI8	HUMAN	ADAMTS1	A disintegrin and metalloproteinase with thrombospondin motifs 1	190	1		4	1	12	12	22	17	21	21	3	6	3	2	124																				0	0	0	0	0	0	0	0	248.358
sp	P58397	P58397	HUMAN	ADAMTS12	A disintegrin and metalloproteinase with thrombospondin motifs 12	191	1			1		3	8	5					5	4	26																				0	0	0	0	0	0	0	0	0
sp	Q8TE58	Q8TE58	HUMAN	ADAMTS15	A disintegrin and metalloproteinase with thrombospondin motifs 15	192	1												3		3																				0	0	0	0	0	0	0	0	0
sp	O95450	O95450	HUMAN	ADAMTS2	A disintegrin and metalloproteinase with thrombospondin motifs 2	193	1			1		10	12	8					2	1	34																				0	0	0	0	0	0	0	0	0
sp	O75173-2	O75173	HUMAN	ADAMTS4	Isoform 2 of A disintegrin and metalloproteinase with thrombospondin motifs 4	194	1					1		1						1	3																				0	0	0	0	0	0	0	0	0
sp	Q9UNA0	Q9UNA0	HUMAN	ADAMTS5	A disintegrin and metalloproteinase with thrombospondin motifs 5	195	1						1							2	3																				0	0	0	0	0	0	0	0	0
sp	Q9UKP4	Q9UKP4	HUMAN	ADAMTS7	A disintegrin and metalloproteinase with thrombospondin motifs 7	196	1					1	2	1					1	2	7																				0	0	0	0	0	0	0	0	0
sp	Q8N6G6	Q8N6G6	HUMAN	ADAMTSL1	ADAMTS-like protein 1	197	1						1								1																				0	0	0	0	0	0	0	0	0
sp	Q6UY14-3	Q6UY14	HUMAN	ADAMTSL4	Isoform 3 of ADAMTS-like protein 4	198	1		1			1	3	4		1			3	3	16																				0	0	0	0	0	0	0	0	2.33158
sp	O75689-2	O75689	HUMAN	ADAP1	Isoform 2 of Arf-GAP with dual PH domain-containing protein 1	199	1			1	1	1	1						2	1	7																				0	0	0	0	0	0	0	0	0
sp	Q9NPF8	Q9NPF8	HUMAN	ADAP2	Arf-GAP with dual PH domain-containing protein 2	200	1													2	2																				0	0	0	0	0	0	0	0	0
sp	P55265-4	P55265	HUMAN	ADAR	Isoform 4 of Double-stranded RNA-specific adenosine deaminase	201	1			11	42	59	75	81	37	35		6	61	53	460																				0	0	0	0	0	0	0	0	0
sp	P78563-5	P78563	HUMAN	ADARB1	Isoform 5 of Double-stranded RNA-specific editase 1	202	1			4	3	2	4	4	1				7	12	37																				0	0	0	0	0	0	0	0	0
sp	Q9BUB4	Q9BUB4	HUMAN	ADAT1	tRNA-specific adenosine deaminase 1	203	1			2	1	1	2	3		3			2		14																				0	0	0	0	0	0	0	0	0
sp	Q7Z6V5	Q7Z6V5	HUMAN	ADAT2	tRNA-specific adenosine deaminase 2	204	1				1	1			2	1			1	2	8																				0	0	0	0	0	0	0	0	0
sp	Q96EY9	Q96EY9	HUMAN	ADAT3	Probable inactive tRNA-specific adenosine deaminase-like protein 3	205	1				1	1	2	2					2		8																				0	0	0	0	0	0	0	0	0
sp	Q86TW2	Q86TW2	HUMAN	ADCK1	Uncharacterized aarF domain-containing protein kinase 1	206	1			1	1		1						1	3	7																				0	0	0	0	0	0	0	0	0
sp	Q3MIX3	Q3MIX3	HUMAN	ADCK5	Uncharacterized aarF domain-containing protein kinase 5	207	1												1	4	5																				0	0	0	0	0	0	0	0	0
sp	O60266	O60266	HUMAN	ADCY3	Adenylate cyclase type 3	208	1	6	17			1	2	1	1	2		1	1	1	33																				407.846	387.915	232.878	223.559	257.779	282.054	277.528	273.088	1898.92
sp	O95622	O95622	HUMAN	ADCY5	Adenylate cyclase type 5	209	1	6	3				2	2					1	1	15																				204.958	203.363	186.946	177.149	238.305	237.353	266.09	249.526	135.75
sp	O43306	O43306	HUMAN	ADCY6	Adenylate cyclase type 6	210	1	15	16		1	2	3	3					1	6	47																				567.533	556.075	520.122	527.77	753.328	730.012	818.299	734.397	1135.88
sp	P51828	P51828	HUMAN	ADCY7	Adenylate cyclase type 7	211	1		3				3	1							7																				0	0	0	0	0	0	0	0	277.082
sp	O60503	O60503	HUMAN	ADCY9	Adenylate cyclase type 9	212	1	26	32	1	2	5	6	3	4	8			3	8	98																				1342.83	1360.61	927.572	916.556	1058.96	1074.76	1570.89	1521.45	2640
sp	P35611-3	P35611	HUMAN	ADD1	Isoform 3 of Alpha-adducin	213	2			1	10	18	21	30	29	19		2	15	12	157																				0	0	0	0	0	0	0	0	0
sp	P35611-4	P35611	HUMAN	ADD1	Isoform 4 of Alpha-adducin	214	2								1	1					2																				0	0	0	0	0	0	0	0	0
sp	Q9UEY8	Q9UEY8	HUMAN	ADD3	Gamma-adducin	215	2			8	15	15	12	10	15	20		4	7	8	114																				0	0	0	0	0	0	0	0	0
sp	Q9UEY8-2	Q9UEY8	HUMAN	ADD3	Isoform 1 of Gamma-adducin	216	2								1	1					2																				0	0	0	0	0	0	0	0	0
sp	Q96PE1	Q96PE1	HUMAN	ADGRA2	Adhesion G protein-coupled receptor A2	217	1	35	24		2	7	12	16	1	1			6	5	109																				1876.99	1831.86	1884.06	1805.06	1105.9	1163.75	659.885	632.292	1775.18
sp	Q8IWK6	Q8IWK6	HUMAN	ADGRA3	Adhesion G protein-coupled receptor A3	218	1	5	5				2	2					1	1	16																				240.318	248.262	288.77	297.338	353.686	367.381	315.623	312.242	383.433
sp	Q14246	Q14246	HUMAN	ADGRE1	Adhesion G protein-coupled receptor E1	219	1						1	1							2																				0	0	0	0	0	0	0	0	0
sp	Q9UHX3	Q9UHX3	HUMAN	ADGRE2	Adhesion G protein-coupled receptor E2	220	1		2											1	3																				0	0	0	0	0	0	0	0	31.4247
sp	Q9Y653	Q9Y653	HUMAN	ADGRG1	Adhesion G-protein coupled receptor G1	221	1	7	13	3	5	1		2					2	7	40																				14.8127	7.31744	688.384	675.335	669.178	678.367	578.699	581.362	117.442
sp	Q8IZP9	Q8IZP9	HUMAN	ADGRG2	Adhesion G-protein coupled receptor G2	222	1	1	1												2																				4.23044	5.24767	21.5448	18.4921	20.1518	18.167	18.6371	23.0449	23.3187
sp	Q86SQ4-3	Q86SQ4	HUMAN	ADGRG6	Isoform 3 of Adhesion G-protein coupled receptor G6	223	1	6	13		1	2	4	3					3	3	35																				242.604	250.746	187.258	177.561	233.57	246.024	146.725	158.117	1032.04
sp	O94910	O94910	HUMAN	ADGRL1	Adhesion G protein-coupled receptor L1	224	1	10	6				1						1	2	20																				224.421	233.355	438.351	426.257	413.48	451.673	384.126	376.485	108.508
sp	O95490-6	O95490	HUMAN	ADGRL2	Isoform 6 of Adhesion G protein-coupled receptor L2	225	1	18	18	1			1	3					1		42																				746.654	791.8	645.266	627.382	853.729	864.231	918.489	925.077	495.532
sp	Q9HBW9	Q9HBW9	HUMAN	ADGRL4	Adhesion G protein-coupled receptor L4	226	1	2	5				1	1						1	10																				116.582	111.489	185.126	173.097	116.675	118.418	108.602	95.7682	215.687
sp	P00325	P00325	HUMAN	ADH1B	Alcohol dehydrogenase 1B	227	1			2	1				20	10	1	4	2	7	47																				0	0	0	0	0	0	0	0	0
sp	P00326	P00326	HUMAN	ADH1C	Alcohol dehydrogenase 1C	228	1								8	15	3	10			36																				0	0	0	0	0	0	0	0	0
sp	P08319-2	P08319	HUMAN	ADH4	Isoform 2 of Alcohol dehydrogenase 4	229	1													1	1																				0	0	0	0	0	0	0	0	0
sp	P11766	P11766	HUMAN	ADH5	Alcohol dehydrogenase class-3	230	1			15	17	43	34	29	58	71	1	4	42	38	352																				0	0	0	0	0	0	0	0	0
sp	Q9BV57	Q9BV57	HUMAN	ADI1	1,2-dihydroxy-3-keto-5-methylthiopentene dioxygenase	231	1			2	5	9	2	3	7	6		3	5	5	47																				0	0	0	0	0	0	0	0	0
sp	Q96A54	Q96A54	HUMAN	ADIPOR1	Adiponectin receptor protein 1	232	1				1	1	1	3						3	9																				0	0	0	0	0	0	0	0	0
sp	Q15847	Q15847	HUMAN	ADIRF	Adipogenesis regulatory factor	233	1			1	2	2	5	4	10	10	2		2	1	39																				0	0	0	0	0	0	0	0	0
sp	P55263	P55263	HUMAN	ADK	Adenosine kinase	234	1			4	10	15	16	19	23	31	2	3	16	25	164																				0	0	0	0	0	0	0	0	0
sp	P35318	P35318	HUMAN	ADM	ADM	235	1				5	1	2	2					5	6	21																				0	0	0	0	0	0	0	0	0
sp	Q9H2P0	Q9H2P0	HUMAN	ADNP	Activity-dependent neuroprotector homeobox protein	236	1			9	24	19	15	20	15	15		3	25	26	171																				0	0	0	0	0	0	0	0	0
sp	Q6IQ32	Q6IQ32	HUMAN	ADNP2	ADNP homeobox protein 2	237	1				1	2	2	2	3	4		1	5	8	28																				0	0	0	0	0	0	0	0	0
sp	Q96SZ5	Q96SZ5	HUMAN	ADO	2-aminoethanethiol dioxygenase	238	1				3	6	3	2	1	1			4	5	25																				0	0	0	0	0	0	0	0	0
sp	Q9BRR6	Q9BRR6	HUMAN	ADPGK	ADP-dependent glucokinase	239	1	3	6	1	13	5	2	4	4	1		1	4	20	64																				69.4796	66.4521	116.06	109.694	210.934	190.143	173.657	153.749	195.164
sp	P54922	P54922	HUMAN	ADPRH	[Protein ADP-ribosylarginine] hydrolase	240	1						1	1					2	3	7																				0	0	0	0	0	0	0	0	0
sp	Q9NX46	Q9NX46	HUMAN	ADPRHL2	Poly(ADP-ribose) glycohydrolase ARH3	241	1			2	4	3	6	7	4	4			8	8	46																				0	0	0	0	0	0	0	0	0
sp	P07550	P07550	HUMAN	ADRB2	Beta-2 adrenergic receptor	242	1	1	2												3																				11.2911	8.1892	14.0005	13.3632	16.4893	14.3961	20.4832	22.9439	90.4941
sp	Q16186	Q16186	HUMAN	ADRM1	Proteasomal ubiquitin receptor ADRM1	243	1	1		1	12	8	11	16	12	19		2	22	13	117																				21.8654	29.5219	55.8171	58.694	93.3472	72.062	74.0158	55.9812	0
sp	P30566	P30566	HUMAN	ADSL	Adenylosuccinate lyase	244	1		1	5	17	9	9	6	22	15			11	18	113																				0	0	0	0	0	0	0	0	83.4892
sp	P30520	P30520	HUMAN	ADSS	Adenylosuccinate synthetase isozyme 2	245	1			3	13	9	8	8	14	14			23	22	114																				0	0	0	0	0	0	0	0	0
sp	Q8N142-2	Q8N142	HUMAN	ADSSL1	Isoform 2 of Adenylosuccinate synthetase isozyme 1	246	2				2			1							3																				0	0	0	0	0	0	0	0	0
sp	Q8N142	Q8N142	HUMAN	ADSSL1	Adenylosuccinate synthetase isozyme 1	247	2												1		1																				0	0	0	0	0	0	0	0	0
sp	Q8IUX7	Q8IUX7	HUMAN	AEBP1	Adipocyte enhancer-binding protein 1	248	1	1	9		3	8	9	9					13	23	75																				54.1405	53.3916	40.6741	44.2291	43.4222	39.3011	50.1831	50.6232	418.956
sp	Q6ZN18	Q6ZN18	HUMAN	AEBP2	Zinc finger protein AEBP2	249	1			1	2	2	3	2					2	4	16																				0	0	0	0	0	0	0	0	0
sp	Q8WTP8-2	Q8WTP8	HUMAN	AEN	Isoform 2 of Apoptosis-enhancing nuclease	250	1					1	1	2						1	5																				0	0	0	0	0	0	0	0	0
sp	Q08117-2	Q08117	HUMAN	AES	Isoform 2 of Amino-terminal enhancer of split	251	1					1	2	4					3	2	12																				0	0	0	0	0	0	0	0	0
sp	Q8N556-2	Q8N556	HUMAN	AFAP1	Isoform 2 of Actin filament-associated protein 1	252	1			5	16	15	29	28	6	8		3	20	18	148																				0	0	0	0	0	0	0	0	0
sp	Q8TED9	Q8TED9	HUMAN	AFAP1L1	Actin filament-associated protein 1-like 1	253	1				2	2				1				2	7																				0	0	0	0	0	0	0	0	0
sp	Q8N4X5-4	Q8N4X5	HUMAN	AFAP1L2	Isoform 4 of Actin filament-associated protein 1-like 2	254	1		1			1							3	1	6																				0	0	0	0	0	0	0	0	32.2665
sp	P55196-5	P55196	HUMAN	AFDN	Isoform 5 of Afadin	255	2			7	22	13	27	26	19	18		1	41	73	247																				0	0	0	0	0	0	0	0	0
sp	P55196-1	P55196	HUMAN	AFDN	Isoform 2 of Afadin	256	2			1			2	1					1	5	10																				0	0	0	0	0	0	0	0	0
sp	P51825-2	P51825	HUMAN	AFF1	Isoform 2 of AF4/FMR2 family member 1	257	1			3	5		1	1					9	19	38																				0	0	0	0	0	0	0	0	0
sp	P51826-2	P51826	HUMAN	AFF3	Isoform 2 of AF4/FMR2 family member 3	258	1			1	2	3	4	4	1	1			3	8	27																				0	0	0	0	0	0	0	0	0
sp	Q9UHB7	Q9UHB7	HUMAN	AFF4	AF4/FMR2 family member 4	259	1			11	14	16	22	28	9	6	1	13	27	32	179																				0	0	0	0	0	0	0	0	0
sp	Q9Y4W6	Q9Y4W6	HUMAN	AFG3L2	AFG3-like protein 2	260	1	1	3	2	17	23	28	28	20	23		2	38	48	233																				18.0708	22.937	17.2938	17.0671	26.5784	25.5984	30.6062	28.2274	145.356
sp	P43652	P43652	HUMAN	AFM	Afamin	261	1						1	1							2																				0	0	0	0	0	0	0	0	0
sp	P02771	P02771	HUMAN	AFP	Alpha-fetoprotein	262	1		1	3		7	5	4					2	3	25																				0	0	0	0	0	0	0	0	15.0909
sp	Q6ULP2	Q6ULP2	HUMAN	AFTPH	Aftiphilin	263	1			4	3	2	4	5	1	7		1	11	12	50																				0	0	0	0	0	0	0	0	0
sp	P20933	P20933	HUMAN	AGA	N(4)-(beta-N-acetylglucosaminyl)-L-asparaginase	264	1				7	17	11	14	1	1		1	12	10	74																				0	0	0	0	0	0	0	0	0
sp	Q9UPQ3	Q9UPQ3	HUMAN	AGAP1	Arf-GAP with GTPase, ANK repeat and PH domain-containing protein 1	265	1			1	1										2																				0	0	0	0	0	0	0	0	0
sp	Q99490	Q99490	HUMAN	AGAP2	Arf-GAP with GTPase, ANK repeat and PH domain-containing protein 2	266	1													1	1																				0	0	0	0	0	0	0	0	0
sp	Q96P47-4	Q96P47	HUMAN	AGAP3	Isoform 4 of Arf-GAP with GTPase, ANK repeat and PH domain-containing protein 3	267	1				4	3	5	5	2	3		1	1	4	28																				0	0	0	0	0	0	0	0	0
sp	P52594-4	P52594	HUMAN	AGFG1	Isoform 4 of Arf-GAP domain and FG repeat-containing protein 1	268	1			6	5	12	11	9	7	12			14	15	91																				0	0	0	0	0	0	0	0	0
sp	O95081	O95081	HUMAN	AGFG2	Arf-GAP domain and FG repeat-containing protein 2	269	1				1		1	1	1	4			3	3	14																				0	0	0	0	0	0	0	0	0
sp	Q8N302	Q8N302	HUMAN	AGGF1	Angiogenic factor with G patch and FHA domains 1	270	1			2	1	1	2	3	1	3			3	5	21																				0	0	0	0	0	0	0	0	0
sp	Q53H12	Q53H12	HUMAN	AGK	Acylglycerol kinase, mitochondrial	271	1		3	4	18	17	21	22	16	20			22	26	169																				0	0	0	0	0	0	0	0	98.1731
sp	P35573	P35573	HUMAN	AGL	Glycogen debranching enzyme	272	1			5	9	21	19	15	11	18		2	26	34	160																				0	0	0	0	0	0	0	0	0
sp	Q9UL18	Q9UL18	HUMAN	AGO1	Protein argonaute-1	273	1				5	3	3	5	2	3			3	4	28																				0	0	0	0	0	0	0	0	0
sp	Q9UKV8	Q9UKV8	HUMAN	AGO2	Protein argonaute-2	274	1			3	9	16	15	18	8	14			20	27	130																				0	0	0	0	0	0	0	0	0
sp	Q9H9G7	Q9H9G7	HUMAN	AGO3	Protein argonaute-3	275	1			2	8	2	8	6	7	9			5	8	55																				0	0	0	0	0	0	0	0	0
sp	Q9HCK5	Q9HCK5	HUMAN	AGO4	Protein argonaute-4	276	1			1	6	13	9	5					7	10	51																				0	0	0	0	0	0	0	0	0
sp	Q99943	Q99943	HUMAN	AGPAT1	1-acyl-sn-glycerol-3-phosphate acyltransferase alpha	277	1				3	3	3	5		1			3	4	22																				0	0	0	0	0	0	0	0	0
sp	O15120	O15120	HUMAN	AGPAT2	1-acyl-sn-glycerol-3-phosphate acyltransferase beta	278	1	1		2		2	3	2	1				3	5	19																				20.0872	25.6531	38.1439	38.5382	67.9404	71.3794	149.186	171.415	0
sp	Q9NRZ7-3	Q9NRZ7	HUMAN	AGPAT3	Isoform 3 of 1-acyl-sn-glycerol-3-phosphate acyltransferase gamma	279	1		2		9	4	6	5	3	8			4	8	49																				0	0	0	0	0	0	0	0	44.9198
sp	Q9NRZ5	Q9NRZ5	HUMAN	AGPAT4	1-acyl-sn-glycerol-3-phosphate acyltransferase delta	280	1			1	4	1	6	2	1	1			3	6	25																				0	0	0	0	0	0	0	0	0
sp	Q9NUQ2	Q9NUQ2	HUMAN	AGPAT5	1-acyl-sn-glycerol-3-phosphate acyltransferase epsilon	281	1				3	2	5	5		2			6	6	29																				0	0	0	0	0	0	0	0	0
sp	O00116	O00116	HUMAN	AGPS	Alkyldihydroxyacetonephosphate synthase, peroxisomal	282	1	1	3	14	31	23	37	27	14	15			43	59	267																				14.3272	15.2366	20.9328	15.6915	16.849	13.0511	8.54677	8.65575	127.821
sp	O00468	O00468	HUMAN	AGRN	Agrin	283	1	1	4	1	24	24	39	32	1	3		1	21	31	182																				28.0804	33.0879	21.3096	18.0103	18.4005	14.7734	39.705	39.1512	108.346
sp	P01019	P01019	HUMAN	AGT	Angiotensinogen	284	1												1	1	2																				0	0	0	0	0	0	0	0	0
sp	Q9UPW5	Q9UPW5	HUMAN	AGTPBP1	Cytosolic carboxypeptidase 1	285	1						2						1	4	7																				0	0	0	0	0	0	0	0	0
sp	Q6RW13	Q6RW13	HUMAN	AGTRAP	Type-1 angiotensin II receptor-associated protein	286	1					1	1	1					4	1	8																				0	0	0	0	0	0	0	0	0
sp	Q8WYP5-2	Q8WYP5	HUMAN	AHCTF1	Isoform 2 of Protein ELYS	287	1			26	44	27	44	44	29	38		4	58	68	382																				0	0	0	0	0	0	0	0	0
sp	P23526	P23526	HUMAN	AHCY	Adenosylhomocysteinase	288	1			13	24	30	45	62	39	41		2	61	47	364																				0	0	0	0	0	0	0	0	0
sp	O43865	O43865	HUMAN	AHCYL1	Adenosylhomocysteinase 2	289	1			3	10	17	9	8	15	14		1	10	15	102																				0	0	0	0	0	0	0	0	0
sp	Q96HN2	Q96HN2	HUMAN	AHCYL2	Adenosylhomocysteinase 3	290	1			3	10	10	13	9	8	17		3	15	20	108																				0	0	0	0	0	0	0	0	0
sp	Q5TGY3	Q5TGY3	HUMAN	AHDC1	AT-hook DNA-binding motif-containing protein 1	291	1			2	6	3	6	6	6	4		1	8	18	60																				0	0	0	0	0	0	0	0	0
sp	Q8N157	Q8N157	HUMAN	AHI1	Jouberin	292	1						2	1					1		4																				0	0	0	0	0	0	0	0	0
sp	Q09666	Q09666	HUMAN	AHNAK	Neuroblast differentiation-associated protein AHNAK	293	2	94	211	733	610	1224	1425	1415	1488	1870	72	166	1319	1141	11768																				3589.26	3371.66	7153.63	8087.92	6705.74	5758.95	3274.77	3979.3	13924.5
sp	Q09666-2	Q09666	HUMAN	AHNAK	Isoform 2 of Neuroblast differentiation-associated protein AHNAK	294	2				2	2	2	2		2			1		11																				0	0	0	0	0	0	0	0	0
sp	Q8IVF2	Q8IVF2	HUMAN	AHNAK2	Protein AHNAK2	295	1		2	45	86	97	87	89	97	88	5	5	115	137	853																				0	0	0	0	0	0	0	0	65.3857
sp	P35869	P35869	HUMAN	AHR	Aryl hydrocarbon receptor	296	1					2	1	3	2	1	1	3	2	4	19																				0	0	0	0	0	0	0	0	0
sp	A9YTQ3-2	A9YTQ3	HUMAN	AHRR	Isoform 2 of Aryl hydrocarbon receptor repressor	297	1					1	1			1		1	1	2	7																				0	0	0	0	0	0	0	0	0
sp	O95433	O95433	HUMAN	AHSA1	Activator of 90 kDa heat shock protein ATPase homolog 1	298	1	1	1	3	23	15	25	29	22	25		3	50	26	223																				9.37135	9.74401	13.5885	10.8243	14.4711	15.4769	22.8135	19.4817	19.4251
sp	Q96BJ3	Q96BJ3	HUMAN	AIDA	Axin interactor, dorsalization-associated protein	299	1			1	6	10	10	9	9	13	1	1	7	7	74																				0	0	0	0	0	0	0	0	0
sp	Q9BQI0-2	Q9BQI0	HUMAN	AIF1L	Isoform 2 of Allograft inflammatory factor 1-like	300	1			1									4	4	9																				0	0	0	0	0	0	0	0	0
sp	O95831	O95831	HUMAN	AIFM1	Apoptosis-inducing factor 1, mitochondrial	301	1	4	4	11	25	37	51	46	30	36			51	60	355																				112.68	100.109	234.894	225.518	287.602	292.273	310.845	275.065	94.4505
sp	Q9BRQ8	Q9BRQ8	HUMAN	AIFM2	Apoptosis-inducing factor 2	302	1			2	8		4	4	3	5		1	5	8	40																				0	0	0	0	0	0	0	0	0
sp	Q9Y4K1	Q9Y4K1	HUMAN	AIM1	Absent in melanoma 1 protein	303	1			1	13	8	8	8	46	64			3	13	164																				0	0	0	0	0	0	0	0	0
sp	Q12904-2	Q12904	HUMAN	AIMP1	Isoform 2 of Aminoacyl tRNA synthase complex-interacting multifunctional protein 1	304	1			5	16	27	19	18	32	27	1	1	41	30	217																				0	0	0	0	0	0	0	0	0
sp	Q13155	Q13155	HUMAN	AIMP2	Aminoacyl tRNA synthase complex-interacting multifunctional protein 2	305	1			1	21	11	17	15	13	14			24	31	147																				0	0	0	0	0	0	0	0	0
sp	O00170	O00170	HUMAN	AIP	AH receptor-interacting protein	306	1			7	4	7	9	11	18	21		1	15	13	106																				0	0	0	0	0	0	0	0	0
sp	Q96IF1	Q96IF1	HUMAN	AJUBA	LIM domain-containing protein ajuba	307	1					2	1	3	1			1	1	1	10																				0	0	0	0	0	0	0	0	0
sp	P00568	P00568	HUMAN	AK1	Adenylate kinase isoenzyme 1	308	1			1	9	12	15	11	8	7			12	19	94																				0	0	0	0	0	0	0	0	0
sp	P54819	P54819	HUMAN	AK2	Adenylate kinase 2, mitochondrial	309	1		2	6	15	23	30	28	24	30			42	64	264																				0	0	0	0	0	0	0	0	53.0849
sp	Q9UIJ7	Q9UIJ7	HUMAN	AK3	GTP:AMP phosphotransferase AK3, mitochondrial	310	1	1	2	9	17	20	30	23	9	13		1	24	25	174																				52.072	46.9525	86.5436	79.0309	67.7349	55.1996	51.4847	55.251	162.644
sp	P27144	P27144	HUMAN	AK4	Adenylate kinase 4, mitochondrial	311	1				5	2	3	2	1				9	8	30																				0	0	0	0	0	0	0	0	0
sp	Q9Y6K8	Q9Y6K8	HUMAN	AK5	Adenylate kinase isoenzyme 5	312	1				2	2	2	1	5	5			1	1	19																				0	0	0	0	0	0	0	0	0
sp	Q9Y3D8	Q9Y3D8	HUMAN	AK6	Adenylate kinase isoenzyme 6	313	1				3	4	1	1	7	4			9	7	36																				0	0	0	0	0	0	0	0	0
sp	Q92667	Q92667	HUMAN	AKAP1	A-kinase anchor protein 1, mitochondrial	314	1			2	6	3	6	9	7	8			14	15	70																				0	0	0	0	0	0	0	0	0
sp	O43572	O43572	HUMAN	AKAP10	A-kinase anchor protein 10, mitochondrial	315	1			1	3	3	4	5	3	2			4	9	34																				0	0	0	0	0	0	0	0	0
sp	Q9UKA4	Q9UKA4	HUMAN	AKAP11	A-kinase anchor protein 11	316	1			1	4	7	11	9	14	10	1	4	7	5	73																				0	0	0	0	0	0	0	0	0
sp	Q02952	Q02952	HUMAN	AKAP12	A-kinase anchor protein 12	317	1	1	6	23	56	92	111	118	26	26	1	21	97	99	677																				18.7398	19.3132	30.0223	32.0854	23.0417	18.4844	15.305	19.4896	896.457
sp	Q12802-2	Q12802	HUMAN	AKAP13	Isoform 2 of A-kinase anchor protein 13	318	1			10	26	32	50	46	36	57	2	10	39	59	367																				0	0	0	0	0	0	0	0	0
sp	Q02040	Q02040	HUMAN	AKAP17A	A-kinase anchor protein 17A	319	1			3	8	5	15	16	7	11			10	15	90																				0	0	0	0	0	0	0	0	0
sp	Q9Y2D5-4	Q9Y2D5	HUMAN	AKAP2	Isoform 2 of A-kinase anchor protein 2	320	2		4	30	35	51	61	73					46	58	358																				0	0	0	0	0	0	0	0	194.301
sp	Q9Y2D5-6	Q9Y2D5	HUMAN	AKAP2	Isoform 4 of A-kinase anchor protein 2	321	2				3			1	29	65		7	1	2	108																				0	0	0	0	0	0	0	0	0
sp	P24588	P24588	HUMAN	AKAP5	A-kinase anchor protein 5	322	1				1	2	4	5						1	13																				0	0	0	0	0	0	0	0	0
sp	Q9P0M2	Q9P0M2	HUMAN	AKAP7	A-kinase anchor protein 7 isoform gamma	323	1					1	2	1		2			3	2	11																				0	0	0	0	0	0	0	0	0
sp	O43823	O43823	HUMAN	AKAP8	A-kinase anchor protein 8	324	1			5	17	11	20	14	14	15		1	32	24	153																				0	0	0	0	0	0	0	0	0
sp	Q9ULX6	Q9ULX6	HUMAN	AKAP8L	A-kinase anchor protein 8-like	325	1			5	16	12	12	12	7	6	1	5	18	23	117																				0	0	0	0	0	0	0	0	0
sp	Q99996-2	Q99996	HUMAN	AKAP9	Isoform 2 of A-kinase anchor protein 9	326	1			21	31	51	53	51	39	34		3	70	112	465																				0	0	0	0	0	0	0	0	0
sp	Q9H9L7	Q9H9L7	HUMAN	AKIRIN1	Akirin-1	327	1					2	4	2				1			9																				0	0	0	0	0	0	0	0	0
sp	Q53H80	Q53H80	HUMAN	AKIRIN2	Akirin-2	328	1					4	4	1			1	1			11																				0	0	0	0	0	0	0	0	0
sp	Q7Z591	Q7Z591	HUMAN	AKNA	AT-hook-containing transcription factor	329	1												2		2																				0	0	0	0	0	0	0	0	0
sp	P14550	P14550	HUMAN	AKR1A1	Alcohol dehydrogenase [NADP(+)]	330	1			5	19	19	19	17	28	49		2	22	21	201																				0	0	0	0	0	0	0	0	0
sp	P15121	P15121	HUMAN	AKR1B1	Aldose reductase	331	1			4	14	13	10	11	29	40			15	18	154																				0	0	0	0	0	0	0	0	0
sp	O60218	O60218	HUMAN	AKR1B10	Aldo-keto reductase family 1 member B10	332	1							2							2																				0	0	0	0	0	0	0	0	0
sp	Q04828	Q04828	HUMAN	AKR1C1	Aldo-keto reductase family 1 member C1	333	1				3	1			3	2			1	11	21																				0	0	0	0	0	0	0	0	0
sp	P42330	P42330	HUMAN	AKR1C3	Aldo-keto reductase family 1 member C3	334	1				1	1	3	2	3	1			2	6	19																				0	0	0	0	0	0	0	0	0
sp	O43488	O43488	HUMAN	AKR7A2	Aflatoxin B1 aldehyde reductase member 2	335	1				9	16	8	7	7	8			14	11	80																				0	0	0	0	0	0	0	0	0
sp	P31749	P31749	HUMAN	AKT1	RAC-alpha serine/threonine-protein kinase	336	1				4	2	5	7	9	10			6	5	48																				0	0	0	0	0	0	0	0	0
sp	Q96B36-3	Q96B36	HUMAN	AKT1S1	Isoform 3 of Proline-rich AKT1 substrate 1	337	1				3	1	3	3	1	1				1	13																				0	0	0	0	0	0	0	0	0
sp	P31751	P31751	HUMAN	AKT2	RAC-beta serine/threonine-protein kinase	338	1			1	8	10	7	6	8	6		1	3	4	54																				0	0	0	0	0	0	0	0	0
sp	Q9Y243	Q9Y243	HUMAN	AKT3	RAC-gamma serine/threonine-protein kinase	339	1			2	1	2	1	5	7	5				3	26																				0	0	0	0	0	0	0	0	0
sp	Q9H8T0-2	Q9H8T0	HUMAN	AKTIP	Isoform 2 of AKT-interacting protein	340	1			2	1	1	3	2	1	2			1	1	14																				0	0	0	0	0	0	0	0	0
sp	P13716-2	P13716	HUMAN	ALAD	Isoform 2 of Delta-aminolevulinic acid dehydratase	341	1			1	11	3	2	4	9	9			4	2	45																				0	0	0	0	0	0	0	0	0
sp	P13196	P13196	HUMAN	ALAS1	5-aminolevulinate synthase, nonspecific, mitochondrial	342	1				4	3	5	5		1		4	2	12	36																				0	0	0	0	0	0	0	0	0
sp	Q13740-2	Q13740	HUMAN	ALCAM	Isoform 2 of CD166 antigen	343	1	113	191	1	29	29	28	48	64	46	1	6	16	14	586																				13059.3	12741.6	4657.69	4752.01	3074.9	3536.68	2178.5	2076.19	26904.3
sp	Q8IZ83	Q8IZ83	HUMAN	ALDH16A1	Aldehyde dehydrogenase family 16 member A1	344	1				7	6	12	11	2	4			12	24	78																				0	0	0	0	0	0	0	0	0
sp	P54886	P54886	HUMAN	ALDH18A1	Delta-1-pyrroline-5-carboxylate synthase	345	1	1	3	8	48	61	67	60	24	18		1	77	77	445																				27.2973	27.7232	45.0099	50.6878	56.9961	39.2095	32.2658	30.757	55.5959
sp	P00352	P00352	HUMAN	ALDH1A1	Retinal dehydrogenase 1	346	1			11	13	11	15	18					12	24	104																				0	0	0	0	0	0	0	0	0
sp	O94788	O94788	HUMAN	ALDH1A2	Retinal dehydrogenase 2	347	1		1	2	3	2	2	3					2	3	18																				0	0	0	0	0	0	0	0	82.0297
sp	P47895	P47895	HUMAN	ALDH1A3	Aldehyde dehydrogenase family 1 member A3	348	1												2	4	6																				0	0	0	0	0	0	0	0	0
sp	P30837	P30837	HUMAN	ALDH1B1	Aldehyde dehydrogenase X, mitochondrial	349	1	4		7	23	39	38	44	4	15			45	41	260																				183.836	187.587	207.943	209.299	216.302	187.158	222.212	172.09	0
sp	Q3SY69	Q3SY69	HUMAN	ALDH1L2	Mitochondrial 10-formyltetrahydrofolate dehydrogenase	350	1	8	5	15	48	65	78	81	32	49		1	71	79	532																				408.877	435.321	403.421	417.882	375.444	335.955	267.851	264.231	259.45
sp	P05091	P05091	HUMAN	ALDH2	Aldehyde dehydrogenase, mitochondrial	351	1	1		6	36	41	37	36	19	17	2	2	56	78	331																				10.4274	7.02542	16.5954	11.5375	22.1867	25.7637	21.6821	21.3065	0
sp	P30838	P30838	HUMAN	ALDH3A1	Aldehyde dehydrogenase, dimeric NADP-preferring	352	1					1	1	1							3																				0	0	0	0	0	0	0	0	0
sp	P51648-2	P51648	HUMAN	ALDH3A2	Isoform 2 of Fatty aldehyde dehydrogenase	353	1			6	6	14	17	19	11	12			24	23	132																				0	0	0	0	0	0	0	0	0
sp	P43353	P43353	HUMAN	ALDH3B1	Aldehyde dehydrogenase family 3 member B1	354	1					4	3	3	4			2	1	2	19																				0	0	0	0	0	0	0	0	0
sp	P30038	P30038	HUMAN	ALDH4A1	Delta-1-pyrroline-5-carboxylate dehydrogenase, mitochondrial	355	1			2	19	31	26	23	14	19			40	35	209																				0	0	0	0	0	0	0	0	0
sp	P51649-2	P51649	HUMAN	ALDH5A1	Isoform 2 of Succinate-semialdehyde dehydrogenase, mitochondrial	356	1			2	5	4	9	8					9	5	42																				0	0	0	0	0	0	0	0	0
sp	Q02252	Q02252	HUMAN	ALDH6A1	Methylmalonate-semialdehyde dehydrogenase [acylating], mitochondrial	357	1			5	10	16	11	12	16	15			17	31	133																				0	0	0	0	0	0	0	0	0
sp	P49419-2	P49419	HUMAN	ALDH7A1	Isoform 2 of Alpha-aminoadipic semialdehyde dehydrogenase	358	1		1	13	35	60	89	65	35	41	1		47	39	426																				0	0	0	0	0	0	0	0	37.7217
sp	P49189	P49189	HUMAN	ALDH9A1	4-trimethylaminobutyraldehyde dehydrogenase	359	1	1	2	3	22	22	26	24	30	42		1	38	48	259																				10.5163	13.9812	14.3832	16.7134	15.2417	13.7321	6.5252	9.46729	60.8507
sp	P04075-2	P04075	HUMAN	ALDOA	Isoform 2 of Fructose-bisphosphate aldolase A	360	1	1	9	14	50	98	149	81	84	88	2	4	141	105	826																				12.0455	9.80242	23.9429	22.9445	24.3297	22.1948	23.9807	25.8625	227.393
sp	P05062	P05062	HUMAN	ALDOB	Fructose-bisphosphate aldolase B	361	1					1	1	1					1	1	5																				0	0	0	0	0	0	0	0	0
sp	P09972	P09972	HUMAN	ALDOC	Fructose-bisphosphate aldolase C	362	1			1	6	15	19	15	8	13			28	20	125																				0	0	0	0	0	0	0	0	0
sp	Q9BT22	Q9BT22	HUMAN	ALG1	Chitobiosyldiphosphodolichol beta-mannosyltransferase	363	1	1	2	2	6	12	9	9	4	6		1	13	18	83																				31.2553	33.9202	32.4349	36.939	55.0137	52.9709	75.2482	59.8257	73.0297
sp	Q5BKT4	Q5BKT4	HUMAN	ALG10	Dol-P-Glc:Glc(2)Man(9)GlcNAc(2)-PP-Dol alpha-1,2-glucosyltransferase	364	1													2	2																				0	0	0	0	0	0	0	0	0
sp	Q2TAA5	Q2TAA5	HUMAN	ALG11	GDP-Man:Man(3)GlcNAc(2)-PP-Dol alpha-1,2-mannosyltransferase	365	1	1	1	2	10	4		1	1				3	9	32																				14.6542	14.6668	16.9573	18.4318	18.0445	15.4143	23.3717	22.5136	7.23824
sp	Q9BV10	Q9BV10	HUMAN	ALG12	Dol-P-Man:Man(7)GlcNAc(2)-PP-Dol alpha-1,6-mannosyltransferase	366	1			1	2		2	1		1				1	8																				0	0	0	0	0	0	0	0	0
sp	Q9NP73	Q9NP73	HUMAN	ALG13	Putative bifunctional UDP-N-acetylglucosamine transferase and deubiquitinase ALG13	367	2				3	1			1	1				4	10																				0	0	0	0	0	0	0	0	0
sp	Q9NP73-2	Q9NP73	HUMAN	ALG13	Isoform 2 of Putative bifunctional UDP-N-acetylglucosamine transferase and deubiquitinase ALG13	368	2				1									2	3																				0	0	0	0	0	0	0	0	0
sp	Q9H553	Q9H553	HUMAN	ALG2	Alpha-1,3/1,6-mannosyltransferase ALG2	369	1	4	5	3	13	9	8	7	5	2			6	19	81																				67.346	87.0538	95.2469	97.9051	162.896	164.728	213.246	181.904	247.603
sp	Q92685	Q92685	HUMAN	ALG3	Dol-P-Man:Man(5)GlcNAc(2)-PP-Dol alpha-1,3-mannosyltransferase	370	1	1	2		1	1	1	1	1				4	1	13																				7.15675	8.70103	9.33163	9.13788	16.7823	16.21	19.5023	19.0804	25.2614
sp	Q9Y673	Q9Y673	HUMAN	ALG5	Dolichyl-phosphate beta-glucosyltransferase	371	1	1	2	12	8	10	9	7	9	7			16	12	93																				23.5631	29.5492	29.145	24.5134	45.1379	46.3179	67.6091	55.5324	108.503
sp	Q9Y672	Q9Y672	HUMAN	ALG6	Dolichyl pyrophosphate Man9GlcNAc2 alpha-1,3-glucosyltransferase	372	1		2							1				2	5																				0	0	0	0	0	0	0	0	72.7165
sp	Q9H6U8-3	Q9H6U8	HUMAN	ALG9	Isoform 3 of Alpha-1,2-mannosyltransferase ALG9	373	1		2		4	5	6	5	3	6			8	6	45																				0	0	0	0	0	0	0	0	24.8943
sp	Q13686	Q13686	HUMAN	ALKBH1	Nucleic acid dioxygenase ALKBH1	374	1				3		3	2	2	3		1	2	5	21																				0	0	0	0	0	0	0	0	0
sp	Q6NS38	Q6NS38	HUMAN	ALKBH2	DNA oxidative demethylase ALKBH2	375	1				2		2	3	3				1	1	12																				0	0	0	0	0	0	0	0	0
sp	Q96Q83	Q96Q83	HUMAN	ALKBH3	Alpha-ketoglutarate-dependent dioxygenase alkB homolog 3	376	1				3		1	3	1	2			3	4	17																				0	0	0	0	0	0	0	0	0
sp	Q9NXW9	Q9NXW9	HUMAN	ALKBH4	Alpha-ketoglutarate-dependent dioxygenase alkB homolog 4	377	1					1	1								2																				0	0	0	0	0	0	0	0	0
sp	Q6P6C2-1	Q6P6C2	HUMAN	ALKBH5	Isoform 1 of RNA demethylase ALKBH5	378	1			2	3	4	4	3	6	3		1	2	6	34																				0	0	0	0	0	0	0	0	0
sp	Q3KRA9-2	Q3KRA9	HUMAN	ALKBH6	Isoform 2 of Alpha-ketoglutarate-dependent dioxygenase alkB homolog 6	379	1												1	3	4																				0	0	0	0	0	0	0	0	0
sp	Q96BT7-4	Q96BT7	HUMAN	ALKBH8	Isoform 4 of Alkylated DNA repair protein alkB homolog 8	380	1						3	1	4	3			1	1	13																				0	0	0	0	0	0	0	0	0
sp	Q8TCU4	Q8TCU4	HUMAN	ALMS1	Alstrom syndrome protein 1	381	1				1	1	2	3	1	1			4	1	14																				0	0	0	0	0	0	0	0	0
sp	Q96QP1	Q96QP1	HUMAN	ALPK1	Alpha-protein kinase 1	382	1			1		1		1	1						4																				0	0	0	0	0	0	0	0	0
sp	Q86TB3	Q86TB3	HUMAN	ALPK2	Alpha-protein kinase 2	383	1			1	3	7	4	5		4		1			25																				0	0	0	0	0	0	0	0	0
sp	P05186	P05186	HUMAN	ALPL	Alkaline phosphatase, tissue-nonspecific isozyme	384	1	15	13	1	5	7	5	4	1				8	9	68																				744.08	828.772	857.26	893.247	630.997	580.137	577.522	772.202	751.391
sp	Q96Q42	Q96Q42	HUMAN	ALS2	Alsin	385	1			1	5	4	10	6	6	5			2	1	40																				0	0	0	0	0	0	0	0	0
sp	Q9H161	Q9H161	HUMAN	ALX4	Homeobox protein aristaless-like 4	386	1				1	3	1	1							6																				0	0	0	0	0	0	0	0	0
sp	Q86V81	Q86V81	HUMAN	ALYREF	THO complex subunit 4	387	1			21	26	21	14	17	10	11			24	27	171																				0	0	0	0	0	0	0	0	0
sp	Q9UHK6-5	Q9UHK6	HUMAN	AMACR	Isoform 4 of Alpha-methylacyl-CoA racemase	388	1				4	2	1	3	2				2	4	18																				0	0	0	0	0	0	0	0	0
sp	Q9C0C7-5	Q9C0C7	HUMAN	AMBRA1	Isoform 5 of Activating molecule in BECN1-regulated autophagy protein 1	389	1				1		3	3					5	6	18																				0	0	0	0	0	0	0	0	0
sp	P17707	P17707	HUMAN	AMD1	S-adenosylmethionine decarboxylase proenzyme	390	1				2	3	2	1				1	2	3	14																				0	0	0	0	0	0	0	0	0
sp	Q9Y303-3	Q9Y303	HUMAN	AMDHD2	Isoform 3 of N-acetylglucosamine-6-phosphate deacetylase	391	1					1	1							4	6																				0	0	0	0	0	0	0	0	0
sp	Q5JTC6	Q5JTC6	HUMAN	AMER1	APC membrane recruitment protein 1	392	1			1			1	1					7	6	16																				0	0	0	0	0	0	0	0	0
sp	Q9UKV5	Q9UKV5	HUMAN	AMFR	E3 ubiquitin-protein ligase AMFR	393	1			1	3	2	6	6		1		1	4	14	38																				0	0	0	0	0	0	0	0	0
sp	Q86SJ2	Q86SJ2	HUMAN	AMIGO2	Amphoterin-induced protein 2	394	1	11	7			3	4	3	1		1	1	2		33																				1227.22	1258.74	228.38	366.109	219.272	348.676	325.581	331.718	556.105
sp	Q9Y4X0	Q9Y4X0	HUMAN	AMMECR1	AMME syndrome candidate gene 1 protein	395	1							1	1			2		2	6																				0	0	0	0	0	0	0	0	0
sp	Q6DCA0	Q6DCA0	HUMAN	AMMECR1L	AMMECR1-like protein	396	1				2		2	4	1				1	2	12																				0	0	0	0	0	0	0	0	0
sp	Q8IY45	Q8IY45	HUMAN	AMN1	Protein AMN1 homolog	397	1				1								2	7	10																				0	0	0	0	0	0	0	0	0
sp	Q4VCS5	Q4VCS5	HUMAN	AMOT	Angiomotin	398	1				1	6	4	3	2	1			3	5	25																				0	0	0	0	0	0	0	0	0
sp	Q8IY63	Q8IY63	HUMAN	AMOTL1	Angiomotin-like protein 1	399	1			1	6	4	8	5	2	2	2	4	4	3	41																				0	0	0	0	0	0	0	0	0
sp	Q9Y2J4-4	Q9Y2J4	HUMAN	AMOTL2	Isoform 4 of Angiomotin-like protein 2	400	1			1	4	11	11	7			4	8	6	4	56																				0	0	0	0	0	0	0	0	0
sp	P23109	P23109	HUMAN	AMPD1	AMP deaminase 1	401	1				1		3								4																				0	0	0	0	0	0	0	0	0
sp	Q01433	Q01433	HUMAN	AMPD2	AMP deaminase 2	402	1			6	7	12	13	12	17	8			19	14	108																				0	0	0	0	0	0	0	0	0
sp	Q01432-4	Q01432	HUMAN	AMPD3	Isoform 2 of AMP deaminase 3	403	1					2	3	1	2	3			3	3	17																				0	0	0	0	0	0	0	0	0
sp	P49418	P49418	HUMAN	AMPH	Amphiphysin	404	1			3		3	4	4	4	2			4	1	25																				0	0	0	0	0	0	0	0	0
sp	P48728	P48728	HUMAN	AMT	Aminomethyltransferase, mitochondrial	405	1				2										2																				0	0	0	0	0	0	0	0	0
sp	Q86W34	Q86W34	HUMAN	AMZ2	Archaemetzincin-2	406	1					1				1			1		3																				0	0	0	0	0	0	0	0	0
sp	Q9H1A4	Q9H1A4	HUMAN	ANAPC1	Anaphase-promoting complex subunit 1	407	1				1	6	11	8	6	6				2	40																				0	0	0	0	0	0	0	0	0
sp	Q9UM13	Q9UM13	HUMAN	ANAPC10	Anaphase-promoting complex subunit 10	408	1			1	2	4	5	3	2	2			6	6	31																				0	0	0	0	0	0	0	0	0
sp	Q9BS18	Q9BS18	HUMAN	ANAPC13	Anaphase-promoting complex subunit 13	409	1					1								4	5																				0	0	0	0	0	0	0	0	0
sp	Q96DE5	Q96DE5	HUMAN	ANAPC16	Anaphase-promoting complex subunit 16	410	1				3		3	5	2				1	8	22																				0	0	0	0	0	0	0	0	0
sp	Q9UJX6	Q9UJX6	HUMAN	ANAPC2	Anaphase-promoting complex subunit 2	411	1				1	2	1	1	2	2				1	10																				0	0	0	0	0	0	0	0	0
sp	Q9UJX5-3	Q9UJX5	HUMAN	ANAPC4	Isoform 3 of Anaphase-promoting complex subunit 4	412	1					3	4	4	2	3			3	2	21																				0	0	0	0	0	0	0	0	0
sp	Q9UJX4	Q9UJX4	HUMAN	ANAPC5	Anaphase-promoting complex subunit 5	413	1			1	3	3	3	4	6	2			1	3	26																				0	0	0	0	0	0	0	0	0
sp	Q9UJX3	Q9UJX3	HUMAN	ANAPC7	Anaphase-promoting complex subunit 7	414	1			4	13	11	9	8	7	9			19	33	113																				0	0	0	0	0	0	0	0	0
sp	P03950	P03950	HUMAN	ANG	Angiogenin	415	1											1			1																				0	0	0	0	0	0	0	0	0
sp	Q9UNK9	Q9UNK9	HUMAN	ANGEL1	Protein angel homolog 1	416	1				1									1	2																				0	0	0	0	0	0	0	0	0
sp	Q5VTE6	Q5VTE6	HUMAN	ANGEL2	Protein angel homolog 2	417	1			1	2	3	4	3	3	4		1	3	3	27																				0	0	0	0	0	0	0	0	0
sp	Q15389	Q15389	HUMAN	ANGPT1	Angiopoietin-1	418	1				1	2		1		3		2			9																				0	0	0	0	0	0	0	0	0
sp	Q9UKU9	Q9UKU9	HUMAN	ANGPTL2	Angiopoietin-related protein 2	419	1	7		1	4	12	3	7	3	2	5	3	2	6	55																				250.068	213.233	353.479	360.606	278.243	223.63	181.882	172.57	0
sp	Q9Y5C1	Q9Y5C1	HUMAN	ANGPTL3	Angiopoietin-related protein 3	420	1							1							1																				0	0	0	0	0	0	0	0	0
sp	Q9BY76	Q9BY76	HUMAN	ANGPTL4	Angiopoietin-related protein 4	421	1				2							1			3																				0	0	0	0	0	0	0	0	0
sp	P16157-14	P16157	HUMAN	ANK1	Isoform Er13 of Ankyrin-1	422	1			4	6	10	8	9	11	10			11	17	86																				0	0	0	0	0	0	0	0	0
sp	Q01484	Q01484	HUMAN	ANK2	Ankyrin-2	423	1		1			3	6	5	2				6	2	25																				0	0	0	0	0	0	0	0	7.55497
sp	Q12955	Q12955	HUMAN	ANK3	Ankyrin-3	424	1				2			1					2	7	12																				0	0	0	0	0	0	0	0	0
sp	Q9P2R3-4	Q9P2R3	HUMAN	ANKFY1	Isoform 4 of Rabankyrin-5	425	1			3	16	15	23	21	11	17			19	33	158																				0	0	0	0	0	0	0	0	0
sp	Q9HCJ1	Q9HCJ1	HUMAN	ANKH	Progressive ankylosis protein homolog	426	1	3	6		2									2	13																				216.835	201.019	165.604	154.767	69.0931	63.9985	44.3934	32.9057	650.806
sp	Q8IWZ3-6	Q8IWZ3	HUMAN	ANKHD1	Isoform 6 of Ankyrin repeat and KH domain-containing protein 1	427	1		1	8	19	25	33	31	12	14	1	5	36	54	239																				0	0	0	0	0	0	0	0	9.36128
sp	Q9P2G1	Q9P2G1	HUMAN	ANKIB1	Ankyrin repeat and IBR domain-containing protein 1	428	1			1	3	8	8	9	6	6		2	5	9	57																				0	0	0	0	0	0	0	0	0
sp	Q86XL3	Q86XL3	HUMAN	ANKLE2	Ankyrin repeat and LEM domain-containing protein 2	429	1				14	17	22	22	12	15		1	39	41	183																				0	0	0	0	0	0	0	0	0
sp	Q8IV38	Q8IV38	HUMAN	ANKMY2	Ankyrin repeat and MYND domain-containing protein 2	430	1			2	3	3	5	7	8	9		3	12	9	61																				0	0	0	0	0	0	0	0	0
sp	Q9H9E1	Q9H9E1	HUMAN	ANKRA2	Ankyrin repeat family A protein 2	431	1						1	2							3																				0	0	0	0	0	0	0	0	0
sp	Q15327	Q15327	HUMAN	ANKRD1	Ankyrin repeat domain-containing protein 1	432	1					3	3	3							9																				0	0	0	0	0	0	0	0	0
sp	Q9NXR5	Q9NXR5	HUMAN	ANKRD10	Ankyrin repeat domain-containing protein 10	433	1			1		2	2	2		1		1	2	1	12																				0	0	0	0	0	0	0	0	0
sp	Q6UB99	Q6UB99	HUMAN	ANKRD11	Ankyrin repeat domain-containing protein 11	434	1			3	2	3	13	12	5	5		7		6	56																				0	0	0	0	0	0	0	0	0
sp	Q6UB98	Q6UB98	HUMAN	ANKRD12	Ankyrin repeat domain-containing protein 12	435	1	3	3			1	1			1		3		1	13																				70.4558	62.2834	0	162.439	0	111.15	139.737	97.0267	0
sp	Q8IZ07	Q8IZ07	HUMAN	ANKRD13A	Ankyrin repeat domain-containing protein 13A	436	1	1	2	1	15	5	6	7	6	4		1	7	22	77																				93.6283	77.1086	53.2649	53.8901	60.9382	57.7174	57.1008	53.1734	380.774
sp	Q8N6S4	Q8N6S4	HUMAN	ANKRD13C	Ankyrin repeat domain-containing protein 13C	437	1				1									2	3																				0	0	0	0	0	0	0	0	0
sp	Q6ZTN6-3	Q6ZTN6	HUMAN	ANKRD13D	Isoform 3 of Ankyrin repeat domain-containing protein 13D	438	1		2		1	1		1					2	4	11																				0	0	0	0	0	0	0	0	27.4917
sp	Q6P6B7	Q6P6B7	HUMAN	ANKRD16	Ankyrin repeat domain-containing protein 16	439	1					1		2						1	4																				0	0	0	0	0	0	0	0	0
sp	O75179	O75179	HUMAN	ANKRD17	Ankyrin repeat domain-containing protein 17	440	1			6	15	13	20	18	10	10		3	23	22	140																				0	0	0	0	0	0	0	0	0
sp	Q9UPS8-3	Q9UPS8	HUMAN	ANKRD26	Isoform 3 of Ankyrin repeat domain-containing protein 26	441	1			1		3	4	3	4	5			8	7	35																				0	0	0	0	0	0	0	0	0
sp	Q96NW4	Q96NW4	HUMAN	ANKRD27	Ankyrin repeat domain-containing protein 27	442	1			3	1	2	4	4	1	3			1	8	27																				0	0	0	0	0	0	0	0	0
sp	O15084-1	O15084	HUMAN	ANKRD28	Isoform 3 of Serine/threonine-protein phosphatase 6 regulatory ankyrin repeat subunit A	443	1				3	8	9	11	8	14			7	16	76																				0	0	0	0	0	0	0	0	0
sp	Q53RE8	Q53RE8	HUMAN	ANKRD39	Ankyrin repeat domain-containing protein 39	444	1													1	1																				0	0	0	0	0	0	0	0	0
sp	Q6AI12	Q6AI12	HUMAN	ANKRD40	Ankyrin repeat domain-containing protein 40	445	1				2		3	2	1	7		1	3	7	26																				0	0	0	0	0	0	0	0	0
sp	Q8N8A2	Q8N8A2	HUMAN	ANKRD44	Serine/threonine-protein phosphatase 6 regulatory ankyrin repeat subunit B	446	1					2	7	4	3	10		1	5	10	42																				0	0	0	0	0	0	0	0	0
sp	Q86W74	Q86W74	HUMAN	ANKRD46	Ankyrin repeat domain-containing protein 46	447	1				2	1	1	1					1	1	7																				0	0	0	0	0	0	0	0	0
sp	Q8WVL7	Q8WVL7	HUMAN	ANKRD49	Ankyrin repeat domain-containing protein 49	448	1												2	2	4																				0	0	0	0	0	0	0	0	0
sp	Q9ULJ7	Q9ULJ7	HUMAN	ANKRD50	Ankyrin repeat domain-containing protein 50	449	1				1	4	8	4	2	5		1	9	16	50																				0	0	0	0	0	0	0	0	0
sp	Q8NB46	Q8NB46	HUMAN	ANKRD52	Serine/threonine-protein phosphatase 6 regulatory ankyrin repeat subunit C	450	1			1	3	3	1	1	1	2		1	5	4	22																				0	0	0	0	0	0	0	0	0
sp	Q6NXT1	Q6NXT1	HUMAN	ANKRD54	Ankyrin repeat domain-containing protein 54	451	1					3	1	1	3	1			3	5	17																				0	0	0	0	0	0	0	0	0
sp	Q92625	Q92625	HUMAN	ANKS1A	Ankyrin repeat and SAM domain-containing protein 1A	452	1					7	4	3	2	6			3	7	32																				0	0	0	0	0	0	0	0	0
sp	Q7Z6G8	Q7Z6G8	HUMAN	ANKS1B	Ankyrin repeat and sterile alpha motif domain-containing protein 1B	453	1					1	1							1	3																				0	0	0	0	0	0	0	0	0
sp	Q6ZW76	Q6ZW76	HUMAN	ANKS3	Ankyrin repeat and SAM domain-containing protein 3	454	1				1		2	2	1					1	7																				0	0	0	0	0	0	0	0	0
sp	Q68DC2-4	Q68DC2	HUMAN	ANKS6	Isoform 3 of Ankyrin repeat and SAM domain-containing protein 6	455	1						1	1		1			1	1	5																				0	0	0	0	0	0	0	0	0
sp	Q9H8Y5	Q9H8Y5	HUMAN	ANKZF1	Ankyrin repeat and zinc finger domain-containing protein 1	456	1			1	2	7	9	9	6	7			11	10	62																				0	0	0	0	0	0	0	0	0
sp	Q9NQW6	Q9NQW6	HUMAN	ANLN	Anillin	457	1			6	32	10	24	27	23	23	2	9	34	24	214																				0	0	0	0	0	0	0	0	0
sp	Q5XXA6	Q5XXA6	HUMAN	ANO1	Anoctamin-1	458	1	12	7			2	5	2					2		30																				445.028	443.825	298.286	289.484	577.899	548.336	696.457	689.11	421.828
sp	Q9NW15	Q9NW15	HUMAN	ANO10	Anoctamin-10	459	1		2	4	12	21	26	33	19	19		1	32	24	193																				0	0	0	0	0	0	0	0	29.5193
sp	Q4KMQ2-2	Q4KMQ2	HUMAN	ANO6	Isoform 2 of Anoctamin-6	460	1	69	68	3	20	11	11	12	8	5		1	6	16	230																				4757.86	4749.69	3450.18	3409.35	1906.49	2018.98	1862.17	1755.06	5055.18
sp	Q9HCE9	Q9HCE9	HUMAN	ANO8	Anoctamin-8	461	1						1							3	4																				0	0	0	0	0	0	0	0	0
sp	P39687	P39687	HUMAN	ANP32A	Acidic leucine-rich nuclear phosphoprotein 32 family member A	462	1			9	12	18	16	18	10	20		1	12	12	128																				0	0	0	0	0	0	0	0	0
sp	Q92688	Q92688	HUMAN	ANP32B	Acidic leucine-rich nuclear phosphoprotein 32 family member B	463	1			10	15	24	23	33	20	18			22	13	178																				0	0	0	0	0	0	0	0	0
sp	Q9BTT0	Q9BTT0	HUMAN	ANP32E	Acidic leucine-rich nuclear phosphoprotein 32 family member E	464	1			3	6	13	20	22	17	9			32	21	143																				0	0	0	0	0	0	0	0	0
sp	P15144	P15144	HUMAN	ANPEP	Aminopeptidase N	465	1	306	497	18	105	102	136	130	88	136	1	4	83	176	1782																				13983.1	14638.7	16705.7	16289.3	14599.5	14719	9486.13	10418.4	35695.9
sp	Q9H6X2	Q9H6X2	HUMAN	ANTXR1	Anthrax toxin receptor 1	466	1	29	27	4	9	21	24	23		5		2	9	6	159																				1570.12	1503	1523.4	1497.23	1137.13	1142.54	846.057	884.599	1818.46
sp	P58335	P58335	HUMAN	ANTXR2	Anthrax toxin receptor 2	467	1	14	15	1	7	5	6	5	3	8	3	8	6	6	87																				854.051	871.402	565.209	565.836	719.616	778.317	1056.32	983.298	2236.95
sp	P04083	P04083	HUMAN	ANXA1	Annexin A1	468	1	32	33	136	119	186	217	223	73	95	1	3	185	147	1450																				1590.47	1434.8	2625.92	2625.43	1673.2	1633.85	1248.15	1239.33	2262.09
sp	P50995	P50995	HUMAN	ANXA11	Annexin A11	469	1	10	11	3	37	37	34	34	35	38		4	40	52	335																				349.476	328.48	715.154	756.724	656.1	631.72	525.252	593.549	370.09
sp	P07355-2	P07355	HUMAN	ANXA2	Isoform 2 of Annexin A2	470	1	16	20	38	57	71	72	75	185	228	3	14	65	120	964																				973.986	799.05	1137.42	1183.06	636.651	523.975	420.95	422.31	1157.54
sp	P12429	P12429	HUMAN	ANXA3	Annexin A3	471	1			6	8	9	13	9	3	6			19	23	96																				0	0	0	0	0	0	0	0	0
sp	P09525	P09525	HUMAN	ANXA4	Annexin A4	472	1	1	3	5	34	44	41	46	35	30	1	3	42	77	362																				7.33607	8.0824	18.1065	18.9933	15.5501	14.9662	10.6342	12.787	83.0976
sp	P08758	P08758	HUMAN	ANXA5	Annexin A5	473	1	9	18	29	89	157	170	180	103	153		9	174	225	1316																				331.709	298.326	589.679	608.624	521.614	514.609	703.331	541.735	1188.49
sp	P08133	P08133	HUMAN	ANXA6	Annexin A6	474	1	31	54	84	125	298	346	341	131	187	5	7	308	315	2232																				1109.68	968.435	2352.62	2432.86	1632.46	1423.42	1260.87	1425	3247.27
sp	P20073	P20073	HUMAN	ANXA7	Annexin A7	475	1	2	12	2	28	36	45	41	10	15			44	45	280																				88.6666	70.5119	149.338	154.716	153.205	173.8	123.646	142.617	658.252
sp	P19801-2	P19801	HUMAN	AOC1	Isoform 2 of Amiloride-sensitive amine oxidase [copper-containing]	476	1	1	7					2						1	11																				131.484	133.991	97.9311	119.211	50.7581	54.0904	30.8574	27.8347	220.505
sp	Q06278	Q06278	HUMAN	AOX1	Aldehyde oxidase	477	1					1							2	2	5																				0	0	0	0	0	0	0	0	0
sp	Q63HQ0	Q63HQ0	HUMAN	AP1AR	AP-1 complex-associated regulatory protein	478	1				1	1	1	1	2	1			5	7	19																				0	0	0	0	0	0	0	0	0
sp	Q10567	Q10567	HUMAN	AP1B1	AP-1 complex subunit beta-1	479	2		1	9	20	23	21	15	23	19			53	50	234																				0	0	0	0	0	0	0	0	8.1014
sp	Q10567-3	Q10567	HUMAN	AP1B1	Isoform C of AP-1 complex subunit beta-1	480	2								1	3					4																				0	0	0	0	0	0	0	0	0
sp	O43747-2	O43747	HUMAN	AP1G1	Isoform 2 of AP-1 complex subunit gamma-1	481	1	1	4	3	23	25	20	21	19	18			32	68	234																				25.2778	31.5493	50.3221	58.3808	83.7137	90.1542	93.4482	86.5169	76.8153
sp	O75843	O75843	HUMAN	AP1G2	AP-1 complex subunit gamma-like 2	482	1			1	1		1	2	1	1			4	8	19																				0	0	0	0	0	0	0	0	0
sp	Q9BXS5-2	Q9BXS5	HUMAN	AP1M1	Isoform 2 of AP-1 complex subunit mu-1	483	1		2	11	19	11	8	15	9	10		1	20	40	146																				0	0	0	0	0	0	0	0	150.426
sp	P61966	P61966	HUMAN	AP1S1	AP-1 complex subunit sigma-1A	484	1				3	4	3	7		1			5	25	48																				0	0	0	0	0	0	0	0	0
sp	P56377	P56377	HUMAN	AP1S2	AP-1 complex subunit sigma-2	485	1				1	1	4	3		1			3	7	20																				0	0	0	0	0	0	0	0	0
sp	O95782	O95782	HUMAN	AP2A1	AP-2 complex subunit alpha-1	486	1	2	1	11	51	54	67	57	29	35		1	62	85	455																				42.765	58.783	67.4027	74.1597	44.1853	39.7035	32.591	30.1377	23.7214
sp	O94973-2	O94973	HUMAN	AP2A2	Isoform 2 of AP-2 complex subunit alpha-2	487	1	1	1	6	23	15	33	28	21	14			35	39	216																				10.0171	10.3737	17.3578	14.8717	15.3941	9.28548	9.39521	12.2694	53.2256
sp	P63010-2	P63010	HUMAN	AP2B1	Isoform 2 of AP-2 complex subunit beta	488	1	4	7	38	51	76	82	77	65	101		11	111	103	726																				134.165	148.785	249.019	281.278	303.528	284.45	251.531	270.061	891.792
sp	Q96CW1	Q96CW1	HUMAN	AP2M1	AP-2 complex subunit mu	489	1			9	31	42	40	43	19	17	1	2	53	48	305																				0	0	0	0	0	0	0	0	0
sp	P53680	P53680	HUMAN	AP2S1	AP-2 complex subunit sigma	490	1			10	8	7	14	9	4	7			14	12	85																				0	0	0	0	0	0	0	0	0
sp	O00203	O00203	HUMAN	AP3B1	AP-3 complex subunit beta-1	491	1			12	17	33	27	30	22	49		2	28	54	274																				0	0	0	0	0	0	0	0	0
sp	Q13367-4	Q13367	HUMAN	AP3B2	Isoform 4 of AP-3 complex subunit beta-2	492	1			2	2	8	6	7					7	8	40																				0	0	0	0	0	0	0	0	0
sp	O14617-5	O14617	HUMAN	AP3D1	Isoform 5 of AP-3 complex subunit delta-1	493	1	1	5	12	25	42	40	37	32	33		4	30	43	304																				28.5117	23.8337	67.2555	63.0201	55.1104	44.9797	34.4312	44.8599	223.304
sp	Q9Y2T2	Q9Y2T2	HUMAN	AP3M1	AP-3 complex subunit mu-1	494	1			1	6	11	14	18	8	11		2	23	26	120																				0	0	0	0	0	0	0	0	0
sp	P53677	P53677	HUMAN	AP3M2	AP-3 complex subunit mu-2	495	1			1	5		4	3	2				1	2	18																				0	0	0	0	0	0	0	0	0
sp	Q92572	Q92572	HUMAN	AP3S1	AP-3 complex subunit sigma-1	496	1			3	9	11	5	5	5	6			8	9	61																				0	0	0	0	0	0	0	0	0
sp	Q9Y6B7	Q9Y6B7	HUMAN	AP4B1	AP-4 complex subunit beta-1	497	1		1	1	1	1	6	3		2			3	10	28																				0	0	0	0	0	0	0	0	21.4006
sp	Q9UPM8	Q9UPM8	HUMAN	AP4E1	AP-4 complex subunit epsilon-1	498	1			1	3	5	1	3	4	4			4	12	37																				0	0	0	0	0	0	0	0	0
sp	O00189	O00189	HUMAN	AP4M1	AP-4 complex subunit mu-1	499	1				2		3	2	1	1				3	12																				0	0	0	0	0	0	0	0	0
sp	Q9Y587-2	Q9Y587	HUMAN	AP4S1	Isoform 2 of AP-4 complex subunit sigma-1	500	1													1	1																				0	0	0	0	0	0	0	0	0
sp	Q2VPB7	Q2VPB7	HUMAN	AP5B1	AP-5 complex subunit beta-1	501	1												1	2	3																				0	0	0	0	0	0	0	0	0
sp	Q9H0R1	Q9H0R1	HUMAN	AP5M1	AP-5 complex subunit mu-1	502	1			1	1	2	4	3	1	1			3	4	20																				0	0	0	0	0	0	0	0	0
sp	Q9NUS5	Q9NUS5	HUMAN	AP5S1	AP-5 complex subunit sigma-1	503	1						1	1	1						3																				0	0	0	0	0	0	0	0	0
sp	O43299	O43299	HUMAN	AP5Z1	AP-5 complex subunit zeta-1	504	1				2	2	5	5		1		2	4	5	26																				0	0	0	0	0	0	0	0	0
sp	O14727	O14727	HUMAN	APAF1	Apoptotic protease-activating factor 1	505	1			2	6	12	8	9	13	9			11	7	77																				0	0	0	0	0	0	0	0	0
sp	Q02410	Q02410	HUMAN	APBA1	Amyloid beta A4 precursor protein-binding family A member 1	506	1				1	6	5	4	2				5	3	26																				0	0	0	0	0	0	0	0	0
sp	Q99767	Q99767	HUMAN	APBA2	Amyloid beta A4 precursor protein-binding family A member 2	507	1				1				1				3	2	7																				0	0	0	0	0	0	0	0	0
sp	O96018	O96018	HUMAN	APBA3	Amyloid beta A4 precursor protein-binding family A member 3	508	1					2	1	1					1	3	8																				0	0	0	0	0	0	0	0	0
sp	O00213	O00213	HUMAN	APBB1	Amyloid beta A4 precursor protein-binding family B member 1	509	1			3	3	2	3	4	2				4	4	25																				0	0	0	0	0	0	0	0	0
sp	Q7Z5R6	Q7Z5R6	HUMAN	APBB1IP	Amyloid beta A4 precursor protein-binding family B member 1-interacting protein	510	1								3	4					7																				0	0	0	0	0	0	0	0	0
sp	Q92870-4	Q92870	HUMAN	APBB2	Isoform 4 of Amyloid beta A4 precursor protein-binding family B member 2	511	1			7	2	2	4	6	6	3		2	3	9	44																				0	0	0	0	0	0	0	0	0
sp	P25054	P25054	HUMAN	APC	Adenomatous polyposis coli protein	512	1			6	10	6	9	10	2	6			34	25	108																				0	0	0	0	0	0	0	0	0
sp	Q8J025	Q8J025	HUMAN	APCDD1	Protein APCDD1	513	1	6	11		1				3	3					24																				146.865	156.564	87.9639	88.1019	142.483	155.159	181.062	182.002	386.725
sp	Q8NCL9	Q8NCL9	HUMAN	APCDD1L	Protein APCDD1-like	514	1		1		1										2																				0	0	0	0	0	0	0	0	49.7362
sp	P13798	P13798	HUMAN	APEH	Acylamino-acid-releasing enzyme	515	1			2	9	18	19	19	17	10			16	30	140																				0	0	0	0	0	0	0	0	0
sp	P27695	P27695	HUMAN	APEX1	DNA-(apurinic or apyrimidinic site) lyase	516	1		1	12	18	29	28	31	23	19	1	2	32	28	224																				0	0	0	0	0	0	0	0	10.8387
sp	Q9UBZ4	Q9UBZ4	HUMAN	APEX2	DNA-(apurinic or apyrimidinic site) lyase 2	517	1					1	1						2	3	7																				0	0	0	0	0	0	0	0	0
sp	Q9BZZ5	Q9BZZ5	HUMAN	API5	Apoptosis inhibitor 5	518	2		2	19	32	29	33	30					38	39	222																				0	0	0	0	0	0	0	0	198.615
sp	Q9BZZ5-2	Q9BZZ5	HUMAN	API5	Isoform 2 of Apoptosis inhibitor 5	519	2			2	2	1	1	1	25	31	1	1	1	1	67																				0	0	0	0	0	0	0	0	0
sp	Q96GX9	Q96GX9	HUMAN	APIP	Methylthioribulose-1-phosphate dehydratase	520	1			1	3	5	6	4	10	5		1	4	7	46																				0	0	0	0	0	0	0	0	0
sp	Q8N2Z9-2	Q8N2Z9	HUMAN	APITD1	Isoform 2 of Centromere protein S	521	1								2	3				1	6																				0	0	0	0	0	0	0	0	0
sp	Q8IW19	Q8IW19	HUMAN	APLF	Aprataxin and PNK-like factor	522	1			1	1	1	3	2	1	5			6	1	21																				0	0	0	0	0	0	0	0	0
sp	P51693-2	P51693	HUMAN	APLP1	Isoform 2 of Amyloid-like protein 1	523	1						1						1		2																				0	0	0	0	0	0	0	0	0
sp	Q06481	Q06481	HUMAN	APLP2	Amyloid-like protein 2	524	1		5	1	3	15	14	10	1	5	3	8	13	21	99																				0	0	0	0	0	0	0	0	242.632
sp	Q9HDC9	Q9HDC9	HUMAN	APMAP	Adipocyte plasma membrane-associated protein	525	1	11	18	5	31	21	26	18	12	15			16	40	213																				302.563	293.391	722.631	707.423	687.987	733.547	573.062	548.392	659.699
sp	P04114	P04114	HUMAN	APOB	Apolipoprotein B-100	526	1	9	1	2	8	18	18	17		1			6	9	89																				819.284	862.953	655.613	615.056	338.806	332.701	202.569	246.218	57.4948
sp	Q9UH17	Q9UH17	HUMAN	APOBEC3B	DNA dC->dU-editing enzyme APOBEC-3B	527	1					1								1	2																				0	0	0	0	0	0	0	0	0
sp	Q9NRW3	Q9NRW3	HUMAN	APOBEC3C	DNA dC->dU-editing enzyme APOBEC-3C	528	1				5	1	3	2						4	15																				0	0	0	0	0	0	0	0	0
sp	Q8IUX4	Q8IUX4	HUMAN	APOBEC3F	DNA dC->dU-editing enzyme APOBEC-3F	529	1					2	2	1	2				2		9																				0	0	0	0	0	0	0	0	0
sp	Q9HC16	Q9HC16	HUMAN	APOBEC3G	DNA dC->dU-editing enzyme APOBEC-3G	530	1					3	3	1					2		9																				0	0	0	0	0	0	0	0	0
sp	Q0VD83-4	Q0VD83	HUMAN	APOBR	Isoform 4 of Apolipoprotein B receptor	531	1							1					2	1	4																				0	0	0	0	0	0	0	0	0
sp	P05090	P05090	HUMAN	APOD	Apolipoprotein D	532	1			1	2								1		4																				0	0	0	0	0	0	0	0	0
sp	P02649	P02649	HUMAN	APOE	Apolipoprotein E	533	1	5	4	1	5	6	6	3					14	9	53																				324.006	302.733	315.031	321.13	173.958	195.958	141.84	130.543	140.951
sp	P02749	P02749	HUMAN	APOH	Beta-2-glycoprotein 1	534	1	3	2		1	1	1	1						1	10																				52.4303	57.3203	186.43	155.147	98.6912	135.155	79.6156	82.4954	66.0149
sp	Q9BQE5	Q9BQE5	HUMAN	APOL2	Apolipoprotein L2	535	1			5	14	10	28	23	3	6		2	17	4	112																				0	0	0	0	0	0	0	0	0
sp	O95236	O95236	HUMAN	APOL3	Apolipoprotein L3	536	1					1									1																				0	0	0	0	0	0	0	0	0
sp	Q9BWW8	Q9BWW8	HUMAN	APOL6	Apolipoprotein L6	537	1					6	5	6				1	1		19																				0	0	0	0	0	0	0	0	0
sp	Q9BUR5	Q9BUR5	HUMAN	APOO	MICOS complex subunit MIC26	538	1			2	4	3	2	1	2	2			2	10	28																				0	0	0	0	0	0	0	0	0
sp	Q6UXV4	Q6UXV4	HUMAN	APOOL	MICOS complex subunit MIC27	539	1		3	6	12	10	10	7	8	12		1	14	19	102																				0	0	0	0	0	0	0	0	193.453
sp	Q96IL0	Q96IL0	HUMAN	APOPT1	Apoptogenic protein 1, mitochondrial	540	1												1	2	3																				0	0	0	0	0	0	0	0	0
sp	P05067	P05067	HUMAN	APP	Amyloid beta A4 protein	541	1	5	16	3	14	45	42	43	4	4	7	11	9	25	228																				282.768	253.764	334.9	356.595	122.419	146.12	127.338	120.749	961.401
sp	Q92624	Q92624	HUMAN	APPBP2	Amyloid protein-binding protein 2	542	1				4	3	6	3	1			3	2	9	31																				0	0	0	0	0	0	0	0	0
sp	Q9UKG1	Q9UKG1	HUMAN	APPL1	DCC-interacting protein 13-alpha	543	1			5	6	12	16	13	10	8		1	11	21	103																				0	0	0	0	0	0	0	0	0
sp	Q8NEU8	Q8NEU8	HUMAN	APPL2	DCC-interacting protein 13-beta	544	1			8	24	26	32	39	30	20	2	2	18	24	225																				0	0	0	0	0	0	0	0	0
sp	P07741	P07741	HUMAN	APRT	Adenine phosphoribosyltransferase	545	1			1	4	12	8	5	9	4			11	21	75																				0	0	0	0	0	0	0	0	0
sp	Q7Z2E3	Q7Z2E3	HUMAN	APTX	Aprataxin	546	1				5	2			1	2			2	8	20																				0	0	0	0	0	0	0	0	0
sp	O60306	O60306	HUMAN	AQR	Intron-binding protein aquarius	547	1			6	19	10	15	9	11	11		2	19	44	146																				0	0	0	0	0	0	0	0	0
sp	P10275	P10275	HUMAN	AR	Androgen receptor	548	1					1			1		1		2		5																				0	0	0	0	0	0	0	0	0
sp	P10398	P10398	HUMAN	ARAF	Serine/threonine-protein kinase A-Raf	549	1			1		2	2	2	2	4				1	14																				0	0	0	0	0	0	0	0	0
sp	Q96P48	Q96P48	HUMAN	ARAP1	Arf-GAP with Rho-GAP domain, ANK repeat and PH domain-containing protein 1	550	1			2	4	15	11	13	9	12			8	20	94																				0	0	0	0	0	0	0	0	0
sp	Q8WZ64	Q8WZ64	HUMAN	ARAP2	Arf-GAP with Rho-GAP domain, ANK repeat and PH domain-containing protein 2	551	1					1		1							2																				0	0	0	0	0	0	0	0	0
sp	Q8WWN8	Q8WWN8	HUMAN	ARAP3	Arf-GAP with Rho-GAP domain, ANK repeat and PH domain-containing protein 3	552	1			2	1	4	5	3	2	4			2	4	27																				0	0	0	0	0	0	0	0	0
sp	P48444	P48444	HUMAN	ARCN1	Coatomer subunit delta	553	1	1	5	21	26	36	48	46	49	53	3	11	47	67	413																				15.2053	18.6755	39.4868	42.4362	50.1341	38.6743	41.6466	47.1306	298.249
sp	O15033	O15033	HUMAN	AREL1	Apoptosis-resistant E3 ubiquitin protein ligase 1	554	1				1	1	1	1		1				1	6																				0	0	0	0	0	0	0	0	0
sp	P84077	P84077	HUMAN	ARF1	ADP-ribosylation factor 1	555	1	2	3	9	15	10	16	17					11	53	136																				67.7463	59.8846	102.962	100.391	121.552	99.7669	152.212	146.963	125.618
sp	P61204	P61204	HUMAN	ARF3	ADP-ribosylation factor 3	556	1								27	28		1			56																				0	0	0	0	0	0	0	0	0
sp	P18085	P18085	HUMAN	ARF4	ADP-ribosylation factor 4	557	1	2	5	8	11	12	26	29	5	17			8	37	160																				86.6994	95.0449	117.726	96.6486	149.511	135.013	91.9199	77.3788	396.486
sp	P84085	P84085	HUMAN	ARF5	ADP-ribosylation factor 5	558	1	2	2	3	6	2	2	2	6	8			4	21	58																				100.928	100.342	114.019	119.974	96.5455	74.8134	81.1864	76.1414	97.9001
sp	P62330	P62330	HUMAN	ARF6	ADP-ribosylation factor 6	559	1			9	8	3	7	9	10	7		1	7	11	72																				0	0	0	0	0	0	0	0	0
sp	Q8N6T3	Q8N6T3	HUMAN	ARFGAP1	ADP-ribosylation factor GTPase-activating protein 1	560	1	1	1	4	11	14	42	40	9	16		2	22	22	184																				10.935	16.248	18.4629	16.9075	17.7894	13.0678	16.2958	11.0822	76.2887
sp	Q8N6H7	Q8N6H7	HUMAN	ARFGAP2	ADP-ribosylation factor GTPase-activating protein 2	561	1			3	9	14	12	11	7	12			12	11	91																				0	0	0	0	0	0	0	0	0
sp	Q9NP61	Q9NP61	HUMAN	ARFGAP3	ADP-ribosylation factor GTPase-activating protein 3	562	1		1	2	16	18	18	19	18	16	1	6	22	9	146																				0	0	0	0	0	0	0	0	52.002
sp	Q9Y6D6	Q9Y6D6	HUMAN	ARFGEF1	Brefeldin A-inhibited guanine nucleotide-exchange protein 1	563	1			3	12	22	15	12	24	26			25	30	169																				0	0	0	0	0	0	0	0	0
sp	Q9Y6D5	Q9Y6D5	HUMAN	ARFGEF2	Brefeldin A-inhibited guanine nucleotide-exchange protein 2	564	1		1	7	4	9	11	13	8	13			10	25	101																				0	0	0	0	0	0	0	0	41.9143
sp	Q5TH69	Q5TH69	HUMAN	ARFGEF3	Brefeldin A-inhibited guanine nucleotide-exchange protein 3	565	1												10	15	25																				0	0	0	0	0	0	0	0	0
sp	P53367	P53367	HUMAN	ARFIP1	Arfaptin-1	566	2			3	8	16	15	18	11	14		4	14	19	122																				0	0	0	0	0	0	0	0	0
sp	P53367-2	P53367	HUMAN	ARFIP1	Isoform A of Arfaptin-1	567	2			1		1	2	1					2	2	9																				0	0	0	0	0	0	0	0	0
sp	P53365	P53365	HUMAN	ARFIP2	Arfaptin-2	568	1			2	6	5	4	5	4	5		2	5	9	47																				0	0	0	0	0	0	0	0	0
sp	Q13795	Q13795	HUMAN	ARFRP1	ADP-ribosylation factor-related protein 1	569	1				5	3	5	6	6	4			4	13	46																				0	0	0	0	0	0	0	0	0
sp	P78540	P78540	HUMAN	ARG2	Arginase-2, mitochondrial	570	1			1	10		1	1					9	15	37																				0	0	0	0	0	0	0	0	0
sp	Q9NWB6	Q9NWB6	HUMAN	ARGLU1	Arginine and glutamate-rich protein 1	571	1		2	5	7	8	11	10	10	11		2	8	14	88																				0	0	0	0	0	0	0	0	36.2235
sp	Q07960	Q07960	HUMAN	ARHGAP1	Rho GTPase-activating protein 1	572	1			4	12	20	26	30	16	28	1		26	29	192																				0	0	0	0	0	0	0	0	0
sp	A1A4S6	A1A4S6	HUMAN	ARHGAP10	Rho GTPase-activating protein 10	573	1				5	10	8	7	6	7		1	11	17	72																				0	0	0	0	0	0	0	0	0
sp	Q6P4F7	Q6P4F7	HUMAN	ARHGAP11A	Rho GTPase-activating protein 11A	574	1						3	2					1	2	8																				0	0	0	0	0	0	0	0	0
sp	Q8IWW6	Q8IWW6	HUMAN	ARHGAP12	Rho GTPase-activating protein 12	575	1			2	6	7	7	6	18	16		1	15	10	88																				0	0	0	0	0	0	0	0	0
sp	Q68EM7	Q68EM7	HUMAN	ARHGAP17	Rho GTPase-activating protein 17	576	1			5	7	16	14	19	22	17		2	20	21	143																				0	0	0	0	0	0	0	0	0
sp	Q8N392	Q8N392	HUMAN	ARHGAP18	Rho GTPase-activating protein 18	577	1				6	14	19	18	27	27		2	7	10	130																				0	0	0	0	0	0	0	0	0
sp	Q14CB8-2	Q14CB8	HUMAN	ARHGAP19	Isoform 2 of Rho GTPase-activating protein 19	578	1				1								1	4	6																				0	0	0	0	0	0	0	0	0
sp	Q9P2F6	Q9P2F6	HUMAN	ARHGAP20	Rho GTPase-activating protein 20	579	1								1						1																				0	0	0	0	0	0	0	0	0
sp	Q5T5U3	Q5T5U3	HUMAN	ARHGAP21	Rho GTPase-activating protein 21	580	2		1	3	6	15	24	20	16	16		1	14	14	130																				0	0	0	0	0	0	0	0	37.9145
sp	Q5T5U3-3	Q5T5U3	HUMAN	ARHGAP21	Isoform 3 of Rho GTPase-activating protein 21	581	2								1						1																				0	0	0	0	0	0	0	0	0
sp	Q7Z5H3-2	Q7Z5H3	HUMAN	ARHGAP22	Isoform 2 of Rho GTPase-activating protein 22	582	1				2	2	1	3	5	7			1	1	22																				0	0	0	0	0	0	0	0	0
sp	Q9P227	Q9P227	HUMAN	ARHGAP23	Rho GTPase-activating protein 23	583	1			2	7	5	10	8	3	4			10	13	62																				0	0	0	0	0	0	0	0	0
sp	Q8N264	Q8N264	HUMAN	ARHGAP24	Rho GTPase-activating protein 24	584	1			2	1	4	2	3	7	7		3	3	3	35																				0	0	0	0	0	0	0	0	0
sp	P42331-4	P42331	HUMAN	ARHGAP25	Isoform 4 of Rho GTPase-activating protein 25	585	1												2		2																				0	0	0	0	0	0	0	0	0
sp	Q9UNA1	Q9UNA1	HUMAN	ARHGAP26	Rho GTPase-activating protein 26	586	1			1		2	2	2					3	3	13																				0	0	0	0	0	0	0	0	0
sp	Q6ZUM4	Q6ZUM4	HUMAN	ARHGAP27	Rho GTPase-activating protein 27	587	1						1						1	1	3																				0	0	0	0	0	0	0	0	0
sp	Q9P2N2	Q9P2N2	HUMAN	ARHGAP28	Rho GTPase-activating protein 28	588	1					4	2	1	2	3					12																				0	0	0	0	0	0	0	0	0
sp	Q52LW3	Q52LW3	HUMAN	ARHGAP29	Rho GTPase-activating protein 29	589	1			3	9	23	24	23	15	21		2	10	6	136																				0	0	0	0	0	0	0	0	0
sp	Q2M1Z3	Q2M1Z3	HUMAN	ARHGAP31	Rho GTPase-activating protein 31	590	1		1	1	4	13	17	12	6	7		6	6	14	87																				0	0	0	0	0	0	0	0	12.4206
sp	A7KAX9	A7KAX9	HUMAN	ARHGAP32	Rho GTPase-activating protein 32	591	1	1				2	1	2		1			1	6	14																				158.317	158.733	162.481	177.075	119.325	95.9722	161.714	160.192	0
sp	Q9NRY4	Q9NRY4	HUMAN	ARHGAP35	Rho GTPase-activating protein 35	592	1			1	11	20	21	19	18	36		2	3	1	132																				0	0	0	0	0	0	0	0	0
sp	Q9C0H5-2	Q9C0H5	HUMAN	ARHGAP39	Isoform 2 of Rho GTPase-activating protein 39	593	1							1							1																				0	0	0	0	0	0	0	0	0
sp	A6NI28	A6NI28	HUMAN	ARHGAP42	Rho GTPase-activating protein 42	594	1				1	1				1			3	8	14																				0	0	0	0	0	0	0	0	0
sp	Q17R89	Q17R89	HUMAN	ARHGAP44	Rho GTPase-activating protein 44	595	1												1	1	2																				0	0	0	0	0	0	0	0	0
sp	Q13017	Q13017	HUMAN	ARHGAP5	Rho GTPase-activating protein 5	596	1		1	6	4	12	10	14	14	17	1		5	12	96																				0	0	0	0	0	0	0	0	33.6947
sp	O43182	O43182	HUMAN	ARHGAP6	Rho GTPase-activating protein 6	597	1					1	2	2							5																				0	0	0	0	0	0	0	0	0
sp	P52565	P52565	HUMAN	ARHGDIA	Rho GDP-dissociation inhibitor 1	598	1		1	9	13	25	23	29	40	44	1	3	38	20	246																				0	0	0	0	0	0	0	0	59.9494
sp	P52566	P52566	HUMAN	ARHGDIB	Rho GDP-dissociation inhibitor 2	599	1					1	2	1	3	4			4	1	16																				0	0	0	0	0	0	0	0	0
sp	Q92888-3	Q92888	HUMAN	ARHGEF1	Isoform 3 of Rho guanine nucleotide exchange factor 1	600	1			2	12	18	10	13	20	14			22	36	147																				0	0	0	0	0	0	0	0	0
sp	O15013	O15013	HUMAN	ARHGEF10	Rho guanine nucleotide exchange factor 10	601	1			2	7	13	10	11	22	17			9	15	106																				0	0	0	0	0	0	0	0	0
sp	Q9HCE6	Q9HCE6	HUMAN	ARHGEF10L	Rho guanine nucleotide exchange factor 10-like protein	602	1								2	5					7																				0	0	0	0	0	0	0	0	0
sp	O15085-2	O15085	HUMAN	ARHGEF11	Isoform 2 of Rho guanine nucleotide exchange factor 11	603	1			1	3	7	5	7	9	10		1	7	19	69																				0	0	0	0	0	0	0	0	0
sp	Q9NZN5	Q9NZN5	HUMAN	ARHGEF12	Rho guanine nucleotide exchange factor 12	604	1			4	5	13	20	26	30	15			21	22	156																				0	0	0	0	0	0	0	0	0
sp	Q5VV41	Q5VV41	HUMAN	ARHGEF16	Rho guanine nucleotide exchange factor 16	605	1			1									2		3																				0	0	0	0	0	0	0	0	0
sp	Q96PE2	Q96PE2	HUMAN	ARHGEF17	Rho guanine nucleotide exchange factor 17	606	1			2	11	21	22	24	6	14		2	13	12	127																				0	0	0	0	0	0	0	0	0
sp	Q6ZSZ5	Q6ZSZ5	HUMAN	ARHGEF18	Rho guanine nucleotide exchange factor 18	607	1	1		3	4	8	10	9	8	14			7	15	79																				32.993	34.3064	39.1036	43.3796	71.4198	74.9155	76.6884	78.106	0
sp	Q92974	Q92974	HUMAN	ARHGEF2	Rho guanine nucleotide exchange factor 2	608	1			6	25	39	31	27	12	13		4	27	40	224																				0	0	0	0	0	0	0	0	0
sp	Q8N1W1-6	Q8N1W1	HUMAN	ARHGEF28	Isoform 6 of Rho guanine nucleotide exchange factor 28	609	1					1		1	5	3		1	3	6	20																				0	0	0	0	0	0	0	0	0
sp	Q9NR81-2	Q9NR81	HUMAN	ARHGEF3	Isoform 2 of Rho guanine nucleotide exchange factor 3	610	1							1					4	1	6																				0	0	0	0	0	0	0	0	0
sp	Q8TER5	Q8TER5	HUMAN	ARHGEF40	Rho guanine nucleotide exchange factor 40	611	1			1	7	12	20	23	8	5		2	9	16	103																				0	0	0	0	0	0	0	0	0
sp	Q12774	Q12774	HUMAN	ARHGEF5	Rho guanine nucleotide exchange factor 5	612	1					1	1	2					6		10																				0	0	0	0	0	0	0	0	0
sp	Q15052	Q15052	HUMAN	ARHGEF6	Rho guanine nucleotide exchange factor 6	613	1			2	2	4	3	4	8	5			5	5	38																				0	0	0	0	0	0	0	0	0
sp	Q14155	Q14155	HUMAN	ARHGEF7	Rho guanine nucleotide exchange factor 7	614	2	1		4	13	20	15	17	13	14			16	18	131																				14.693	15.9791	12.4229	14.0358	13.2748	14.6913	19.0625	14.5121	0
sp	Q14155-5	Q14155	HUMAN	ARHGEF7	Isoform 5 of Rho guanine nucleotide exchange factor 7	615	2			2	1	3	6	4	2	5		1	5	2	31																				0	0	0	0	0	0	0	0	0
sp	O14497	O14497	HUMAN	ARID1A	AT-rich interactive domain-containing protein 1A	616	1	1	1	6	23	13	25	23	20	16		3	21	36	188																				11.0077	10.9347	17.2199	21.3117	23.3802	22.5358	15.4004	24.0777	24.0336
sp	Q8NFD5-3	Q8NFD5	HUMAN	ARID1B	Isoform 3 of AT-rich interactive domain-containing protein 1B	617	1			10	16	13	13	18	13	17	2	1	19	41	163																				0	0	0	0	0	0	0	0	0
sp	Q68CP9	Q68CP9	HUMAN	ARID2	AT-rich interactive domain-containing protein 2	618	1			1	9	13	9	7	2	3		1	15	21	81																				0	0	0	0	0	0	0	0	0
sp	Q99856	Q99856	HUMAN	ARID3A	AT-rich interactive domain-containing protein 3A	619	1				2	1	4	3	4	1			1	4	20																				0	0	0	0	0	0	0	0	0
sp	Q8IVW6	Q8IVW6	HUMAN	ARID3B	AT-rich interactive domain-containing protein 3B	620	1			1	1								3	3	8																				0	0	0	0	0	0	0	0	0
sp	P29374	P29374	HUMAN	ARID4A	AT-rich interactive domain-containing protein 4A	621	1			9	3	8	4	10	3	5		1	17	26	86																				0	0	0	0	0	0	0	0	0
sp	Q4LE39	Q4LE39	HUMAN	ARID4B	AT-rich interactive domain-containing protein 4B	622	1			3	10	9	11	17	11	8		1	7	4	81																				0	0	0	0	0	0	0	0	0
sp	Q03989	Q03989	HUMAN	ARID5A	AT-rich interactive domain-containing protein 5A	623	1						1	3					1		5																				0	0	0	0	0	0	0	0	0
sp	Q14865	Q14865	HUMAN	ARID5B	AT-rich interactive domain-containing protein 5B	624	1			2	3	13	18	16	4		3	4	6	11	80																				0	0	0	0	0	0	0	0	0
sp	Q9Y4X5	Q9Y4X5	HUMAN	ARIH1	E3 ubiquitin-protein ligase ARIH1	625	1			1	13	12	15	14	7	15		1	12	8	98																				0	0	0	0	0	0	0	0	0
sp	O95376	O95376	HUMAN	ARIH2	E3 ubiquitin-protein ligase ARIH2	626	1			1	6	3	8	6	2	5			6	3	40																				0	0	0	0	0	0	0	0	0
sp	P40616	P40616	HUMAN	ARL1	ADP-ribosylation factor-like protein 1	627	1	3	4	5	11	4	27	29	6	10			8	21	128																				89.428	99.113	78.4611	87.2158	115.009	100.639	135.283	118.225	208.8
sp	Q8N8L6	Q8N8L6	HUMAN	ARL10	ADP-ribosylation factor-like protein 10	628	1				2	2	1						2	1	8																				0	0	0	0	0	0	0	0	0
sp	Q3SXY8	Q3SXY8	HUMAN	ARL13B	ADP-ribosylation factor-like protein 13B	629	1				1			1	1	1			1	3	8																				0	0	0	0	0	0	0	0	0
sp	Q8N8R7	Q8N8R7	HUMAN	ARL14EP	ARL14 effector protein	630	1			1	2	3	1	1	1	1			4	3	17																				0	0	0	0	0	0	0	0	0
sp	Q9NXU5	Q9NXU5	HUMAN	ARL15	ADP-ribosylation factor-like protein 15	631	1				3	6	4	6	3	4		1	6	7	40																				0	0	0	0	0	0	0	0	0
sp	P36404	P36404	HUMAN	ARL2	ADP-ribosylation factor-like protein 2	632	1				7	3	2	7	3	2		2		8	34																				0	0	0	0	0	0	0	0	0
sp	Q9Y2Y0	Q9Y2Y0	HUMAN	ARL2BP	ADP-ribosylation factor-like protein 2-binding protein	633	1			1	1		2	3	1	1		2		2	13																				0	0	0	0	0	0	0	0	0
sp	P36405	P36405	HUMAN	ARL3	ADP-ribosylation factor-like protein 3	634	1			1	9	3	9	9	8	15			4	6	64																				0	0	0	0	0	0	0	0	0
sp	P49703	P49703	HUMAN	ARL4D	ADP-ribosylation factor-like protein 4D	635	1					1	1	1							3																				0	0	0	0	0	0	0	0	0
sp	Q9Y689	Q9Y689	HUMAN	ARL5A	ADP-ribosylation factor-like protein 5A	636	1					2	1	1	1				1	2	8																				0	0	0	0	0	0	0	0	0
sp	Q96KC2	Q96KC2	HUMAN	ARL5B	ADP-ribosylation factor-like protein 5B	637	1			1	2		3	3				2	2	3	16																				0	0	0	0	0	0	0	0	0
sp	Q9H0F7-2	Q9H0F7	HUMAN	ARL6	Isoform 2 of ADP-ribosylation factor-like protein 6	638	1				1		1	2	2	2			1	2	11																				0	0	0	0	0	0	0	0	0
sp	Q15041	Q15041	HUMAN	ARL6IP1	ADP-ribosylation factor-like protein 6-interacting protein 1	639	1	1	1				1	1	2	1				13	20																				19.634	18.3166	24.8063	21.5782	35.0699	41.2067	79.077	73.4986	7.29576
sp	Q66PJ3	Q66PJ3	HUMAN	ARL6IP4	ADP-ribosylation factor-like protein 6-interacting protein 4	640	3	1	1	1	4	4	6	4	2	6		1	6	6	42																				17.6231	15.1051	86.6642	87.8862	44.9681	72.7302	25.1351	31.8429	20.2429
sp	Q66PJ3-2	Q66PJ3	HUMAN	ARL6IP4	Isoform 2 of ADP-ribosylation factor-like protein 6-interacting protein 4	641	3				1	3	5	4	1	1			1		16																				0	0	0	0	0	0	0	0	0
sp	Q66PJ3-3	Q66PJ3	HUMAN	ARL6IP4	Isoform 3 of ADP-ribosylation factor-like protein 6-interacting protein 4	642	3						2	1					1		4																				0	0	0	0	0	0	0	0	0
sp	O75915	O75915	HUMAN	ARL6IP5	PRA1 family protein 3	643	1	1	2	2	8	7	3	2	3	4			5	10	47																				8.14798	12.5205	13.5229	12.8648	15.354	12.2263	13.6584	10.5972	40.6308
sp	Q8N6S5	Q8N6S5	HUMAN	ARL6IP6	ADP-ribosylation factor-like protein 6-interacting protein 6	644	1				4	1		3	1					1	10																				0	0	0	0	0	0	0	0	0
sp	Q96BM9	Q96BM9	HUMAN	ARL8A	ADP-ribosylation factor-like protein 8A	645	1			1	1	5	1	1	3	2			7	3	24																				0	0	0	0	0	0	0	0	0
sp	Q9NVJ2	Q9NVJ2	HUMAN	ARL8B	ADP-ribosylation factor-like protein 8B	646	1	2	5	3	20	15	14	12	15	9		1	15	31	142																				44.4123	42.7389	95.8753	100.268	89.4213	69.3651	56.1742	56.7775	152.522
sp	Q9NVT9	Q9NVT9	HUMAN	ARMC1	Armadillo repeat-containing protein 1	647	1			1	5	6	3	3	5	2	1	1	8	28	63																				0	0	0	0	0	0	0	0	0
sp	Q8N2F6	Q8N2F6	HUMAN	ARMC10	Armadillo repeat-containing protein 10	648	2			1	3	4	3	8	5	4			3	11	42																				0	0	0	0	0	0	0	0	0
sp	Q8N2F6-2	Q8N2F6	HUMAN	ARMC10	Isoform 2 of Armadillo repeat-containing protein 10	649	2								2						2																				0	0	0	0	0	0	0	0	0
sp	Q96C12	Q96C12	HUMAN	ARMC5	Armadillo repeat-containing protein 5	650	1													1	1																				0	0	0	0	0	0	0	0	0
sp	Q6NXE6	Q6NXE6	HUMAN	ARMC6	Armadillo repeat-containing protein 6	651	1				3	8	2	4	4	5		1	3	11	41																				0	0	0	0	0	0	0	0	0
sp	Q9H6L4	Q9H6L4	HUMAN	ARMC7	Armadillo repeat-containing protein 7	652	1													1	1																				0	0	0	0	0	0	0	0	0
sp	Q8IUR7	Q8IUR7	HUMAN	ARMC8	Armadillo repeat-containing protein 8	653	1			3	12	5	6	8	6	9			17	27	93																				0	0	0	0	0	0	0	0	0
sp	Q7Z3E5	Q7Z3E5	HUMAN	ARMC9	LisH domain-containing protein ARMC9	654	1			1		11	7	6	8	7			2	3	45																				0	0	0	0	0	0	0	0	0
sp	Q9P291	Q9P291	HUMAN	ARMCX1	Armadillo repeat-containing X-linked protein 1	655	1			1	4	10	9	9	6	7	2	4	7	9	68																				0	0	0	0	0	0	0	0	0
sp	Q7L311	Q7L311	HUMAN	ARMCX2	Armadillo repeat-containing X-linked protein 2	656	1			1	8	7	14	13	9	5	1	1	13	17	89																				0	0	0	0	0	0	0	0	0
sp	Q9UH62	Q9UH62	HUMAN	ARMCX3	Armadillo repeat-containing X-linked protein 3	657	1	1	1	4	18	19	15	13	13	12		3	23	19	141																				14.9878	12.7186	7.12614	14.641	5.27739	16.1768	14.1832	14.3475	246.335
sp	Q5H9R4	Q5H9R4	HUMAN	ARMCX4	Armadillo repeat-containing X-linked protein 4	658	1							1					1	1	3																				0	0	0	0	0	0	0	0	0
sp	Q6P1M9	Q6P1M9	HUMAN	ARMCX5	Armadillo repeat-containing X-linked protein 5	659	1									1					1																				0	0	0	0	0	0	0	0	0
sp	Q7L4S7	Q7L4S7	HUMAN	ARMCX6	Protein ARMCX6	660	1					1	2	1	1	1					6																				0	0	0	0	0	0	0	0	0
sp	Q9H993	Q9H993	HUMAN	ARMT1	Protein-glutamate O-methyltransferase	661	1			4	13	8	8	7	15	13			11	14	93																				0	0	0	0	0	0	0	0	0
sp	P27540	P27540	HUMAN	ARNT	Aryl hydrocarbon receptor nuclear translocator	662	1			2	3	5	6	4				1	4	5	30																				0	0	0	0	0	0	0	0	0
sp	Q9HBZ2	Q9HBZ2	HUMAN	ARNT2	Aryl hydrocarbon receptor nuclear translocator 2	663	1												1		1																				0	0	0	0	0	0	0	0	0
sp	O00327	O00327	HUMAN	ARNTL	Aryl hydrocarbon receptor nuclear translocator-like protein 1	664	1				1	1	3	2					4	8	19																				0	0	0	0	0	0	0	0	0
sp	Q92747	Q92747	HUMAN	ARPC1A	Actin-related protein 2/3 complex subunit 1A	665	1			4	11	15	21	24	21	15		2	21	11	145																				0	0	0	0	0	0	0	0	0
sp	O15143	O15143	HUMAN	ARPC1B	Actin-related protein 2/3 complex subunit 1B	666	1			7	18	44	33	45	29	54		1	34	21	286																				0	0	0	0	0	0	0	0	0
sp	O15144	O15144	HUMAN	ARPC2	Actin-related protein 2/3 complex subunit 2	667	1		2	7	17	21	22	28	38	55		1	20	33	244																				0	0	0	0	0	0	0	0	66.7456
sp	O15145	O15145	HUMAN	ARPC3	Actin-related protein 2/3 complex subunit 3	668	1		3	3	7	26	25	22	19	12			19	37	173																				0	0	0	0	0	0	0	0	85.6255
sp	P59998-3	P59998	HUMAN	ARPC4	Isoform 3 of Actin-related protein 2/3 complex subunit 4	669	1			3	17	15	16	11	7	12		1	8	13	103																				0	0	0	0	0	0	0	0	0
sp	O15511	O15511	HUMAN	ARPC5	Actin-related protein 2/3 complex subunit 5	670	1			4	9	24	35	30	36	35		5	34	16	228																				0	0	0	0	0	0	0	0	0
sp	Q9BPX5	Q9BPX5	HUMAN	ARPC5L	Actin-related protein 2/3 complex subunit 5-like protein	671	1			3	10	12	12	17	13	14		1	13	15	110																				0	0	0	0	0	0	0	0	0
sp	Q7Z6K5-2	Q7Z6K5	HUMAN	ARPIN	Isoform C15orf38-AP3S2 of Arpin	672	1			4	7	5	5	5	9	9		1	4	7	56																				0	0	0	0	0	0	0	0	0
sp	P56211	P56211	HUMAN	ARPP19	cAMP-regulated phosphoprotein 19	673	1				1	2	1	1	4					3	12																				0	0	0	0	0	0	0	0	0
sp	P49407	P49407	HUMAN	ARRB1	Beta-arrestin-1	674	2			3	9	3	7	9					10	12	53																				0	0	0	0	0	0	0	0	0
sp	P49407-2	P49407	HUMAN	ARRB1	Isoform 1B of Beta-arrestin-1	675	2			1	1				12	10					24																				0	0	0	0	0	0	0	0	0
sp	P32121-4	P32121	HUMAN	ARRB2	Isoform 4 of Beta-arrestin-2	676	1			1	1	3	1	1	3	4			5	10	29																				0	0	0	0	0	0	0	0	0
sp	Q8N5I2	Q8N5I2	HUMAN	ARRDC1	Arrestin domain-containing protein 1	677	1					1	2	1	3	3			3		13																				0	0	0	0	0	0	0	0	0
sp	Q96B67	Q96B67	HUMAN	ARRDC3	Arrestin domain-containing protein 3	678	1					1			1	1					3																				0	0	0	0	0	0	0	0	0
sp	P15289	P15289	HUMAN	ARSA	Arylsulfatase A	679	1				7	4	3	6		1			8	10	39																				0	0	0	0	0	0	0	0	0
sp	P15848	P15848	HUMAN	ARSB	Arylsulfatase B	680	1			5	14	13	9	9	2	3			15	16	86																				0	0	0	0	0	0	0	0	0
sp	P51689	P51689	HUMAN	ARSD	Arylsulfatase D	681	1				2	1								3	6																				0	0	0	0	0	0	0	0	0
sp	P51690	P51690	HUMAN	ARSE	Arylsulfatase E	682	1													2	2																				0	0	0	0	0	0	0	0	0
sp	Q6UWY0	Q6UWY0	HUMAN	ARSK	Arylsulfatase K	683	1			2	2	4	2	1					1	2	14																				0	0	0	0	0	0	0	0	0
sp	Q9H2C2	Q9H2C2	HUMAN	ARV1	Protein ARV1	684	1					2	1	1	1	2		1	3	3	14																				0	0	0	0	0	0	0	0	0
sp	O00192	O00192	HUMAN	ARVCF	Armadillo repeat protein deleted in velo-cardio-facial syndrome	685	1				3	1	4	5		1			7	6	27																				0	0	0	0	0	0	0	0	0
sp	Q9HBK9	Q9HBK9	HUMAN	AS3MT	Arsenite methyltransferase	686	1			1	5	4	5	3	5	4			8	2	37																				0	0	0	0	0	0	0	0	0
sp	Q13510-2	Q13510	HUMAN	ASAH1	Isoform 2 of Acid ceramidase	687	1	3	3	6	23	11	33	33	5	7		2	33	32	191																				133.74	138.64	291.363	276.495	457.124	381.884	278.3	283.481	78.6914
sp	Q9ULH1-2	Q9ULH1	HUMAN	ASAP1	Isoform 1 of Arf-GAP with SH3 domain, ANK repeat and PH domain-containing protein 1	688	1			8	12	21	22	15	24	29		3	21	25	180																				0	0	0	0	0	0	0	0	0
sp	O43150	O43150	HUMAN	ASAP2	Arf-GAP with SH3 domain, ANK repeat and PH domain-containing protein 2	689	1			3	2	5	10	8	7	7			9	9	60																				0	0	0	0	0	0	0	0	0
sp	Q8TDY4	Q8TDY4	HUMAN	ASAP3	Arf-GAP with SH3 domain, ANK repeat and PH domain-containing protein 3	690	1				2	3	6	3	2	3			6	4	29																				0	0	0	0	0	0	0	0	0
sp	Q9Y576	Q9Y576	HUMAN	ASB1	Ankyrin repeat and SOCS box protein 1	691	1					1	1	1					1		4																				0	0	0	0	0	0	0	0	0
sp	A6NK59	A6NK59	HUMAN	ASB14	Ankyrin repeat and SOCS box protein 14	692	1								1						1																				0	0	0	0	0	0	0	0	0
sp	Q9Y575-3	Q9Y575	HUMAN	ASB3	Isoform 3 of Ankyrin repeat and SOCS box protein 3	693	1					2		1					1		4																				0	0	0	0	0	0	0	0	0
sp	Q9NWX5	Q9NWX5	HUMAN	ASB6	Ankyrin repeat and SOCS box protein 6	694	1				2	2	2	1				4	4	6	21																				0	0	0	0	0	0	0	0	0
sp	Q9H672	Q9H672	HUMAN	ASB7	Ankyrin repeat and SOCS box protein 7	695	1											1			1																				0	0	0	0	0	0	0	0	0
sp	Q9H765	Q9H765	HUMAN	ASB8	Ankyrin repeat and SOCS box protein 8	696	1						2	2				1		2	7																				0	0	0	0	0	0	0	0	0
sp	Q96DX5	Q96DX5	HUMAN	ASB9	Ankyrin repeat and SOCS box protein 9	697	2								2						2																				0	0	0	0	0	0	0	0	0
sp	Q96DX5-2	Q96DX5	HUMAN	ASB9	Isoform 2 of Ankyrin repeat and SOCS box protein 9	698	2								1						1																				0	0	0	0	0	0	0	0	0
sp	Q8N9N2-2	Q8N9N2	HUMAN	ASCC1	Isoform 2 of Activating signal cointegrator 1 complex subunit 1	699	1			1	4	4	9	7	4	4			6	6	45																				0	0	0	0	0	0	0	0	0
sp	Q9H1I8	Q9H1I8	HUMAN	ASCC2	Activating signal cointegrator 1 complex subunit 2	700	1			1	7	5	4	3	4	2			4	17	47																				0	0	0	0	0	0	0	0	0
sp	Q8N3C0	Q8N3C0	HUMAN	ASCC3	Activating signal cointegrator 1 complex subunit 3	701	1	1	2	13	39	27	23	26	24	37		3	29	69	293																				10.6355	10.4383	9.92923	8.42454	15.3995	10.6546	13.3186	12.1882	35.6744
sp	Q9Y294	Q9Y294	HUMAN	ASF1A	Histone chaperone ASF1A	702	1				3	1	4	1	2	2			2	2	17																				0	0	0	0	0	0	0	0	0
sp	Q9NVP2	Q9NVP2	HUMAN	ASF1B	Histone chaperone ASF1B	703	1							2					6	1	9																				0	0	0	0	0	0	0	0	0
sp	Q9NR48	Q9NR48	HUMAN	ASH1L	Histone-lysine N-methyltransferase ASH1L	704	1			1		4	6	6	1			3		1	22																				0	0	0	0	0	0	0	0	0
sp	Q9UBL3	Q9UBL3	HUMAN	ASH2L	Set1/Ash2 histone methyltransferase complex subunit ASH2	705	1			5	18	9	12	13	10	18	1		16	21	123																				0	0	0	0	0	0	0	0	0
sp	P78348-1	P78348	HUMAN	ASIC1	Isoform 1 of Acid-sensing ion channel 1	706	1		1		2	1									4																				0	0	0	0	0	0	0	0	15.4721
sp	P04424	P04424	HUMAN	ASL	Argininosuccinate lyase	707	1			3	5	5	9	6	8	9			12	9	66																				0	0	0	0	0	0	0	0	0
sp	O95671	O95671	HUMAN	ASMTL	N-acetylserotonin O-methyltransferase-like protein	708	1				6	15	13	11	10	5			12	15	87																				0	0	0	0	0	0	0	0	0
sp	O43681	O43681	HUMAN	ASNA1	ATPase ASNA1	709	1			9	15	12	15	12	17	11			10	23	124																				0	0	0	0	0	0	0	0	0
sp	P08243	P08243	HUMAN	ASNS	Asparagine synthetase [glutamine-hydrolyzing]	710	1			3	17	23	28	27	21	23		10	12	37	201																				0	0	0	0	0	0	0	0	0
sp	Q9NWL6	Q9NWL6	HUMAN	ASNSD1	Asparagine synthetase domain-containing protein 1	711	1						1	1						1	3																				0	0	0	0	0	0	0	0	0
sp	Q12797	Q12797	HUMAN	ASPH	Aspartyl/asparaginyl beta-hydroxylase	712	1	13	40	17	39	70	131	105	45	92		2	88	44	686																				531.48	489.252	979.879	1050.82	736.815	750.011	427.148	423.466	1255.69
sp	Q6ICH7	Q6ICH7	HUMAN	ASPHD2	Aspartate beta-hydroxylase domain-containing protein 2	713	1				1	1	2	2					1	1	8																				0	0	0	0	0	0	0	0	0
sp	Q8IZT6	Q8IZT6	HUMAN	ASPM	Abnormal spindle-like microcephaly-associated protein	714	1						1		1	1		1	2	1	7																				0	0	0	0	0	0	0	0	0
sp	Q9BZE9-2	Q9BZE9	HUMAN	ASPSCR1	Isoform 2 of Tether containing UBX domain for GLUT4	715	1				3	6	7	4	4	13			8	9	54																				0	0	0	0	0	0	0	0	0
sp	Q7L266	Q7L266	HUMAN	ASRGL1	Isoaspartyl peptidase/L-asparaginase	716	1							1					1		2																				0	0	0	0	0	0	0	0	0
sp	P00966	P00966	HUMAN	ASS1	Argininosuccinate synthase	717	1			5	6	22	13	14	6	10			18	16	110																				0	0	0	0	0	0	0	0	0
sp	Q2TB18	Q2TB18	HUMAN	ASTE1	Protein asteroid homolog 1	718	1				1		1							1	3																				0	0	0	0	0	0	0	0	0
sp	Q9NVM9	Q9NVM9	HUMAN	ASUN	Protein asunder homolog	719	1			5	6	13	8	11	3	6		1	7	19	79																				0	0	0	0	0	0	0	0	0
sp	Q8IXJ9	Q8IXJ9	HUMAN	ASXL1	Putative Polycomb group protein ASXL1	720	1					1		2		2			1	3	9																				0	0	0	0	0	0	0	0	0
sp	Q76L83	Q76L83	HUMAN	ASXL2	Putative Polycomb group protein ASXL2	721	1			4	1		4	7	3	4			6	6	35																				0	0	0	0	0	0	0	0	0
sp	Q8NBU5	Q8NBU5	HUMAN	ATAD1	ATPase family AAA domain-containing protein 1	722	1	1		5	8	6	11	10	2	7		3	7	15	75																				16.1291	26.2345	20.3091	21.55	20.1145	21.0707	20.5106	20.8923	0
sp	Q6PL18	Q6PL18	HUMAN	ATAD2	ATPase family AAA domain-containing protein 2	723	1			2	18	6	17	15	1	1		3	23	29	115																				0	0	0	0	0	0	0	0	0
sp	Q9ULI0	Q9ULI0	HUMAN	ATAD2B	ATPase family AAA domain-containing protein 2B	724	1				3	2	6	4					9	20	44																				0	0	0	0	0	0	0	0	0
sp	Q9NVI7-2	Q9NVI7	HUMAN	ATAD3A	Isoform 2 of ATPase family AAA domain-containing protein 3A	725	1		2		14	11	15	18	8	18			26	43	155																				0	0	0	0	0	0	0	0	56.3103
sp	Q5T9A4	Q5T9A4	HUMAN	ATAD3B	ATPase family AAA domain-containing protein 3B	726	1	1	3	6	27	23	29	34	19	26			52	74	294																				52.4575	53.7081	60.9579	65.8518	91.9838	75.5893	92.8977	88.405	139.452
sp	Q96QE3	Q96QE3	HUMAN	ATAD5	ATPase family AAA domain-containing protein 5	727	1			1						1				2	4																				0	0	0	0	0	0	0	0	0
sp	Q5SQI0	Q5SQI0	HUMAN	ATAT1	Alpha-tubulin N-acetyltransferase 1	728	1						2	1	1				2	3	9																				0	0	0	0	0	0	0	0	0
sp	O95260	O95260	HUMAN	ATE1	Arginyl-tRNA--protein transferase 1	729	2			2	9	6	13	13	15	13		1	9	16	97																				0	0	0	0	0	0	0	0	0
sp	O95260-2	O95260	HUMAN	ATE1	Isoform ATE1-2 of Arginyl-tRNA--protein transferase 1	730	2			1	1	1	1	1	1	1			2	1	10																				0	0	0	0	0	0	0	0	0
sp	P18846	P18846	HUMAN	ATF1	Cyclic AMP-dependent transcription factor ATF-1	731	1				1	4	3	2	2	8			2	1	23																				0	0	0	0	0	0	0	0	0
sp	P15336	P15336	HUMAN	ATF2	Cyclic AMP-dependent transcription factor ATF-2	732	1			2	4	3	7	8	5	5		1	5	11	51																				0	0	0	0	0	0	0	0	0
sp	P18847	P18847	HUMAN	ATF3	Cyclic AMP-dependent transcription factor ATF-3	733	1				1	4	1	1				2	3	1	13																				0	0	0	0	0	0	0	0	0
sp	P18848	P18848	HUMAN	ATF4	Cyclic AMP-dependent transcription factor ATF-4	734	1					2	4	2				1		1	10																				0	0	0	0	0	0	0	0	0
sp	P18850	P18850	HUMAN	ATF6	Cyclic AMP-dependent transcription factor ATF-6 alpha	735	1			1	7	5	7	6				3	7	8	44																				0	0	0	0	0	0	0	0	0
sp	Q99941	Q99941	HUMAN	ATF6B	Cyclic AMP-dependent transcription factor ATF-6 beta	736	1					4	1	1				1		5	12																				0	0	0	0	0	0	0	0	0
sp	P17544	P17544	HUMAN	ATF7	Cyclic AMP-dependent transcription factor ATF-7	737	1			1	5	3	8	8	5	7	1	3	7	7	55																				0	0	0	0	0	0	0	0	0
sp	Q6VMQ6-4	Q6VMQ6	HUMAN	ATF7IP	Isoform 3 of Activating transcription factor 7-interacting protein 1	738	1			4	13	15	9	13	5	8	1	2	11	21	102																				0	0	0	0	0	0	0	0	0
sp	Q9BSB4	Q9BSB4	HUMAN	ATG101	Autophagy-related protein 101	739	1			3		1	4	3	1				1	10	23																				0	0	0	0	0	0	0	0	0
sp	O94817	O94817	HUMAN	ATG12	Ubiquitin-like protein ATG12	740	1			1	1		2	2	4	5		1		5	21																				0	0	0	0	0	0	0	0	0
sp	O75143-5	O75143	HUMAN	ATG13	Isoform 5 of Autophagy-related protein 13	741	1			2	2	1	4	2				1	5	2	19																				0	0	0	0	0	0	0	0	0
sp	Q6ZNE5	Q6ZNE5	HUMAN	ATG14	Beclin 1-associated autophagy-related key regulator	742	1				1	3	8	6	2	3			3	1	27																				0	0	0	0	0	0	0	0	0
sp	Q676U5	Q676U5	HUMAN	ATG16L1	Autophagy-related protein 16-1	743	1			4	5	9	6	4	4	8			16	14	70																				0	0	0	0	0	0	0	0	0
sp	Q2TAZ0-3	Q2TAZ0	HUMAN	ATG2A	Isoform 2 of Autophagy-related protein 2 homolog A	744	1			1			1	1	1				7	6	17																				0	0	0	0	0	0	0	0	0
sp	Q96BY7	Q96BY7	HUMAN	ATG2B	Autophagy-related protein 2 homolog B	745	1				2	8	7	5	3	3			5	15	48																				0	0	0	0	0	0	0	0	0
sp	Q9NT62	Q9NT62	HUMAN	ATG3	Ubiquitin-like-conjugating enzyme ATG3	746	1			2	4	8	8	7	6	7		1	5	10	58																				0	0	0	0	0	0	0	0	0
sp	Q8WYN0	Q8WYN0	HUMAN	ATG4A	Cysteine protease ATG4A	747	1								1	3			1	3	8																				0	0	0	0	0	0	0	0	0
sp	Q9Y4P1-2	Q9Y4P1	HUMAN	ATG4B	Isoform 2 of Cysteine protease ATG4B	748	1			2	2	2	3	2	3	2		1	1	14	32																				0	0	0	0	0	0	0	0	0
sp	Q96DT6	Q96DT6	HUMAN	ATG4C	Cysteine protease ATG4C	749	1				2			2	2	2				1	9																				0	0	0	0	0	0	0	0	0
sp	Q9H1Y0	Q9H1Y0	HUMAN	ATG5	Autophagy protein 5	750	1				5	2	10	13	4	5		2	4	9	54																				0	0	0	0	0	0	0	0	0
sp	O95352	O95352	HUMAN	ATG7	Ubiquitin-like modifier-activating enzyme ATG7	751	1			3	8	7	7	6	11	8			7	25	82																				0	0	0	0	0	0	0	0	0
sp	Q7Z3C6	Q7Z3C6	HUMAN	ATG9A	Autophagy-related protein 9A	752	1	11	7		2		7	5					8	9	49																				128.297	139.782	170.57	171.51	489.665	515.52	667.975	631.809	190.473
sp	Q32M88	Q32M88	HUMAN	ATHL1	Acid trehalase-like protein 1	753	1												1	2	3																				0	0	0	0	0	0	0	0	0
sp	P31939	P31939	HUMAN	ATIC	Bifunctional purine biosynthesis protein PURH	754	1			11	26	56	49	52	45	49			73	43	404																				0	0	0	0	0	0	0	0	0
sp	Q8WXF7	Q8WXF7	HUMAN	ATL1	Atlastin-1	755	1			3	14	11	5	8	4	9			16	10	80																				0	0	0	0	0	0	0	0	0
sp	Q8NHH9	Q8NHH9	HUMAN	ATL2	Atlastin-2	756	1		1	3	17	4	7	8	4	8			16	36	104																				0	0	0	0	0	0	0	0	21.7043
sp	Q6DD88	Q6DD88	HUMAN	ATL3	Atlastin-3	757	1	6	14	20	32	40	52	54	47	68	1	3	48	101	486																				229.226	222.461	281.525	281.215	358.958	334.533	362.839	327.869	725.822
sp	Q13315	Q13315	HUMAN	ATM	Serine-protein kinase ATM	758	1	1	1	9	21	19	20	23	15	6		1	12	38	166																				20.2733	21.8093	11.9479	10.7758	7.63904	12.7308	6.47934	6.10984	40.8013
sp	P54259	P54259	HUMAN	ATN1	Atrophin-1	759	1			1	2	4	2	4	5	2		1	5	4	30																				0	0	0	0	0	0	0	0	0
sp	Q96SQ7-2	Q96SQ7	HUMAN	ATOH8	Isoform 2 of Protein atonal homolog 8	760	1						1	1							2																				0	0	0	0	0	0	0	0	0
sp	O00244	O00244	HUMAN	ATOX1	Copper transport protein ATOX1	761	1			1	3	6	3	3	4	3			4	5	32																				0	0	0	0	0	0	0	0	0
sp	O60312	O60312	HUMAN	ATP10A	Probable phospholipid-transporting ATPase VA	762	1				1		1		1					1	4																				0	0	0	0	0	0	0	0	0
sp	Q9P241	Q9P241	HUMAN	ATP10D	Probable phospholipid-transporting ATPase VD	763	1						6	6		1					13																				0	0	0	0	0	0	0	0	0
sp	P98196	P98196	HUMAN	ATP11A	Probable phospholipid-transporting ATPase IH	764	1		1	1	5	2	5	6	1	3			4	4	32																				0	0	0	0	0	0	0	0	15.7601
sp	Q9Y2G3	Q9Y2G3	HUMAN	ATP11B	Probable phospholipid-transporting ATPase IF	765	1	4	3		9	5	3	4	2	6			4	16	56																				82.7349	86.2698	80.4144	75.1864	124.848	103.501	173.658	129.909	139.436
sp	Q8NB49	Q8NB49	HUMAN	ATP11C	Phospholipid-transporting ATPase IG	766	1	8	27	3	6	14	19	24	10	13			12	17	153																				283.068	281.479	243.448	224.952	257.196	261.537	273.703	246.064	1471.75
sp	P54707-2	P54707	HUMAN	ATP12A	Isoform 2 of Potassium-transporting ATPase alpha chain 2	767	1	7	10	2	8	11	8	7					8	14	75																				215.686	201.989	356.238	372.365	450.391	428.358	456.952	386.666	390.763
sp	Q9HD20	Q9HD20	HUMAN	ATP13A1	Manganese-transporting ATPase 13A1	768	1	1	2	6	36	28	28	26	19	16			29	39	230																				9.37244	8.98568	11.3611	14.0072	11.1242	10.7609	17.0269	19.685	175.272
sp	Q9NQ11	Q9NQ11	HUMAN	ATP13A2	Probable cation-transporting ATPase 13A2	769	1						1	1					2	8	12																				0	0	0	0	0	0	0	0	0
sp	Q9H7F0	Q9H7F0	HUMAN	ATP13A3	Probable cation-transporting ATPase 13A3	770	1	7	24	1	8	4	8	7	1	3		1	7	11	82																				156.924	158.812	149.657	160.478	273.708	295.979	245.325	232.107	2391.58
sp	P05023-4	P05023	HUMAN	ATP1A1	Isoform 4 of Sodium/potassium-transporting ATPase subunit alpha-1	771	1	33	51	17	34	48	53	50	66	50	1	4	72	96	575																				1019.15	943.52	1619.73	1735.95	2038.8	1954.53	2064.38	1797.9	3398.93
sp	P13637-3	P13637	HUMAN	ATP1A3	Isoform 3 of Sodium/potassium-transporting ATPase subunit alpha-3	772	1	21	19	3	16	26	30	17					37	39	208																				592.624	521.453	1017.86	1064.81	1245.87	1129.32	1251.42	1112.24	1005.36
sp	P05026	P05026	HUMAN	ATP1B1	Sodium/potassium-transporting ATPase subunit beta-1	773	1	26	31	1	7	8	17	14	6	8			10	11	139																				803.013	772.341	1044.74	1040.89	1371.36	1491.42	2036.6	2097.9	2350
sp	P54709	P54709	HUMAN	ATP1B3	Sodium/potassium-transporting ATPase subunit beta-3	774	1	58	67	4	14	16	24	22	28	38		5	27	29	332																				1439.39	1383.16	2295.15	2211.74	3423.83	3540.65	4574.09	4633.21	3494.98
sp	Q9Y6H3	Q9Y6H3	HUMAN	ATP23	Mitochondrial inner membrane protease ATP23 homolog	775	1				1										1																				0	0	0	0	0	0	0	0	0
sp	P16615	P16615	HUMAN	ATP2A2	Sarcoplasmic/endoplasmic reticulum calcium ATPase 2	776	1	26	43	25	59	73	68	74	67	76		11	117	169	808																				1120.91	1145.54	988.129	1023.91	1214.38	1214.11	1305.97	1239.11	2543.43
sp	Q93084-5	Q93084	HUMAN	ATP2A3	Isoform SERCA3E of Sarcoplasmic/endoplasmic reticulum calcium ATPase 3	777	1	3	7	3	17	21	38	38					37	49	213																				100.575	108.739	74.0717	69.7647	106.606	110.85	136.918	134.385	501.6
sp	P20020-3	P20020	HUMAN	ATP2B1	Isoform B of Plasma membrane calcium-transporting ATPase 1	778	1	7	11	8	16	29	33	37	49	82		4	19	29	324																				216.017	208.223	291.743	306.623	230.609	255.089	130.613	132.588	1163.41
sp	Q01814	Q01814	HUMAN	ATP2B2	Plasma membrane calcium-transporting ATPase 2	779	1	9	13	5	25	23	39	41					15	16	186																				711.738	633.718	716.516	778.114	495.616	501.084	334.812	318.307	1394.5
sp	P23634	P23634	HUMAN	ATP2B4	Plasma membrane calcium-transporting ATPase 4	780	1	21	27	13	34	61	83	77	30	36		1	55	40	478																				1222.65	1172.92	1128.11	1199.07	767.091	760.399	637.259	598.286	3289.37
sp	P98194-7	P98194	HUMAN	ATP2C1	Isoform 7 of Calcium-transporting ATPase type 2C member 1	781	1	2	1	8	29	15	16	12	14	19			25	37	178																				67.2058	51.9881	46.9726	62.566	87.2937	54.4781	170.089	46.391	40.2987
sp	P20648	P20648	HUMAN	ATP4A	Potassium-transporting ATPase alpha chain 1	782	1								4	16					20																				0	0	0	0	0	0	0	0	0
sp	P25705	P25705	HUMAN	ATP5A1	ATP synthase subunit alpha, mitochondrial	783	1	16	17	14	86	104	185	163	67	56		1	176	257	1142																				418.378	400.288	597.327	583.184	988.378	756.97	944.228	787.944	499.665
sp	P06576	P06576	HUMAN	ATP5B	ATP synthase subunit beta, mitochondrial	784	1	14	19	10	69	103	132	115	76	37	1	2	180	317	1075																				250.117	279.924	568.985	554.626	773.585	675.076	777.278	627.895	364.433
sp	P36542	P36542	HUMAN	ATP5C1	ATP synthase subunit gamma, mitochondrial	785	1	1	6	23	17	45	64	65	44	46		2	89	60	462																				41.7232	44.5083	38.0951	42.2585	83.414	58.4408	97.5039	67.7412	253.86
sp	P30049	P30049	HUMAN	ATP5D	ATP synthase subunit delta, mitochondrial	786	1				5	1	36	40	3	1			64	82	232																				0	0	0	0	0	0	0	0	0
sp	Q5VTU8	Q5VTU8	HUMAN	ATP5EP2	ATP synthase subunit epsilon-like protein, mitochondrial	787	1				2	4	2	2	2	3			8	6	29																				0	0	0	0	0	0	0	0	0
sp	P24539	P24539	HUMAN	ATP5F1	ATP synthase F(0) complex subunit B1, mitochondrial	788	1	2	3	3	23	22	22	30	17	18		2	34	29	205																				44.3141	40.6963	66.7686	76.714	86.1778	74.0767	70.814	63.9815	62.9818
sp	Q06055-2	Q06055	HUMAN	ATP5G2	Isoform 2 of ATP synthase F(0) complex subunit C2, mitochondrial	789	1					2	4	1	1	3		1	3	2	17																				0	0	0	0	0	0	0	0	0
sp	O75947	O75947	HUMAN	ATP5H	ATP synthase subunit d, mitochondrial	790	1	1	5	2	21	29	26	27	32	29	1	1	42	45	261																				16.0051	13.5286	16.0464	14.8376	14.6145	14.2212	15.0796	11.6768	273.955
sp	P56385	P56385	HUMAN	ATP5I	ATP synthase subunit e, mitochondrial	791	1			1	7	13	3	4	12	4			21	14	79																				0	0	0	0	0	0	0	0	0
sp	P18859-2	P18859	HUMAN	ATP5J	Isoform 2 of ATP synthase-coupling factor 6, mitochondrial	792	1	1		5	14	6	26	26	2	7			19	11	117																				41.6873	41.7707	79.5981	78.2825	95.1106	87.7464	102.348	89.092	0
sp	P56134	P56134	HUMAN	ATP5J2	ATP synthase subunit f, mitochondrial	793	1	1	2		5	5	6	4					5	9	37																				18.4703	14.5284	16.6979	19.6583	22.7409	21.311	17.3261	17.4308	81.8163
sp	O75964	O75964	HUMAN	ATP5L	ATP synthase subunit g, mitochondrial	794	1			2	6	14	5	6	9	5			17	12	76																				0	0	0	0	0	0	0	0	0
sp	P48047	P48047	HUMAN	ATP5O	ATP synthase subunit O, mitochondrial	795	1	1	4	8	11	29	35	32	14	16		1	40	30	221																				10.128	11.7291	10.2112	12.1345	20.4281	13.0703	17.6626	12.7388	208.647
sp	Q99766	Q99766	HUMAN	ATP5S	ATP synthase subunit s, mitochondrial	796	1				2	2	1	2	1	1			1	7	17																				0	0	0	0	0	0	0	0	0
sp	Q9NW81-4	Q9NW81	HUMAN	ATP5SL	Isoform 4 of ATP synthase subunit s-like protein	797	1				1	1	3	1	2	1			3	10	22																				0	0	0	0	0	0	0	0	0
sp	Q15904	Q15904	HUMAN	ATP6AP1	V-type proton ATPase subunit S1	798	1	4	8	1	5	7	7	6	1	2	3		8	10	62																				75.8844	87.6338	148.04	165.425	231.931	231.288	182.114	197.6	298.177
sp	O75787	O75787	HUMAN	ATP6AP2	Renin receptor	799	1			6	5	4	6	6	3	2	2	4	3	11	52																				0	0	0	0	0	0	0	0	0
sp	Q93050-3	Q93050	HUMAN	ATP6V0A1	Isoform 3 of V-type proton ATPase 116 kDa subunit a isoform 1	800	2	3	10	6	14	11	12	8	8	9			17	22	120																				126.014	115.622	98.7655	91.1571	147.093	133.779	159.207	172.453	538.304
sp	Q93050	Q93050	HUMAN	ATP6V0A1	V-type proton ATPase 116 kDa subunit a isoform 1	801	2													4	4																				0	0	0	0	0	0	0	0	0
sp	Q9Y487	Q9Y487	HUMAN	ATP6V0A2	V-type proton ATPase 116 kDa subunit a isoform 2	802	1		3	3	11	6	7	7	3	3			12	27	82																				0	0	0	0	0	0	0	0	57.3065
sp	P61421	P61421	HUMAN	ATP6V0D1	V-type proton ATPase subunit d 1	803	1		4	4	19	5	8	10	4	8		1	13	23	99																				0	0	0	0	0	0	0	0	401.802
sp	P38606	P38606	HUMAN	ATP6V1A	V-type proton ATPase catalytic subunit A	804	1	1	1	6	27	42	35	25	17	18		3	42	72	289																				6.34734	6.70276	23.0688	19.2573	32.6102	26.6273	35.3349	29.2013	5.21169
sp	P21281	P21281	HUMAN	ATP6V1B2	V-type proton ATPase subunit B, brain isoform	805	1			6	23	23	32	22	11	19		2	39	63	240																				0	0	0	0	0	0	0	0	0
sp	P21283	P21283	HUMAN	ATP6V1C1	V-type proton ATPase subunit C 1	806	1		2	12	22	15	18	18	26	26		6	27	23	195																				0	0	0	0	0	0	0	0	46.0486
sp	Q9Y5K8	Q9Y5K8	HUMAN	ATP6V1D	V-type proton ATPase subunit D	807	1		1	1	8	9	8	8	5	7		1	9	16	73																				0	0	0	0	0	0	0	0	31.5083
sp	P36543	P36543	HUMAN	ATP6V1E1	V-type proton ATPase subunit E 1	808	1	1	1	12	10	23	18	15	15	20		5	27	24	171																				14.4871	15.1665	42.9639	36.8515	59.2122	38.5867	39.4961	40.7801	24.705
sp	Q16864-2	Q16864	HUMAN	ATP6V1F	Isoform 2 of V-type proton ATPase subunit F	809	1			2	2	3	2	3	2	3	1	1	6	13	38																				0	0	0	0	0	0	0	0	0
sp	O75348	O75348	HUMAN	ATP6V1G1	V-type proton ATPase subunit G 1	810	1			2	6	10	8	10	3	5		1	9	12	66																				0	0	0	0	0	0	0	0	0
sp	O95670	O95670	HUMAN	ATP6V1G2	V-type proton ATPase subunit G 2	811	1				2		5	4							11																				0	0	0	0	0	0	0	0	0
sp	Q9UI12	Q9UI12	HUMAN	ATP6V1H	V-type proton ATPase subunit H	812	1	1	2	1	11	15	21	18	8	16		4	24	38	159																				12.674	9.68525	17.9592	23.08	36.1751	28.4125	40.5194	38.3583	43.4623
sp	Q04656-3	Q04656	HUMAN	ATP7A	Isoform 2 of Copper-transporting ATPase 1	813	1	5	8	1	12	9	9	11	4	9		2	8	21	99																				425.903	425.278	256.478	246.81	281.527	235.581	393.423	412.274	688.08
sp	P35670	P35670	HUMAN	ATP7B	Copper-transporting ATPase 2	814	1			1			2	1					4	2	10																				0	0	0	0	0	0	0	0	0
sp	Q9Y2Q0	Q9Y2Q0	HUMAN	ATP8A1	Phospholipid-transporting ATPase IA	815	1							1						2	3																				0	0	0	0	0	0	0	0	0
sp	O43520	O43520	HUMAN	ATP8B1	Phospholipid-transporting ATPase IC	816	1				3		5	4		3		3	1	9	28																				0	0	0	0	0	0	0	0	0
sp	P98198-3	P98198	HUMAN	ATP8B2	Isoform 3 of Phospholipid-transporting ATPase ID	817	1	1	4		4	2	6	4	3	1				2	27																				25.7284	25.8567	18.7761	15.2222	18.7972	15.0618	10.599	8.25216	507.7
sp	O60423-1	O60423	HUMAN	ATP8B3	Isoform 2 of Phospholipid-transporting ATPase IK	818	1				1	3	1	1					1	1	8																				0	0	0	0	0	0	0	0	0
sp	O75110	O75110	HUMAN	ATP9A	Probable phospholipid-transporting ATPase IIA	819	1			2	6	10	9	10	4	5			12	9	67																				0	0	0	0	0	0	0	0	0
sp	O43861	O43861	HUMAN	ATP9B	Probable phospholipid-transporting ATPase IIB	820	1			3	6	3	4	3	5	5			7	15	51																				0	0	0	0	0	0	0	0	0
sp	Q5TC12	Q5TC12	HUMAN	ATPAF1	ATP synthase mitochondrial F1 complex assembly factor 1	821	1			2	4	1		1	5	2		1	1	5	22																				0	0	0	0	0	0	0	0	0
sp	Q8N5M1	Q8N5M1	HUMAN	ATPAF2	ATP synthase mitochondrial F1 complex assembly factor 2	822	1				2				1					9	12																				0	0	0	0	0	0	0	0	0
sp	Q9UII2	Q9UII2	HUMAN	ATPIF1	ATPase inhibitor, mitochondrial	823	1	1			2	7	14	13	5	13		1	9	18	83																				33.3733	32.4856	62.8346	64.0706	80.1093	69.9749	89.8396	89.9493	0
sp	Q13535	Q13535	HUMAN	ATR	Serine/threonine-protein kinase ATR	824	1			2	10		1	2		2			8	36	61																				0	0	0	0	0	0	0	0	0
sp	Q6UW56-3	Q6UW56	HUMAN	ATRAID	Isoform 3 of All-trans retinoic acid-induced differentiation factor	825	1													2	2																				0	0	0	0	0	0	0	0	0
sp	Q8WXE1	Q8WXE1	HUMAN	ATRIP	ATR-interacting protein	826	1				2		1		2	2			3	6	16																				0	0	0	0	0	0	0	0	0
sp	O75882	O75882	HUMAN	ATRN	Attractin	827	1	15	26		14	7	7	6	1	4			10	25	115																				1294.08	1212.23	620.479	593.142	712.488	706.729	717.944	750.77	2008.65
sp	P46100	P46100	HUMAN	ATRX	Transcriptional regulator ATRX	828	1			14	15	30	31	28	14	26		7	33	56	254																				0	0	0	0	0	0	0	0	0
sp	P54253	P54253	HUMAN	ATXN1	Ataxin-1	829	1			2	3	8	5	9	4	3			5	9	48																				0	0	0	0	0	0	0	0	0
sp	Q9UBB4	Q9UBB4	HUMAN	ATXN10	Ataxin-10	830	1	2		6	8	9	14	14	11	12	1	10	12	15	114																				35.851	46.791	41.5848	37.1923	63.8591	62.6725	84.5537	96.4464	0
sp	P0C7T5	P0C7T5	HUMAN	ATXN1L	Ataxin-1-like	831	1			1	3	3	4	3	1				6	3	24																				0	0	0	0	0	0	0	0	0
sp	Q99700	Q99700	HUMAN	ATXN2	Ataxin-2	832	1			11	17	13	21	28	17	19	1	4	45	50	226																				0	0	0	0	0	0	0	0	0
sp	Q8WWM7	Q8WWM7	HUMAN	ATXN2L	Ataxin-2-like protein	833	1	1	4	16	27	31	35	37	25	31		11	58	50	326																				7.40039	9.81285	19.0734	26.1778	26.0824	20.7599	16.0856	17.3022	177.136
sp	P54252	P54252	HUMAN	ATXN3	Ataxin-3	834	1				3	1	4	3	2	6			2	3	24																				0	0	0	0	0	0	0	0	0
sp	O15265-2	O15265	HUMAN	ATXN7	Isoform b of Ataxin-7	835	1		1	1	1		1	1					6	3	14																				0	0	0	0	0	0	0	0	702.927
sp	Q5T6C5	Q5T6C5	HUMAN	ATXN7L2	Ataxin-7-like protein 2	836	1							1							1																				0	0	0	0	0	0	0	0	0
sp	Q14CW9-2	Q14CW9	HUMAN	ATXN7L3	Isoform 2 of Ataxin-7-like protein 3	837	1			1	1	2	2	2	2				2	2	14																				0	0	0	0	0	0	0	0	0
sp	Q96GX2	Q96GX2	HUMAN	ATXN7L3B	Putative ataxin-7-like protein 3B	838	1			1	2	1	3	2		2		1	3	2	17																				0	0	0	0	0	0	0	0	0
sp	Q13825	Q13825	HUMAN	AUH	Methylglutaconyl-CoA hydratase, mitochondrial	839	1			1	2	1	5	6	2	2			5	5	29																				0	0	0	0	0	0	0	0	0
sp	Q9Y679	Q9Y679	HUMAN	AUP1	Ancient ubiquitous protein 1	840	1	1	1	4	5	6	12	9	2	4			15	12	71																				7.91188	10.8426	13.7701	14.7073	31.3434	27.1783	26.7429	26.4127	30.651
sp	O14965	O14965	HUMAN	AURKA	Aurora kinase A	841	1			1	8		1					1	13	12	36																				0	0	0	0	0	0	0	0	0
sp	Q9NWT8	Q9NWT8	HUMAN	AURKAIP1	Aurora kinase A-interacting protein	842	1								1	1		1			3																				0	0	0	0	0	0	0	0	0
sp	Q96GD4-5	Q96GD4	HUMAN	AURKB	Isoform 5 of Aurora kinase B	843	1				2		1		1				1		5																				0	0	0	0	0	0	0	0	0
sp	Q8WXX7	Q8WXX7	HUMAN	AUTS2	Autism susceptibility gene 2 protein	844	1				1			1							2																				0	0	0	0	0	0	0	0	0
sp	Q9NQS1	Q9NQS1	HUMAN	AVEN	Cell death regulator Aven	845	1			1	1	2	7	5	6	8		2	11	10	53																				0	0	0	0	0	0	0	0	0
sp	Q8NBF6	Q8NBF6	HUMAN	AVL9	Late secretory pathway protein AVL9 homolog	846	1			2		1	4	2	2	7			10	5	33																				0	0	0	0	0	0	0	0	0
sp	O15169	O15169	HUMAN	AXIN1	Axin-1	847	1				1	2	3	1				1		2	10																				0	0	0	0	0	0	0	0	0
sp	P30530	P30530	HUMAN	AXL	Tyrosine-protein kinase receptor UFO	848	1	22	16		9	12	8	17	4	8			5	12	113																				450.782	430.629	693.322	676.445	1209.9	1255.69	965.56	914.633	780.722
sp	P25311	P25311	HUMAN	AZGP1	Zinc-alpha-2-glycoprotein	849	1		2			1									3																				0	0	0	0	0	0	0	0	64.4917
sp	Q9H6S1	Q9H6S1	HUMAN	AZI2	5-azacytidine-induced protein 2	850	1				1	3	3	2	4	3		1	3	6	26																				0	0	0	0	0	0	0	0	0
sp	O14977	O14977	HUMAN	AZIN1	Antizyme inhibitor 1	851	1					1		1							2																				0	0	0	0	0	0	0	0	0
sp	P61769	P61769	HUMAN	B2M	Beta-2-microglobulin	852	1	2	2		9	12	4	3	4	6	1	5	8	7	63																				54.9422	79.5537	74.5142	75.0792	91.3719	89.3755	137.614	104.965	168.778
sp	O75752	O75752	HUMAN	B3GALNT1	UDP-GalNAc:beta-1,3-N-acetylgalactosaminyltransferase 1	853	1	1	2		2								1	2	8																				16.1096	16.3483	39.9797	45.6284	42.486	40.5745	23.3279	25.7811	46.5846
sp	Q8NCR0	Q8NCR0	HUMAN	B3GALNT2	UDP-GalNAc:beta-1,3-N-acetylgalactosaminyltransferase 2	854	1					1	4	3					3	3	14																				0	0	0	0	0	0	0	0	0
sp	Q96L58	Q96L58	HUMAN	B3GALT6	Beta-1,3-galactosyltransferase 6	855	1				2		3	4		1			1	8	19																				0	0	0	0	0	0	0	0	0
sp	O94766	O94766	HUMAN	B3GAT3	Galactosylgalactosylxylosylprotein 3-beta-glucuronosyltransferase 3	856	1					2	3	1		1			2	11	20																				0	0	0	0	0	0	0	0	0
sp	Q6Y288	Q6Y288	HUMAN	B3GLCT	Beta-1,3-glucosyltransferase	857	1	1	5	6	5	6	6	7	3	7			6	10	62																				18.742	20.3946	32.7322	39.5993	61.5476	47.25	56.0928	42.5715	160.16
sp	Q9NY97	Q9NY97	HUMAN	B3GNT2	N-acetyllactosaminide beta-1,3-N-acetylglucosaminyltransferase 2	858	1		1		2	1	4	2				1	6	4	21																				0	0	0	0	0	0	0	0	7.61739
sp	Q9Y2A9	Q9Y2A9	HUMAN	B3GNT3	N-acetyllactosaminide beta-1,3-N-acetylglucosaminyltransferase 3	859	1													3	3																				0	0	0	0	0	0	0	0	0
sp	Q9BYG0	Q9BYG0	HUMAN	B3GNT5	Lactosylceramide 1,3-N-acetyl-beta-D-glucosaminyltransferase	860	1												3		3																				0	0	0	0	0	0	0	0	0
sp	Q8NFL0	Q8NFL0	HUMAN	B3GNT7	UDP-GlcNAc:betaGal beta-1,3-N-acetylglucosaminyltransferase 7	861	1													2	2																				0	0	0	0	0	0	0	0	0
sp	Q6UX72	Q6UX72	HUMAN	B3GNT9	UDP-GlcNAc:betaGal beta-1,3-N-acetylglucosaminyltransferase 9	862	1		3		2	2	2	1		1			1	1	13																				0	0	0	0	0	0	0	0	61.8178
sp	Q00973	Q00973	HUMAN	B4GALNT1	Beta-1,4 N-acetylgalactosaminyltransferase 1	863	1		1		2								3	3	9																				0	0	0	0	0	0	0	0	88.0458
sp	P15291	P15291	HUMAN	B4GALT1	Beta-1,4-galactosyltransferase 1	864	1	1	8		6	3	1	4	2				4	10	39																				18.303	15.0483	45.7836	46.7841	25.5556	27.804	23.7733	24.4161	180.422
sp	O60512	O60512	HUMAN	B4GALT3	Beta-1,4-galactosyltransferase 3	865	1												2	5	7																				0	0	0	0	0	0	0	0	0
sp	O60513	O60513	HUMAN	B4GALT4	Beta-1,4-galactosyltransferase 4	866	1		3	1	7	8	6	4	5	5	1	2	5	10	57																				0	0	0	0	0	0	0	0	112.754
sp	O43286	O43286	HUMAN	B4GALT5	Beta-1,4-galactosyltransferase 5	867	1		1		1	1								4	7																				0	0	0	0	0	0	0	0	19.8868
sp	Q9UBV7	Q9UBV7	HUMAN	B4GALT7	Beta-1,4-galactosyltransferase 7	868	1		1			2	2	2	2	1			2	3	15																				0	0	0	0	0	0	0	0	9.59495
sp	O43505	O43505	HUMAN	B4GAT1	Beta-1,4-glucuronyltransferase 1	869	1	1			3		2	2	1	1			1	11	22																				23.8907	21.2959	55.6856	52.646	80.0184	66.8483	54.7744	53.827	0
sp	Q9UPM9	Q9UPM9	HUMAN	B9D1	B9 domain-containing protein 1	870	1					1	1	1						2	5																				0	0	0	0	0	0	0	0	0
sp	Q9NWV8	Q9NWV8	HUMAN	BABAM1	BRISC and BRCA1-A complex member 1	871	1				8	9	14	8	5	6		2	15	13	80																				0	0	0	0	0	0	0	0	0
sp	P56817	P56817	HUMAN	BACE1	Beta-secretase 1	872	1		1			1	4	2	4	4		1			17																				0	0	0	0	0	0	0	0	65.2733
sp	Q9Y5Z0	Q9Y5Z0	HUMAN	BACE2	Beta-secretase 2	873	1	3	6				1	2						1	13																				163.292	181.182	115.962	113.305	73.1163	69.0993	78.7712	67.1192	323.828
sp	O14867	O14867	HUMAN	BACH1	Transcription regulator protein BACH1	874	1				5	15	11	9	3	5	1	8	2	9	68																				0	0	0	0	0	0	0	0	0
sp	Q92934	Q92934	HUMAN	BAD	Bcl2-associated agonist of cell death	875	1				3		3	5	1				2	5	19																				0	0	0	0	0	0	0	0	0
sp	Q99933	Q99933	HUMAN	BAG1	BAG family molecular chaperone regulator 1	876	1			1	5	5	6	5	3	3			6	5	39																				0	0	0	0	0	0	0	0	0
sp	O95816	O95816	HUMAN	BAG2	BAG family molecular chaperone regulator 2	877	1			10	17	21	19	25	10	19			16	23	160																				0	0	0	0	0	0	0	0	0
sp	O95817	O95817	HUMAN	BAG3	BAG family molecular chaperone regulator 3	878	1		3	4	9	25	35	38	15	11		8	28	22	198																				0	0	0	0	0	0	0	0	122.178
sp	O95429	O95429	HUMAN	BAG4	BAG family molecular chaperone regulator 4	879	1				2	3	4	5	2	3			5	1	25																				0	0	0	0	0	0	0	0	0
sp	Q9UL15-2	Q9UL15	HUMAN	BAG5	Isoform 2 of BAG family molecular chaperone regulator 5	880	1			4	7	6	7	9	8	9		1	8	14	73																				0	0	0	0	0	0	0	0	0
sp	P46379-3	P46379	HUMAN	BAG6	Isoform 3 of Large proline-rich protein BAG6	881	1	1	2	6	9	5	7	7	2	3			13	17	72																				3.96608	6.52803	15.1221	13.6903	28.6241	31.1764	33.9786	39.6148	24.029
sp	Q8TBE0	Q8TBE0	HUMAN	BAHD1	Bromo adjacent homology domain-containing 1 protein	882	1				1	1	2	2					9	9	24																				0	0	0	0	0	0	0	0	0
sp	Q9UQB8	Q9UQB8	HUMAN	BAIAP2	Brain-specific angiogenesis inhibitor 1-associated protein 2	883	1			5	10	13	13	17	9	15	3	9	8	16	118																				0	0	0	0	0	0	0	0	0
sp	Q9UHR4	Q9UHR4	HUMAN	BAIAP2L1	Brain-specific angiogenesis inhibitor 1-associated protein 2-like protein 1	884	1			5	8	3	12	6	1	2			12	28	77																				0	0	0	0	0	0	0	0	0
sp	Q16611	Q16611	HUMAN	BAK1	Bcl-2 homologous antagonist/killer	885	1				3		1	1						6	11																				0	0	0	0	0	0	0	0	0
sp	O75531	O75531	HUMAN	BANF1	Barrier-to-autointegration factor	886	1			4	15	28	20	20	29	41	2	1	19	28	207																				0	0	0	0	0	0	0	0	0
sp	Q8N9N5	Q8N9N5	HUMAN	BANP	Protein BANP	887	1				5	3		1		4			3	6	22																				0	0	0	0	0	0	0	0	0
sp	Q92560	Q92560	HUMAN	BAP1	Ubiquitin carboxyl-terminal hydrolase BAP1	888	1			4	5	2	5	5	6	6			4	7	44																				0	0	0	0	0	0	0	0	0
sp	Q8IXM2-3	Q8IXM2	HUMAN	BAP18	Isoform 3 of Chromatin complexes subunit BAP18	889	2			3	5	7	8	9	14	5			8	7	66																				0	0	0	0	0	0	0	0	0
sp	Q8IXM2-2	Q8IXM2	HUMAN	BAP18	Isoform 2 of Chromatin complexes subunit BAP18	890	2								1						1																				0	0	0	0	0	0	0	0	0
sp	Q99728	Q99728	HUMAN	BARD1	BRCA1-associated RING domain protein 1	891	1			1	2		2	2	1			1	3		12																				0	0	0	0	0	0	0	0	0
sp	P80723	P80723	HUMAN	BASP1	Brain acid soluble protein 1	892	1	2	9	5	11	34	36	38	41	64	4	11	51	47	353																				52.3562	45.6118	113.264	122.087	99.5354	104.093	122.909	137.456	598.064
sp	Q9NR55	Q9NR55	HUMAN	BATF3	Basic leucine zipper transcriptional factor ATF-like 3	893	1													2	2																				0	0	0	0	0	0	0	0	0
sp	Q07812-2	Q07812	HUMAN	BAX	Isoform Beta of Apoptosis regulator BAX	894	1		1		15	13	20	21	4	5		1	27	13	120																				0	0	0	0	0	0	0	0	19.0897
sp	Q9NRL2	Q9NRL2	HUMAN	BAZ1A	Bromodomain adjacent to zinc finger domain protein 1A	895	1			2	16	14	25	19	12	10		12	18	35	163																				0	0	0	0	0	0	0	0	0
sp	Q9UIG0	Q9UIG0	HUMAN	BAZ1B	Tyrosine-protein kinase BAZ1B	896	1			12	37	34	44	36	38	31	3	11	47	50	343																				0	0	0	0	0	0	0	0	0
sp	Q9UIF9	Q9UIF9	HUMAN	BAZ2A	Bromodomain adjacent to zinc finger domain protein 2A	897	1			3	14	3	10	13	3	4		6	10	29	95																				0	0	0	0	0	0	0	0	0
sp	Q9UIF8	Q9UIF8	HUMAN	BAZ2B	Bromodomain adjacent to zinc finger domain protein 2B	898	1			2	3	6	5	6					5	5	32																				0	0	0	0	0	0	0	0	0
sp	Q8NFJ9-2	Q8NFJ9	HUMAN	BBS1	Isoform 3 of Bardet-Biedl syndrome 1 protein	899	1					2	1	1		1			1		6																				0	0	0	0	0	0	0	0	0
sp	Q9BXC9	Q9BXC9	HUMAN	BBS2	Bardet-Biedl syndrome 2 protein	900	1			1		2							1	2	6																				0	0	0	0	0	0	0	0	0
sp	Q96RK4-2	Q96RK4	HUMAN	BBS4	Isoform 2 of Bardet-Biedl syndrome 4 protein	901	1			2			4	2		1			1	12	22																				0	0	0	0	0	0	0	0	0
sp	Q8IWZ6	Q8IWZ6	HUMAN	BBS7	Bardet-Biedl syndrome 7 protein	902	1				1	4	4	2	2	2			3	4	22																				0	0	0	0	0	0	0	0	0
sp	Q3SYG4-3	Q3SYG4	HUMAN	BBS9	Isoform 3 of Protein PTHB1	903	1					1	2	4		2			2	4	15																				0	0	0	0	0	0	0	0	0
sp	Q8WY36	Q8WY36	HUMAN	BBX	HMG box transcription factor BBX	904	1			3	5	7	7	9	3	5		2	8	10	59																				0	0	0	0	0	0	0	0	0
sp	P50895	P50895	HUMAN	BCAM	Basal cell adhesion molecule	905	1	21	39		4	8	7	7	5	3			5	5	104																				739.503	713.339	708.021	649.883	669.205	732.375	1003	954.148	2822.46
sp	Q9UHQ4-2	Q9UHQ4	HUMAN	BCAP29	Isoform 2 of B-cell receptor-associated protein 29	906	1			2	7	7	7	6	16	7		2	18	6	78																				0	0	0	0	0	0	0	0	0
sp	P51572-2	P51572	HUMAN	BCAP31	Isoform 2 of B-cell receptor-associated protein 31	907	1	2	11	18	24	48	57	52	48	69	2	6	74	59	470																				86.5949	77.604	146.788	142.867	138.581	107.312	135.663	135.682	638.894
sp	P56945-6	P56945	HUMAN	BCAR1	Isoform 6 of Breast cancer anti-estrogen resistance protein 1	908	1		1	2	4	12	9	14	10	12		5	6	6	81																				0	0	0	0	0	0	0	0	19.1941
sp	O75815	O75815	HUMAN	BCAR3	Breast cancer anti-estrogen resistance protein 3	909	1				1	3		1	5	5		1	3		19																				0	0	0	0	0	0	0	0	0
sp	O75934	O75934	HUMAN	BCAS2	Pre-mRNA-splicing factor SPF27	910	1			7	11	10	22	17	9	10		2	17	15	120																				0	0	0	0	0	0	0	0	0
sp	Q9H6U6-8	Q9H6U6	HUMAN	BCAS3	Isoform 4 of Breast carcinoma-amplified sequence 3	911	1				3	2	6	5	3	5		3	6	9	42																				0	0	0	0	0	0	0	0	0
sp	Q8TDM0	Q8TDM0	HUMAN	BCAS4	Breast carcinoma-amplified sequence 4	912	1					3	2	1		1					7																				0	0	0	0	0	0	0	0	0
sp	P54687-5	P54687	HUMAN	BCAT1	Isoform 5 of Branched-chain-amino-acid aminotransferase, cytosolic	913	1			1	4	7	10	10	15	7		1	3	10	68																				0	0	0	0	0	0	0	0	0
sp	O15382	O15382	HUMAN	BCAT2	Branched-chain-amino-acid aminotransferase, mitochondrial	914	1				12	5	3	5	3	2			8	17	55																				0	0	0	0	0	0	0	0	0
sp	Q9P287-2	Q9P287	HUMAN	BCCIP	Isoform 2 of BRCA2 and CDKN1A-interacting protein	915	2				11	10	3	5	12	4			18	19	82																				0	0	0	0	0	0	0	0	0
sp	Q9P287	Q9P287	HUMAN	BCCIP	BRCA2 and CDKN1A-interacting protein	916	2			1	3	2		5	5	2		1	3	2	24																				0	0	0	0	0	0	0	0	0
sp	Q7Z5W3	Q7Z5W3	HUMAN	BCDIN3D	Pre-miRNA 5'-monophosphate methyltransferase	917	1													1	1																				0	0	0	0	0	0	0	0	0
sp	P12694	P12694	HUMAN	BCKDHA	2-oxoisovalerate dehydrogenase subunit alpha, mitochondrial	918	1				15	4	7	9	4	4			10	18	71																				0	0	0	0	0	0	0	0	0
sp	P21953	P21953	HUMAN	BCKDHB	2-oxoisovalerate dehydrogenase subunit beta, mitochondrial	919	1				3	8	4	3	5	6		1	7	16	53																				0	0	0	0	0	0	0	0	0
sp	O14874	O14874	HUMAN	BCKDK	[3-methyl-2-oxobutanoate dehydrogenase [lipoamide]] kinase, mitochondrial	920	1			2	4	4	4	3	2	5			3	9	36																				0	0	0	0	0	0	0	0	0
sp	O95999	O95999	HUMAN	BCL10	B-cell lymphoma/leukemia 10	921	1			1		6	6	8	2	3	1	3	8	7	45																				0	0	0	0	0	0	0	0	0
sp	Q07817	Q07817	HUMAN	BCL2L1	Bcl-2-like protein 1	922	1				1	2	1	2	1				1	2	10																				0	0	0	0	0	0	0	0	0
sp	O43521	O43521	HUMAN	BCL2L11	Bcl-2-like protein 11	923	1												1		1																				0	0	0	0	0	0	0	0	0
sp	Q9HB09	Q9HB09	HUMAN	BCL2L12	Bcl-2-like protein 12	924	1				1	1			1	2			1	4	10																				0	0	0	0	0	0	0	0	0
sp	Q9BXK5	Q9BXK5	HUMAN	BCL2L13	Bcl-2-like protein 13	925	1		3	3	12	8	8	10	10	12		1	12	16	95																				0	0	0	0	0	0	0	0	127.154
sp	Q92843-2	Q92843	HUMAN	BCL2L2	Isoform 3 of Bcl-2-like protein 2	926	1			9	11	28	14	18	17	19			32	15	163																				0	0	0	0	0	0	0	0	0
sp	P20749	P20749	HUMAN	BCL3	B-cell lymphoma 3 protein	927	1					1									1																				0	0	0	0	0	0	0	0	0
sp	P41182	P41182	HUMAN	BCL6	B-cell lymphoma 6 protein	928	1				2	2	2	1			1	1	2	5	16																				0	0	0	0	0	0	0	0	0
sp	Q4VC05-2	Q4VC05	HUMAN	BCL7A	Isoform 2 of B-cell CLL/lymphoma 7 protein family member A	929	1			2	2	1	3		1	3		2	8	5	27																				0	0	0	0	0	0	0	0	0
sp	Q9BQE9	Q9BQE9	HUMAN	BCL7B	B-cell CLL/lymphoma 7 protein family member B	930	1				1	3	2	4	2	1		1	3	2	19																				0	0	0	0	0	0	0	0	0
sp	Q8WUZ0-2	Q8WUZ0	HUMAN	BCL7C	Isoform 2 of B-cell CLL/lymphoma 7 protein family member C	931	1			2	4	2	4	4					3	3	22																				0	0	0	0	0	0	0	0	0
sp	O00512	O00512	HUMAN	BCL9	B-cell CLL/lymphoma 9 protein	932	1			1	1	1	3	3		1			3	2	15																				0	0	0	0	0	0	0	0	0
sp	Q86UU0	Q86UU0	HUMAN	BCL9L	B-cell CLL/lymphoma 9-like protein	933	1			1	10	6	7	7	7	4	1	2	7	11	63																				0	0	0	0	0	0	0	0	0
sp	Q9NYF8	Q9NYF8	HUMAN	BCLAF1	Bcl-2-associated transcription factor 1	934	2			23	27	35	40	38	28	45		4	53	44	337																				0	0	0	0	0	0	0	0	0
sp	Q9NYF8-3	Q9NYF8	HUMAN	BCLAF1	Isoform 3 of Bcl-2-associated transcription factor 1	935	2								1						1																				0	0	0	0	0	0	0	0	0
sp	Q6W2J9	Q6W2J9	HUMAN	BCOR	BCL-6 corepressor	936	1			6	7	3	8	7			2	3	18	17	71																				0	0	0	0	0	0	0	0	0
sp	Q5H9F3-3	Q5H9F3	HUMAN	BCORL1	Isoform 3 of BCL-6 corepressor-like protein 1	937	1			1	4	2	3	5				1	13	31	60																				0	0	0	0	0	0	0	0	0
sp	P11274	P11274	HUMAN	BCR	Breakpoint cluster region protein	938	1				3	8	12	13	8	8			12	11	75																				0	0	0	0	0	0	0	0	0
sp	Q9Y276	Q9Y276	HUMAN	BCS1L	Mitochondrial chaperone BCS1	939	1				6	1	1	2	1	3			2	11	27																				0	0	0	0	0	0	0	0	0
sp	Q02338	Q02338	HUMAN	BDH1	D-beta-hydroxybutyrate dehydrogenase, mitochondrial	940	1				2	2	2	2	1	1			7	7	24																				0	0	0	0	0	0	0	0	0
sp	Q9BUT1	Q9BUT1	HUMAN	BDH2	3-hydroxybutyrate dehydrogenase type 2	941	1			2	8	5	5	6	5	4			5	6	46																				0	0	0	0	0	0	0	0	0
sp	P30411	P30411	HUMAN	BDKRB2	B2 bradykinin receptor	942	1	4	2			1		2							9																				211.594	223.717	213.386	210.415	98.3768	111.81	48.4908	49.2953	121.527
sp	P23560-4	P23560	HUMAN	BDNF	Isoform 4 of Brain-derived neurotrophic factor	943	1					1	4	3					1		9																				0	0	0	0	0	0	0	0	0
sp	A6H8Y1	A6H8Y1	HUMAN	BDP1	Transcription factor TFIIIB component B'' homolog	944	1						2	1		1			1	3	8																				0	0	0	0	0	0	0	0	0
sp	Q14457	Q14457	HUMAN	BECN1	Beclin-1	945	1			5	6	8	11	8	4	7			6	5	60																				0	0	0	0	0	0	0	0	0
sp	Q5T5X7	Q5T5X7	HUMAN	BEND3	BEN domain-containing protein 3	946	1				2	3	1	3	1				3	3	16																				0	0	0	0	0	0	0	0	0
sp	O15155	O15155	HUMAN	BET1	BET1 homolog	947	1			2		8	9	11	7	4			7	4	52																				0	0	0	0	0	0	0	0	0
sp	Q9NYM9	Q9NYM9	HUMAN	BET1L	BET1-like protein	948	1				1	1		1						3	6																				0	0	0	0	0	0	0	0	0
sp	Q9NZS9	Q9NZS9	HUMAN	BFAR	Bifunctional apoptosis regulator	949	1					2		1					1	3	7																				0	0	0	0	0	0	0	0	0
sp	P21810	P21810	HUMAN	BGN	Biglycan	950	1		3	9	14	19	35	44			5	9	13	11	162																				0	0	0	0	0	0	0	0	106.868
sp	O14503	O14503	HUMAN	BHLHE40	Class E basic helix-loop-helix protein 40	951	1						3	2			1	1		5	12																				0	0	0	0	0	0	0	0	0
sp	Q9C0J9	Q9C0J9	HUMAN	BHLHE41	Class E basic helix-loop-helix protein 41	952	1			1									1	1	3																				0	0	0	0	0	0	0	0	0
sp	Q93088	Q93088	HUMAN	BHMT	Betaine--homocysteine S-methyltransferase 1	953	1							1						1	2																				0	0	0	0	0	0	0	0	0
sp	Q9H694	Q9H694	HUMAN	BICC1	Protein bicaudal C homolog 1	954	1			5	10	12	11	13	9	9	1	2	3	3	78																				0	0	0	0	0	0	0	0	0
sp	Q96G01	Q96G01	HUMAN	BICD1	Protein bicaudal D homolog 1	955	1			4	2	6	12	10	6	4		3	8	5	60																				0	0	0	0	0	0	0	0	0
sp	Q8TD16-2	Q8TD16	HUMAN	BICD2	Isoform 2 of Protein bicaudal D homolog 2	956	1			9	12	21	15	12	10	10		6	30	37	162																				0	0	0	0	0	0	0	0	0
sp	P55957-2	P55957	HUMAN	BID	Isoform 2 of BH3-interacting domain death agonist	957	1				4	1	1	1					2	6	15																				0	0	0	0	0	0	0	0	0
sp	O00499	O00499	HUMAN	BIN1	Myc box-dependent-interacting protein 1	958	1			4	9	14	13	14	20	15			17	13	119																				0	0	0	0	0	0	0	0	0
sp	Q9NQY0	Q9NQY0	HUMAN	BIN3	Bridging integrator 3	959	1			1	3	4	9	8	7	9		2	2	4	49																				0	0	0	0	0	0	0	0	0
sp	Q13490	Q13490	HUMAN	BIRC2	Baculoviral IAP repeat-containing protein 2	960	1				5	5	8	7	6	3	1	2	5	4	46																				0	0	0	0	0	0	0	0	0
sp	O15392-2	O15392	HUMAN	BIRC5	Isoform 2 of Baculoviral IAP repeat-containing protein 5	961	1				2	1	2	2	1	1			1		10																				0	0	0	0	0	0	0	0	0
sp	Q9NR09	Q9NR09	HUMAN	BIRC6	Baculoviral IAP repeat-containing protein 6	962	1			2	12	21	25	22	19	28		4	32	48	213																				0	0	0	0	0	0	0	0	0
sp	P54132	P54132	HUMAN	BLM	Bloom syndrome protein	963	1	1		1	2		2	5	2	5			2	3	23																				53.6033	51.9575	42.6649	75.3148	56.9498	100.653	122.437	116.645	0
sp	Q13867	Q13867	HUMAN	BLMH	Bleomycin hydrolase	964	1			3	8	12	12	12	8	15			18	18	106																				0	0	0	0	0	0	0	0	0
sp	P78537	P78537	HUMAN	BLOC1S1	Biogenesis of lysosome-related organelles complex 1 subunit 1	965	1			1	1	4	6	4	3	1			3	6	29																				0	0	0	0	0	0	0	0	0
sp	Q6QNY1	Q6QNY1	HUMAN	BLOC1S2	Biogenesis of lysosome-related organelles complex 1 subunit 2	966	1			1	2	2	2	2	2	2			3	2	18																				0	0	0	0	0	0	0	0	0
sp	Q6QNY0	Q6QNY0	HUMAN	BLOC1S3	Biogenesis of lysosome-related organelles complex 1 subunit 3	967	1				2	1	4	2		1			2	3	15																				0	0	0	0	0	0	0	0	0
sp	Q9NUP1	Q9NUP1	HUMAN	BLOC1S4	Biogenesis of lysosome-related organelles complex 1 subunit 4	968	1			2	1	2	2	1					2	2	12																				0	0	0	0	0	0	0	0	0
sp	Q8TDH9	Q8TDH9	HUMAN	BLOC1S5	Biogenesis of lysosome-related organelles complex 1 subunit 5	969	1				1	1	2	2	1	1			1	3	12																				0	0	0	0	0	0	0	0	0
sp	Q9UL45	Q9UL45	HUMAN	BLOC1S6	Biogenesis of lysosome-related organelles complex 1 subunit 6	970	1					1	1	2	1	1			2		8																				0	0	0	0	0	0	0	0	0
sp	P53004	P53004	HUMAN	BLVRA	Biliverdin reductase A	971	1			4	9	9	9	7	15	14			9	18	94																				0	0	0	0	0	0	0	0	0
sp	P30043	P30043	HUMAN	BLVRB	Flavin reductase (NADPH)	972	1				10	9	8	10	16	10			17	16	96																				0	0	0	0	0	0	0	0	0
sp	Q9H2G9	Q9H2G9	HUMAN	BLZF1	Golgin-45	973	1			4	4	6	12	12		1	1	2	4	5	51																				0	0	0	0	0	0	0	0	0
sp	P35226	P35226	HUMAN	BMI1	Polycomb complex protein BMI-1	974	1				2	1	1	1	1	3			2	3	14																				0	0	0	0	0	0	0	0	0
sp	P13497	P13497	HUMAN	BMP1	Bone morphogenetic protein 1	975	1				10	6	9	12	1			3	7	3	51																				0	0	0	0	0	0	0	0	0
sp	Q9NSY1	Q9NSY1	HUMAN	BMP2K	BMP-2-inducible protein kinase	976	1			9	11	9	12	10	6	6		1	14	30	108																				0	0	0	0	0	0	0	0	0
sp	Q8N8U9	Q8N8U9	HUMAN	BMPER	BMP-binding endothelial regulator protein	977	1						3	3						1	7																				0	0	0	0	0	0	0	0	0
sp	P36894	P36894	HUMAN	BMPR1A	Bone morphogenetic protein receptor type-1A	978	1	2	7	1	1		7	4		1			1	1	25																				121.064	133.956	99.8133	110.256	71.516	70.1502	44.264	48.0255	848.567
sp	Q13873	Q13873	HUMAN	BMPR2	Bone morphogenetic protein receptor type-2	979	1	29	35		6	11	12	6	3	6		4	7	9	128																				553.403	519.821	810.065	815.141	1499.15	1587.63	1939.32	1920.77	1719.74
sp	Q14692	Q14692	HUMAN	BMS1	Ribosome biogenesis protein BMS1 homolog	980	1			7	17	21	23	25	20	17		5	32	32	199																				0	0	0	0	0	0	0	0	0
sp	Q1RMZ1	Q1RMZ1	HUMAN	BMT2	Probable methyltransferase BMT2 homolog	981	1									1					1																				0	0	0	0	0	0	0	0	0
sp	Q01954	Q01954	HUMAN	BNC1	Zinc finger protein basonuclin-1	982	1												1	2	3																				0	0	0	0	0	0	0	0	0
sp	Q6ZN30	Q6ZN30	HUMAN	BNC2	Zinc finger protein basonuclin-2	983	1	1		2	1	6	1						1		12																				40.893	41.8957	37.9942	28.8896	53.0461	80.0942	52.6747	37.2436	0
sp	Q12981-1	Q12981	HUMAN	BNIP1	Isoform 3 of Vesicle transport protein SEC20	984	1			2	6	8	7	8	6	3			9	9	58																				0	0	0	0	0	0	0	0	0
sp	Q12982-2	Q12982	HUMAN	BNIP2	Isoform 2 of BCL2/adenovirus E1B 19 kDa protein-interacting protein 2	985	1					1	5	3	1	3		2	4	1	20																				0	0	0	0	0	0	0	0	0
sp	Q12983	Q12983	HUMAN	BNIP3	BCL2/adenovirus E1B 19 kDa protein-interacting protein 3	986	1						2	2		1		2		2	9																				0	0	0	0	0	0	0	0	0
sp	O60238	O60238	HUMAN	BNIP3L	BCL2/adenovirus E1B 19 kDa protein-interacting protein 3-like	987	1			2	1	5	2		1	1		1	2	3	18																				0	0	0	0	0	0	0	0	0
sp	Q9BWV1-3	Q9BWV1	HUMAN	BOC	Isoform 3 of Brother of CDO	988	1													2	2																				0	0	0	0	0	0	0	0	0
sp	Q96IK1	Q96IK1	HUMAN	BOD1	Biorientation of chromosomes in cell division protein 1	989	1			2	1	3	4	4	1	2				2	19																				0	0	0	0	0	0	0	0	0
sp	Q8NFC6	Q8NFC6	HUMAN	BOD1L1	Biorientation of chromosomes in cell division protein 1-like 1	990	1			14	34	33	42	39	31	40	1	16	57	52	359																				0	0	0	0	0	0	0	0	0
sp	Q9UMX3	Q9UMX3	HUMAN	BOK	Bcl-2-related ovarian killer protein	991	1				2	1								2	5																				0	0	0	0	0	0	0	0	0
sp	Q9Y3E2	Q9Y3E2	HUMAN	BOLA1	BolA-like protein 1	992	1				1		1	1		1			1	2	7																				0	0	0	0	0	0	0	0	0
sp	Q9H3K6	Q9H3K6	HUMAN	BOLA2	BolA-like protein 2	993	1				2	5	5	5	2	6			7	7	39																				0	0	0	0	0	0	0	0	0
sp	Q53S33	Q53S33	HUMAN	BOLA3	BolA-like protein 3	994	1	1	1		1	2	3	4	5	9			7	7	40																				61.3207	65.0588	59.807	43.7443	54.8163	55.6909	79.502	82.372	408.109
sp	Q14137	Q14137	HUMAN	BOP1	Ribosome biogenesis protein BOP1	995	1			1	18	8	10	12	8	8		1	17	31	114																				0	0	0	0	0	0	0	0	0
sp	Q969J3	Q969J3	HUMAN	BORCS5	BLOC-1-related complex subunit 5	996	1			3	5	3	3	3	3	5			5	6	36																				0	0	0	0	0	0	0	0	0
sp	Q96GS4	Q96GS4	HUMAN	BORCS6	BLOC-1-related complex subunit 6	997	1				3	2	6	7	2	3			4	14	41																				0	0	0	0	0	0	0	0	0
sp	Q96B45	Q96B45	HUMAN	BORCS7	BLOC-1-related complex subunit 7	998	1			2	3	3	1	1	1	1		1	1	4	18																				0	0	0	0	0	0	0	0	0
sp	Q96FH0	Q96FH0	HUMAN	BORCS8	BLOC-1-related complex subunit 8	999	1			1	1	1		1	1	2			2	3	12																				0	0	0	0	0	0	0	0	0
sp	P07738	P07738	HUMAN	BPGM	Bisphosphoglycerate mutase	1000	1				2	5	3	5	7	6			6	5	39																				0	0	0	0	0	0	0	0	0
sp	Q86WA6	Q86WA6	HUMAN	BPHL	Valacyclovir hydrolase	1001	1			2	4	4	4	6	3	4			5	9	41																				0	0	0	0	0	0	0	0	0
sp	O95861	O95861	HUMAN	BPNT1	3'(2'),5'-bisphosphate nucleotidase 1	1002	1			2	10	12	9	11	10	20			16	14	104																				0	0	0	0	0	0	0	0	0
sp	Q12830	Q12830	HUMAN	BPTF	Nucleosome-remodeling factor subunit BPTF	1003	1			18	22	30	25	31	15	33		7	37	59	277																				0	0	0	0	0	0	0	0	0
sp	P15056	P15056	HUMAN	BRAF	Serine/threonine-protein kinase B-raf	1004	1			1	2	9	4	5	6	6			5	7	45																				0	0	0	0	0	0	0	0	0
sp	Q7Z569	Q7Z569	HUMAN	BRAP	BRCA1-associated protein	1005	1				3	10	11	11	4	7		4	6	17	73																				0	0	0	0	0	0	0	0	0
sp	Q6PJG6	Q6PJG6	HUMAN	BRAT1	BRCA1-associated ATM activator 1	1006	1				2	2	5	5					3	12	29																				0	0	0	0	0	0	0	0	0
sp	P38398-7	P38398	HUMAN	BRCA1	Isoform 7 of Breast cancer type 1 susceptibility protein	1007	1						3		3	1			6	8	21																				0	0	0	0	0	0	0	0	0
sp	P51587	P51587	HUMAN	BRCA2	Breast cancer type 2 susceptibility protein	1008	1			1	1								1	4	7																				0	0	0	0	0	0	0	0	0
sp	P46736	P46736	HUMAN	BRCC3	Lys-63-specific deubiquitinase BRCC36	1009	1			1	3	4	7	2	2	2			9	9	39																				0	0	0	0	0	0	0	0	0
sp	O95696-2	O95696	HUMAN	BRD1	Isoform 2 of Bromodomain-containing protein 1	1010	1			2	3	11	5	10	3	4		2	6	8	54																				0	0	0	0	0	0	0	0	0
sp	P25440-2	P25440	HUMAN	BRD2	Isoform 2 of Bromodomain-containing protein 2	1011	1	1	1	3	5	6	12	8	6	4		4	8	16	74																				11.0679	9.71253	27.0428	23.3405	18.5799	19.9369	13.7008	14.7176	39.0002
sp	Q15059	Q15059	HUMAN	BRD3	Bromodomain-containing protein 3	1012	1			3	6	6	5	5	6	6			9	15	61																				0	0	0	0	0	0	0	0	0
sp	O60885	O60885	HUMAN	BRD4	Bromodomain-containing protein 4	1013	1	1	1	13	27	27	16	14	16	12	1	1	23	30	182																				8.40692	9.08779	43.7732	51.3654	39.9673	54.8698	23.8437	22.8651	30.7247
sp	Q9NPI1-2	Q9NPI1	HUMAN	BRD7	Isoform 2 of Bromodomain-containing protein 7	1014	1			2	6	7	7	5					17	16	60																				0	0	0	0	0	0	0	0	0
sp	Q9H0E9-2	Q9H0E9	HUMAN	BRD8	Isoform 2 of Bromodomain-containing protein 8	1015	1			2	6	10	6	10	4	4			9	16	67																				0	0	0	0	0	0	0	0	0
sp	Q9H8M2	Q9H8M2	HUMAN	BRD9	Bromodomain-containing protein 9	1016	1			2	7	4	6	8	2	2		2	10	16	59																				0	0	0	0	0	0	0	0	0
sp	Q9NXR7	Q9NXR7	HUMAN	BRE	BRCA1-A complex subunit BRE	1017	1			2	9	5	9	11	1	7			6	12	62																				0	0	0	0	0	0	0	0	0
sp	Q92994	Q92994	HUMAN	BRF1	Transcription factor IIIB 90 kDa subunit	1018	1				2	3	3	2	2	3			10	8	33																				0	0	0	0	0	0	0	0	0
sp	Q9HAW0	Q9HAW0	HUMAN	BRF2	Transcription factor IIIB 50 kDa subunit	1019	1				2		4	2					1	2	11																				0	0	0	0	0	0	0	0	0
sp	Q8WY22	Q8WY22	HUMAN	BRI3BP	BRI3-binding protein	1020	1		1				1	2					1	2	7																				0	0	0	0	0	0	0	0	32.8429
sp	Q9BX63	Q9BX63	HUMAN	BRIP1	Fanconi anemia group J protein	1021	1			2		1	10	6	3				1	2	25																				0	0	0	0	0	0	0	0	0
sp	Q8TDN6	Q8TDN6	HUMAN	BRIX1	Ribosome biogenesis protein BRX1 homolog	1022	1			4	20	19	16	18	7	13		2	12	18	129																				0	0	0	0	0	0	0	0	0
sp	Q8WUW1-2	Q8WUW1	HUMAN	BRK1	Isoform 2 of Protein BRICK1	1023	1				3	10	5	5	1	5			7	6	42																				0	0	0	0	0	0	0	0	0
sp	Q9HCU9	Q9HCU9	HUMAN	BRMS1	Breast cancer metastasis-suppressor 1	1024	1				1		1	2	1				2	5	12																				0	0	0	0	0	0	0	0	0
sp	Q5PSV4	Q5PSV4	HUMAN	BRMS1L	Breast cancer metastasis-suppressor 1-like protein	1025	1			1	3	3	3	2	6	3			8	8	37																				0	0	0	0	0	0	0	0	0
sp	Q5VW32	Q5VW32	HUMAN	BROX	BRO1 domain-containing protein BROX	1026	1				3	12	11	8	9	10		1	7	10	71																				0	0	0	0	0	0	0	0	0
sp	P55201-2	P55201	HUMAN	BRPF1	Isoform 2 of Peregrin	1027	1			2	4	2	5	4	3	4		1	3	17	45																				0	0	0	0	0	0	0	0	0
sp	Q9ULD4	Q9ULD4	HUMAN	BRPF3	Bromodomain and PHD finger-containing protein 3	1028	1				1	2	6	2		1			3	6	21																				0	0	0	0	0	0	0	0	0
sp	Q8TDC3-2	Q8TDC3	HUMAN	BRSK1	Isoform 2 of Serine/threonine-protein kinase BRSK1	1029	1				1									1	2																				0	0	0	0	0	0	0	0	0
sp	Q8IWQ3-5	Q8IWQ3	HUMAN	BRSK2	Isoform 5 of Serine/threonine-protein kinase BRSK2	1030	1				1										1																				0	0	0	0	0	0	0	0	0
sp	Q9NSI6	Q9NSI6	HUMAN	BRWD1	Bromodomain and WD repeat-containing protein 1	1031	1				1	4	4	3	1	1		1	2	4	21																				0	0	0	0	0	0	0	0	0
sp	Q6RI45	Q6RI45	HUMAN	BRWD3	Bromodomain and WD repeat-containing protein 3	1032	1						2	1							3																				0	0	0	0	0	0	0	0	0
sp	Q9NW68-3	Q9NW68	HUMAN	BSDC1	Isoform 3 of BSD domain-containing protein 1	1033	1			2	1	1	5	2	8	10	1	3	2	10	45																				0	0	0	0	0	0	0	0	0
sp	P35613	P35613	HUMAN	BSG	Basigin	1034	1	88	77	4	4	9	20	11	10	12			19	19	273																				4233.06	4516.69	3024.01	3160.11	3162.07	3950.33	4286.74	4459.66	7466.99
sp	Q10588	Q10588	HUMAN	BST1	ADP-ribosyl cyclase/cyclic ADP-ribose hydrolase 2	1035	1	19	21	1	7	10	5	6	3	7			6	6	91																				950.337	1015.21	1220.79	1134.52	842.547	784.272	638.701	733.582	1578.37
sp	Q10589	Q10589	HUMAN	BST2	Bone marrow stromal antigen 2	1036	1	4	4			2	3	2					2		17																				18.0945	15.5007	207.502	230.889	264.677	272.783	133.981	144.913	598.05
sp	O14981	O14981	HUMAN	BTAF1	TATA-binding protein-associated factor 172	1037	1			3	22	13	19	17	9	15		2	24	43	167																				0	0	0	0	0	0	0	0	0
sp	Q9H0C5	Q9H0C5	HUMAN	BTBD1	BTB/POZ domain-containing protein 1	1038	1				3	3	1	1	1				1	6	16																				0	0	0	0	0	0	0	0	0
sp	Q9BSF8-2	Q9BSF8	HUMAN	BTBD10	Isoform 2 of BTB/POZ domain-containing protein 10	1039	1						1							1	2																				0	0	0	0	0	0	0	0	0
sp	Q9BX70	Q9BX70	HUMAN	BTBD2	BTB/POZ domain-containing protein 2	1040	1				1	5	1	1	2	2		1	3	4	20																				0	0	0	0	0	0	0	0	0
sp	Q96Q07	Q96Q07	HUMAN	BTBD9	BTB/POZ domain-containing protein 9	1041	1												1	3	4																				0	0	0	0	0	0	0	0	0
sp	P43251-3	P43251	HUMAN	BTD	Isoform 3 of Biotinidase	1042	1		3		2	3	2	1	1				1	10	23																				0	0	0	0	0	0	0	0	10.576
sp	P20290	P20290	HUMAN	BTF3	Transcription factor BTF3	1043	1			4	9	22	31	39	37	27	2	8	43	54	276																				0	0	0	0	0	0	0	0	0
sp	Q96K17	Q96K17	HUMAN	BTF3L4	Transcription factor BTF3 homolog 4	1044	1			9	7	15	16	17	28	17	1		18	22	150																				0	0	0	0	0	0	0	0	0
sp	P62324	P62324	HUMAN	BTG1	Protein BTG1	1045	1													1	1																				0	0	0	0	0	0	0	0	0
sp	Q14201-2	Q14201	HUMAN	BTG3	Isoform 2 of Protein BTG3	1046	1				2	1								2	5																				0	0	0	0	0	0	0	0	0
sp	Q7KYR7	Q7KYR7	HUMAN	BTN2A1	Butyrophilin subfamily 2 member A1	1047	1	13	23		5	6	13	9	2	2			6	2	81																				932.319	950.993	613.063	609.292	425.963	505.201	298.263	282.498	2784.32
sp	O00481	O00481	HUMAN	BTN3A1	Butyrophilin subfamily 3 member A1	1048	1	2	3			1	2	2	1	3			1		15																				166.332	159.678	167.043	155.826	112.142	104.921	82.9142	72.6924	244.709
sp	P78410	P78410	HUMAN	BTN3A2	Butyrophilin subfamily 3 member A2	1049	1	2	4		1	2		1							10																				214.983	191.872	206.342	174.176	132.056	143.084	104.583	102.729	467.203
sp	O00478	O00478	HUMAN	BTN3A3	Butyrophilin subfamily 3 member A3	1050	1	4	4		1	2	4	6					1	1	23																				177.529	193.782	172.539	152.417	112.554	122.9	110.618	90.2812	268.188
sp	Q9Y297	Q9Y297	HUMAN	BTRC	F-box/WD repeat-containing protein 1A	1051	1				2	3	2	1					1	7	16																				0	0	0	0	0	0	0	0	0
sp	O43683	O43683	HUMAN	BUB1	Mitotic checkpoint serine/threonine-protein kinase BUB1	1052	1				2			1					1		4																				0	0	0	0	0	0	0	0	0
sp	O60566-3	O60566	HUMAN	BUB1B	Isoform 3 of Mitotic checkpoint serine/threonine-protein kinase BUB1 beta	1053	1					1	2	1	1	3			8	5	21																				0	0	0	0	0	0	0	0	0
sp	O43684	O43684	HUMAN	BUB3	Mitotic checkpoint protein BUB3	1054	1			4	16	15	21	23	10	9	2	1	31	32	164																				0	0	0	0	0	0	0	0	0
sp	Q9BRD0	Q9BRD0	HUMAN	BUD13	BUD13 homolog	1055	1			3	2	4	10	5	3	4			10	3	44																				0	0	0	0	0	0	0	0	0
sp	P41223-2	P41223	HUMAN	BUD31	Isoform 2 of Protein BUD31 homolog	1056	2				10	7	8	11					14	13	63																				0	0	0	0	0	0	0	0	0
sp	P41223	P41223	HUMAN	BUD31	Protein BUD31 homolog	1057	2				1	1	2	2	5	10		5	2	1	29																				0	0	0	0	0	0	0	0	0
sp	Q8NE79	Q8NE79	HUMAN	BVES	Blood vessel epicardial substance	1058	1							1						2	3																				0	0	0	0	0	0	0	0	0
sp	Q13895	Q13895	HUMAN	BYSL	Bystin	1059	1				10	12	11	11	3	3		3	13	21	87																				0	0	0	0	0	0	0	0	0
sp	Q7L1Q6-3	Q7L1Q6	HUMAN	BZW1	Isoform 3 of Basic leucine zipper and W2 domain-containing protein 1	1060	1	5		16	18	28	33	40	35	47		18	38	43	321																				173.589	208.558	236.085	219.391	433.791	338.764	371.985	328.607	0
sp	Q9Y6E2	Q9Y6E2	HUMAN	BZW2	Basic leucine zipper and W2 domain-containing protein 2	1061	1			6	7	13	17	12	17	14		4	15	19	124																				0	0	0	0	0	0	0	0	0
sp	Q8N655	Q8N655	HUMAN	C10orf12	Uncharacterized protein C10orf12	1062	1			2	1		3	6	2	1			12	16	43																				0	0	0	0	0	0	0	0	0
sp	Q96D05-2	Q96D05	HUMAN	C10orf35	Isoform 2 of Uncharacterized protein C10orf35	1063	1				1		1						1		3																				0	0	0	0	0	0	0	0	0
sp	Q9H7M9	Q9H7M9	HUMAN	C10orf54	V-type immunoglobulin domain-containing suppressor of T-cell activation	1064	1	6	6		2	1	3	3	2	4		3	5	8	43																				86.3245	84.5744	74.0144	79.9518	192.634	179.716	844.63	823.33	160.462
sp	Q5T2E6	Q5T2E6	HUMAN	C10orf76	UPF0668 protein C10orf76	1065	1				3	3	4	2	4	2			7	11	36																				0	0	0	0	0	0	0	0	0
sp	Q9H8K7	Q9H8K7	HUMAN	C10orf88	Uncharacterized protein C10orf88	1066	1		1			3	4	3	1	3	1	1	4	5	26																				0	0	0	0	0	0	0	0	109.891
sp	Q96F05	Q96F05	HUMAN	C11orf24	Uncharacterized protein C11orf24	1067	1													1	1																				0	0	0	0	0	0	0	0	0
sp	Q9H0W9	Q9H0W9	HUMAN	C11orf54	Ester hydrolase C11orf54	1068	1			2	3	4	3	3	7	4			3	6	35																				0	0	0	0	0	0	0	0	0
sp	Q6ZUT1-2	Q6ZUT1	HUMAN	C11orf57	Isoform 2 of Uncharacterized protein C11orf57	1069	1													1	1																				0	0	0	0	0	0	0	0	0
sp	Q9H3H3-3	Q9H3H3	HUMAN	C11orf68	Isoform 3 of UPF0696 protein C11orf68	1070	1				6	7	6	5	4				4	9	41																				0	0	0	0	0	0	0	0	0
sp	Q9BUA3	Q9BUA3	HUMAN	C11orf84	Uncharacterized protein C11orf84	1071	1			1	3	2	5	5	2	1		1	4	4	28																				0	0	0	0	0	0	0	0	0
sp	C9JLR9	C9JLR9	HUMAN	C11orf95	Uncharacterized protein C11orf95	1072	1					1	1						2	2	6																				0	0	0	0	0	0	0	0	0
sp	Q7Z7L8	Q7Z7L8	HUMAN	C11orf96	Uncharacterized protein C11orf96	1073	1						1	1	1			1	3		7																				0	0	0	0	0	0	0	0	0
sp	E9PRG8	E9PRG8	HUMAN	C11orf98	Uncharacterized protein C11orf98	1074	1				1	2	1	1		1			1	1	8																				0	0	0	0	0	0	0	0	0
sp	Q9HB07	Q9HB07	HUMAN	C12orf10	UPF0160 protein MYG1, mitochondrial	1075	1				9	8	6	5	8	3			5	18	62																				0	0	0	0	0	0	0	0	0
sp	Q8N999	Q8N999	HUMAN	C12orf29	Uncharacterized protein C12orf29	1076	1				1	2		2	1	3		1	2	2	14																				0	0	0	0	0	0	0	0	0
sp	Q9NQ89	Q9NQ89	HUMAN	C12orf4	Protein C12orf4	1077	1			1	1	1	3	4	1	4			3	9	27																				0	0	0	0	0	0	0	0	0
sp	Q96C57	Q96C57	HUMAN	C12orf43	Uncharacterized protein C12orf43	1078	1			4	6	1	4	4	1	2			7	7	36																				0	0	0	0	0	0	0	0	0
sp	Q8N5I9	Q8N5I9	HUMAN	C12orf45	Uncharacterized protein C12orf45	1079	1			1	2	2	1	1	3			1	1	2	14																				0	0	0	0	0	0	0	0	0
sp	Q99622	Q99622	HUMAN	C12orf57	Protein C10	1080	1			1	2	2	9	7	3	5	1	2	4	19	55																				0	0	0	0	0	0	0	0	0
sp	Q9H3J6	Q9H3J6	HUMAN	C12orf65	Probable peptide chain release factor C12orf65, mitochondrial	1081	1						2						1	2	5																				0	0	0	0	0	0	0	0	0
sp	Q69YU5	Q69YU5	HUMAN	C12orf73	Uncharacterized protein C12orf73	1082	1				1								3	4	8																				0	0	0	0	0	0	0	0	0
sp	Q9UKR5	Q9UKR5	HUMAN	C14orf1	Probable ergosterol biosynthetic protein 28	1083	1	1	3			1								2	7																				20.0379	22.5727	15.4834	15.4097	48.8899	34.0234	94.6231	87.2046	65.1453
sp	Q9NWQ9	Q9NWQ9	HUMAN	C14orf119	Uncharacterized protein C14orf119	1084	1				1	2	1	1	1	1	1	2	1	4	15																				0	0	0	0	0	0	0	0	0
sp	Q9BXV9	Q9BXV9	HUMAN	C14orf142	Uncharacterized protein C14orf142	1085	1				3	6	1	1					3	2	16																				0	0	0	0	0	0	0	0	0
sp	Q7Z3D6-2	Q7Z3D6	HUMAN	C14orf159	Isoform 2 of UPF0317 protein C14orf159, mitochondrial	1086	1				2	2	3	1	1	1			4	9	23																				0	0	0	0	0	0	0	0	0
sp	Q9Y224	Q9Y224	HUMAN	C14orf166	UPF0568 protein C14orf166	1087	1		1	7	20	28	26	26	24	27		2	32	39	232																				0	0	0	0	0	0	0	0	6.0192
sp	Q9H972	Q9H972	HUMAN	C14orf93	Uncharacterized protein C14orf93	1088	1												1	1	2																				0	0	0	0	0	0	0	0	0
sp	Q6ZRI6	Q6ZRI6	HUMAN	C15orf39	Uncharacterized protein C15orf39	1089	1				1		4	3	1			3	3	9	24																				0	0	0	0	0	0	0	0	0
sp	Q8WUR7-3	Q8WUR7	HUMAN	C15orf40	Isoform 3 of UPF0235 protein C15orf40	1090	1					1			1	2				2	6																				0	0	0	0	0	0	0	0	0
sp	Q9Y2V0	Q9Y2V0	HUMAN	C15orf41	Uncharacterized protein C15orf41	1091	1						1						1	1	3																				0	0	0	0	0	0	0	0	0
sp	Q6ZUT6	Q6ZUT6	HUMAN	C15orf52	Uncharacterized protein C15orf52	1092	1			2	3	4	13	10	2	3				3	40																				0	0	0	0	0	0	0	0	0
sp	Q9BV29-2	Q9BV29	HUMAN	C15orf57	Isoform 2 of Uncharacterized protein C15orf57	1093	1				1	1		1	3	1		1	2	8	18																				0	0	0	0	0	0	0	0	0
sp	Q96S19	Q96S19	HUMAN	C16orf13	UPF0585 protein C16orf13	1094	1				2	1		2	1	4				1	11																				0	0	0	0	0	0	0	0	0
sp	Q96MC5	Q96MC5	HUMAN	C16orf45	Uncharacterized protein C16orf45	1095	1					2	3	2						2	9																				0	0	0	0	0	0	0	0	0
sp	Q96GQ5	Q96GQ5	HUMAN	C16orf58	RUS1 family protein C16orf58	1096	1		1	2	5	6	10	6	3	4			5	20	62																				0	0	0	0	0	0	0	0	21.9686
sp	Q7L2K0	Q7L2K0	HUMAN	C16orf59	Uncharacterized protein C16orf59	1097	1								1						1																				0	0	0	0	0	0	0	0	0
sp	Q7Z3J2	Q7Z3J2	HUMAN	C16orf62	UPF0505 protein C16orf62	1098	1			4	13	11	6	8	11	13			10	40	116																				0	0	0	0	0	0	0	0	0
sp	Q9BSU1	Q9BSU1	HUMAN	C16orf70	UPF0183 protein C16orf70	1099	1					1	1	2	1	4			3	3	15																				0	0	0	0	0	0	0	0	0
sp	Q14CZ0	Q14CZ0	HUMAN	C16orf72	UPF0472 protein C16orf72	1100	1					1	2	1					1		5																				0	0	0	0	0	0	0	0	0
sp	Q96GX8	Q96GX8	HUMAN	C16orf74	Uncharacterized protein C16orf74	1101	1						1								1																				0	0	0	0	0	0	0	0	0
sp	Q6PH81	Q6PH81	HUMAN	C16orf87	UPF0547 protein C16orf87	1102	1					2	3	1	1	1			1	4	13																				0	0	0	0	0	0	0	0	0
sp	Q9BQA9	Q9BQA9	HUMAN	C17orf62	Uncharacterized protein C17orf62	1103	1	1	2		5	4	6	3		1			1	4	27																				9.86842	15.2219	9.48077	7.61012	13.6196	16.27	15.1785	15.3798	125.021
sp	Q9HAS0	Q9HAS0	HUMAN	C17orf75	Protein Njmu-R1	1104	1			1	7	5	5	6	2	5			10	16	57																				0	0	0	0	0	0	0	0	0
sp	Q9BSJ5	Q9BSJ5	HUMAN	C17orf80	Uncharacterized protein C17orf80	1105	1				8	3	2	2	1	3			10	12	41																				0	0	0	0	0	0	0	0	0
sp	Q32NC0	Q32NC0	HUMAN	C18orf21	UPF0711 protein C18orf21	1106	1			1	2	4	8	8	4	2		1	2	7	39																				0	0	0	0	0	0	0	0	0
sp	Q96B23	Q96B23	HUMAN	C18orf25	Uncharacterized protein C18orf25	1107	1				2	4	6	6	1	4		2	12	5	42																				0	0	0	0	0	0	0	0	0
sp	Q8TCD1	Q8TCD1	HUMAN	C18orf32	UPF0729 protein C18orf32	1108	1				2	3	1	1	3	3	1	1	2	6	23																				0	0	0	0	0	0	0	0	0
sp	Q96DM3	Q96DM3	HUMAN	C18orf8	Uncharacterized protein C18orf8	1109	1			4	5	3	9	8	4	6			8	6	53																				0	0	0	0	0	0	0	0	0
sp	Q9UFG5	Q9UFG5	HUMAN	C19orf25	UPF0449 protein C19orf25	1110	1	1	1		5	4	5	6		1			8	9	40																				12.6426	14.6559	14.0332	11.1831	15.7688	17.3175	15.2554	18.0839	44.809
sp	Q9BQ61	Q9BQ61	HUMAN	C19orf43	Uncharacterized protein C19orf43	1111	1			1	4	3	13	10	13	9		4	8	9	74																				0	0	0	0	0	0	0	0	0
sp	Q8N9M1	Q8N9M1	HUMAN	C19orf47	Uncharacterized protein C19orf47	1112	1			1	2	2	6	6	2	4		1	5	9	38																				0	0	0	0	0	0	0	0	0
sp	Q9UNZ5	Q9UNZ5	HUMAN	C19orf53	Leydig cell tumor 10 kDa protein homolog	1113	1					4	3	3	4	11		4	3	2	34																				0	0	0	0	0	0	0	0	0
sp	Q86XI8	Q86XI8	HUMAN	C19orf68	Uncharacterized protein C19orf68	1114	1					1		2						5	8																				0	0	0	0	0	0	0	0	0
sp	Q13901	Q13901	HUMAN	C1D	Nuclear nucleic acid-binding protein C1D	1115	1			2	3	2	2	1	1	2			1	3	17																				0	0	0	0	0	0	0	0	0
sp	Q9NS00	Q9NS00	HUMAN	C1GALT1	Glycoprotein-N-acetylgalactosamine 3-beta-galactosyltransferase 1	1116	1		1	1	3	3	2	2	6	7			6	11	42																				0	0	0	0	0	0	0	0	23.0074
sp	Q96EU7	Q96EU7	HUMAN	C1GALT1C1	C1GALT1-specific chaperone 1	1117	1			3	1	1	4	1	5	4		1	5	11	36																				0	0	0	0	0	0	0	0	0
sp	Q9NX04	Q9NX04	HUMAN	C1orf109	Uncharacterized protein C1orf109	1118	1						1	1					1	2	5																				0	0	0	0	0	0	0	0	0
sp	Q9NSG2	Q9NSG2	HUMAN	C1orf112	Uncharacterized protein C1orf112	1119	1			1	1				1	1	1		1	4	10																				0	0	0	0	0	0	0	0	0
sp	Q6ZSJ8	Q6ZSJ8	HUMAN	C1orf122	Uncharacterized protein C1orf122	1120	1				3	3	6	3					3	4	22																				0	0	0	0	0	0	0	0	0
sp	Q9NWV4	Q9NWV4	HUMAN	C1orf123	UPF0587 protein C1orf123	1121	1			3	5	6	10	10	10	12		3	12	10	81																				0	0	0	0	0	0	0	0	0
sp	Q8NDD1	Q8NDD1	HUMAN	C1orf131	Uncharacterized protein C1orf131	1122	1			2	3	2	2	3	2	3		2	1	3	23																				0	0	0	0	0	0	0	0	0
sp	Q96HA4	Q96HA4	HUMAN	C1orf159	Uncharacterized protein C1orf159	1123	2	1	2			1								1	5																				21.2505	21.1529	15.6686	11.6269	11.4337	13.8413	11.6192	10.52	195.707
sp	Q96HA4-4	Q96HA4	HUMAN	C1orf159	Isoform 4 of Uncharacterized protein C1orf159	1124	2	1	1												2																				68.775	53.6177	38.6465	41.1768	33.354	29.4287	37.6169	42.0576	159.522
sp	Q8IYL3	Q8IYL3	HUMAN	C1orf174	UPF0688 protein C1orf174	1125	1				2	3	4	5	2	5		1	6	4	32																				0	0	0	0	0	0	0	0	0
sp	Q9H425	Q9H425	HUMAN	C1orf198	Uncharacterized protein C1orf198	1126	1			6	5	10	13	17	5	6	1	5	12	8	88																				0	0	0	0	0	0	0	0	0
sp	Q9H246	Q9H246	HUMAN	C1orf21	Uncharacterized protein C1orf21	1127	1			2	1	2	1	1	1	2		1	2	3	16																				0	0	0	0	0	0	0	0	0
sp	A1L170-2	A1L170	HUMAN	C1orf226	Isoform 2 of Uncharacterized protein C1orf226	1128	1			2	1				1				1	2	7																				0	0	0	0	0	0	0	0	0
sp	Q9BWL3	Q9BWL3	HUMAN	C1orf43	Uncharacterized protein C1orf43	1129	1			1	1	3	4	4		1		2	1	3	20																				0	0	0	0	0	0	0	0	0
sp	Q9BV19	Q9BV19	HUMAN	C1orf50	Uncharacterized protein C1orf50	1130	1					1	2	1	1	2			2	4	13																				0	0	0	0	0	0	0	0	0
sp	Q8N6N3	Q8N6N3	HUMAN	C1orf52	UPF0690 protein C1orf52	1131	1			5	3	6	3	3	1	4			6	4	35																				0	0	0	0	0	0	0	0	0
sp	Q07021	Q07021	HUMAN	C1QBP	Complement component 1 Q subcomponent-binding protein, mitochondrial	1132	1	1	2	3	35	14	17	13	7	14			35	42	183																				12.9171	10.0154	27.6471	34.9029	42.5055	48.9519	61.202	23.6928	73.5919
sp	O75973	O75973	HUMAN	C1QL1	C1q-related factor	1133	1												1		1																				0	0	0	0	0	0	0	0	0
sp	Q9BXJ0	Q9BXJ0	HUMAN	C1QTNF5	Complement C1q tumor necrosis factor-related protein 5	1134	1								1						1																				0	0	0	0	0	0	0	0	0
sp	P00736	P00736	HUMAN	C1R	Complement C1r subcomponent	1135	1			2	11	22	15	15	2		4	6	8	11	96																				0	0	0	0	0	0	0	0	0
sp	Q9NZP8	Q9NZP8	HUMAN	C1RL	Complement C1r subcomponent-like protein	1136	1					2	1	1					1		5																				0	0	0	0	0	0	0	0	0
sp	P09871	P09871	HUMAN	C1S	Complement C1s subcomponent	1137	1			1	9	12	16	20			1	2	2	2	65																				0	0	0	0	0	0	0	0	0
sp	Q5TEA3	Q5TEA3	HUMAN	C20orf194	Uncharacterized protein C20orf194	1138	1				1	1	2	1	1			1	2	1	10																				0	0	0	0	0	0	0	0	0
sp	Q9BUV8-5	Q9BUV8	HUMAN	C20orf24	Isoform 5 of Uncharacterized protein C20orf24	1139	1	1	1	1	2	1		2					3	2	13																				28.3469	24.2246	29.6143	26.5799	56.4779	37.9387	40.4541	34.6363	30.2069
sp	Q9GZN8-2	Q9GZN8	HUMAN	C20orf27	Isoform 2 of UPF0687 protein C20orf27	1140	1			1			2	2	6	6			1	1	19																				0	0	0	0	0	0	0	0	0
sp	O43822-4	O43822	HUMAN	C21orf2	Isoform 4 of Protein C21orf2	1141	1						3	3	1	1					8																				0	0	0	0	0	0	0	0	0
sp	P30042	P30042	HUMAN	C21orf33	ES1 protein homolog, mitochondrial	1142	1	1	3	3	15	22	17	15	6	11			13	22	128																				19.1558	16.0717	35.9372	37.1998	38.0687	35.2551	43.1995	33.8255	75.1329
sp	P57076	P57076	HUMAN	C21orf59	UPF0769 protein C21orf59	1143	1			3	5	3	5	7	7	3	1	2	5	6	47																				0	0	0	0	0	0	0	0	0
sp	Q9Y426	Q9Y426	HUMAN	C2CD2	C2 domain-containing protein 2	1144	1			1	3	1	4	1	3	4			5	7	29																				0	0	0	0	0	0	0	0	0
sp	O14523-2	O14523	HUMAN	C2CD2L	Isoform 2 of C2 domain-containing protein 2-like	1145	1				4	1	1	1	1				7	11	26																				0	0	0	0	0	0	0	0	0
sp	Q4AC94	Q4AC94	HUMAN	C2CD3	C2 domain-containing protein 3	1146	1					1	4	3		2			2	2	14																				0	0	0	0	0	0	0	0	0
sp	Q8TF44	Q8TF44	HUMAN	C2CD4C	C2 calcium-dependent domain-containing protein 4C	1147	1				1									2	3																				0	0	0	0	0	0	0	0	0
sp	Q86YS7-5	Q86YS7	HUMAN	C2CD5	Isoform 5 of C2 domain-containing protein 5	1148	1			1	5	7	12	10	9	7			10	21	82																				0	0	0	0	0	0	0	0	0
sp	Q8WWC4	Q8WWC4	HUMAN	C2orf47	m-AAA protease-interacting protein 1, mitochondrial	1149	1			1	5	5	7	3	2	6			7	13	49																				0	0	0	0	0	0	0	0	0
sp	Q9BVC5	Q9BVC5	HUMAN	C2orf49	Ashwin	1150	1			8	7	2	4	4	5	4		1	7	10	52																				0	0	0	0	0	0	0	0	0
sp	Q8N8R5	Q8N8R5	HUMAN	C2orf69	UPF0565 protein C2orf69	1151	1				1	1	4	3		1			3	6	19																				0	0	0	0	0	0	0	0	0
sp	Q3KRA6	Q3KRA6	HUMAN	C2orf76	UPF0538 protein C2orf76	1152	1			1		1				1			1	2	6																				0	0	0	0	0	0	0	0	0
sp	P01024	P01024	HUMAN	C3	Complement C3	1153	1			2	4	5	5	4					8	3	31																				0	0	0	0	0	0	0	0	0
sp	Q9HBI5	Q9HBI5	HUMAN	C3orf14	Uncharacterized protein C3orf14	1154	1					1									1																				0	0	0	0	0	0	0	0	0
sp	Q9UK00	Q9UK00	HUMAN	C3orf18	Uncharacterized protein C3orf18	1155	1	1	4												5																				11.7519	7.85368	6.20864	6.88153	12.2298	11.9242	16.7018	17.1106	460.392
sp	Q6P1S2	Q6P1S2	HUMAN	C3orf33	Protein C3orf33	1156	1						1						1	2	4																				0	0	0	0	0	0	0	0	0
sp	Q5JPI3	Q5JPI3	HUMAN	C3orf38	Uncharacterized protein C3orf38	1157	1			4	4	4	3	2	2	4		1	6	12	42																				0	0	0	0	0	0	0	0	0
sp	Q8NDZ4	Q8NDZ4	HUMAN	C3orf58	Deleted in autism protein 1	1158	1		1	2	4	4	3	3	2	3			6	8	36																				0	0	0	0	0	0	0	0	8.30714
sp	P0C0L5	P0C0L5	HUMAN	C4B	Complement C4-B	1159	1	1	1	1	4	10	8	11					4	2	42																				50.9315	45.709	75.3439	67.2334	49.8783	58.7168	54.3348	52.3436	32.771
sp	Q8N8J7	Q8N8J7	HUMAN	C4orf32	Uncharacterized protein C4orf32	1160	1				1								1	1	3																				0	0	0	0	0	0	0	0	0
sp	P01031	P01031	HUMAN	C5	Complement C5	1161	1					1	2						1		4																				0	0	0	0	0	0	0	0	0
sp	Q49AR2	Q49AR2	HUMAN	C5orf22	UPF0489 protein C5orf22	1162	1			1	9	5	7	7	1	4		1	3	6	44																				0	0	0	0	0	0	0	0	0
sp	Q7Z6I8	Q7Z6I8	HUMAN	C5orf24	UPF0461 protein C5orf24	1163	1				2	4	6	3		3		2		3	23																				0	0	0	0	0	0	0	0	0
sp	Q96GV9	Q96GV9	HUMAN	C5orf30	UNC119-binding protein C5orf30	1164	1					1	2	1				2	2	1	9																				0	0	0	0	0	0	0	0	0
sp	Q9H799	Q9H799	HUMAN	C5orf42	Protein JBTS17	1165	1			1									2	1	4																				0	0	0	0	0	0	0	0	0
sp	A6NDU8	A6NDU8	HUMAN	C5orf51	UPF0600 protein C5orf51	1166	1			1		2	5	4	7	12		1	6	9	47																				0	0	0	0	0	0	0	0	0
sp	Q9H6K1	Q9H6K1	HUMAN	C6orf106	Uncharacterized protein C6orf106	1167	1				1	1	2	2	2	4		3	1		16																				0	0	0	0	0	0	0	0	0
sp	Q7Z4R8	Q7Z4R8	HUMAN	C6orf120	UPF0669 protein C6orf120	1168	1								1	1					2																				0	0	0	0	0	0	0	0	0
sp	Q5T0Z8	Q5T0Z8	HUMAN	C6orf132	Uncharacterized protein C6orf132	1169	1				1		2	1					4	3	11																				0	0	0	0	0	0	0	0	0
sp	Q9P0P8	Q9P0P8	HUMAN	C6orf203	Uncharacterized protein C6orf203	1170	1			1	4	1	10	9	5	5			13	4	52																				0	0	0	0	0	0	0	0	0
sp	O95873	O95873	HUMAN	C6orf47	Uncharacterized protein C6orf47	1171	1			2	4	1	1		1	2				7	18																				0	0	0	0	0	0	0	0	0
sp	Q6UWU4-2	Q6UWU4	HUMAN	C6orf89	Isoform 2 of Bombesin receptor-activated protein C6orf89	1172	1	1	1		2	4	2	1	1	1		1	2	3	19																				18.7841	18.6963	36.5766	33.8249	30.3569	28.371	31.7411	29.1736	74.0238
sp	P10643	P10643	HUMAN	C7	Complement component C7	1173	1	1			1	5	4	4	2	3			2	1	23																				151.576	168.612	79.6501	86.6675	53.4417	52.1718	32.2229	33.5433	0
sp	Q9BPX7-2	Q9BPX7	HUMAN	C7orf25	Isoform 2 of UPF0415 protein C7orf25	1174	1			1	1	2	3	2	2	3			2	7	23																				0	0	0	0	0	0	0	0	0
sp	Q96N11	Q96N11	HUMAN	C7orf26	Uncharacterized protein C7orf26	1175	1					2		1	3				1	5	12																				0	0	0	0	0	0	0	0	0
sp	Q8WVR3	Q8WVR3	HUMAN	C7orf43	Uncharacterized protein C7orf43	1176	1				1		1	2	1				4	4	13																				0	0	0	0	0	0	0	0	0
sp	Q9BRJ6	Q9BRJ6	HUMAN	C7orf50	Uncharacterized protein C7orf50	1177	1			1	5	9	4	5	3	2			9	13	51																				0	0	0	0	0	0	0	0	0
sp	Q96HJ9	Q96HJ9	HUMAN	C7orf55	UPF0562 protein C7orf55	1178	1				1		1	1	1	1			1		6																				0	0	0	0	0	0	0	0	0
sp	P07358	P07358	HUMAN	C8B	Complement component C8 beta chain	1179	1								1						1																				0	0	0	0	0	0	0	0	0
sp	Q9H7E9-2	Q9H7E9	HUMAN	C8orf33	Isoform 2 of UPF0488 protein C8orf33	1180	1						5	5	2	1			8	3	24																				0	0	0	0	0	0	0	0	0
sp	Q96NL8	Q96NL8	HUMAN	C8orf37	Protein C8orf37	1181	1											1			1																				0	0	0	0	0	0	0	0	0
sp	Q9NR00	Q9NR00	HUMAN	C8orf4	Protein C8orf4	1182	1						2	2							4																				0	0	0	0	0	0	0	0	0
sp	Q8N0T1	Q8N0T1	HUMAN	C8orf59	Uncharacterized protein C8orf59	1183	1			1	2	1	1	1			1	3	3	4	17																				0	0	0	0	0	0	0	0	0
sp	Q96K31	Q96K31	HUMAN	C8orf76	Uncharacterized protein C8orf76	1184	1					2	1	2					2		7																				0	0	0	0	0	0	0	0	0
sp	Q6P1X6	Q6P1X6	HUMAN	C8orf82	UPF0598 protein C8orf82	1185	1				2		1	2					2	7	14																				0	0	0	0	0	0	0	0	0
sp	P0DMB2	P0DMB2	HUMAN	C8orf88	Uncharacterized protein C8orf88	1186	1						1	1						1	3																				0	0	0	0	0	0	0	0	0
sp	P02748	P02748	HUMAN	C9	Complement component C9	1187	1					1	1						1		3																				0	0	0	0	0	0	0	0	0
sp	Q5T280	Q5T280	HUMAN	C9orf114	Putative methyltransferase C9orf114	1188	1				4		2	2	5	1		1	3	8	26																				0	0	0	0	0	0	0	0	0
sp	Q9BUH6	Q9BUH6	HUMAN	C9orf142	Protein PAXX	1189	1			1	2	4	3	3	5	2			2	6	28																				0	0	0	0	0	0	0	0	0
sp	Q8IXQ3	Q8IXQ3	HUMAN	C9orf40	Uncharacterized protein C9orf40	1190	1												1	2	3																				0	0	0	0	0	0	0	0	0
sp	Q5T6V5	Q5T6V5	HUMAN	C9orf64	UPF0553 protein C9orf64	1191	1				6	2	2	3	1	1			6	1	22																				0	0	0	0	0	0	0	0	0
sp	Q96LT7	Q96LT7	HUMAN	C9orf72	Protein C9orf72	1192	1												1	4	5																				0	0	0	0	0	0	0	0	0
sp	Q9NZ63	Q9NZ63	HUMAN	C9orf78	Uncharacterized protein C9orf78	1193	1			2	11	7	5	8	5	8		3	6	11	66																				0	0	0	0	0	0	0	0	0
sp	O43570	O43570	HUMAN	CA12	Carbonic anhydrase 12	1194	1	1	3					1	1						6																				90.4115	99.8754	21.5103	21.5926	43.3494	39.9561	29.071	27.6503	356.398
sp	Q8N1Q1	Q8N1Q1	HUMAN	CA13	Carbonic anhydrase 13	1195	1				1									2	3																				0	0	0	0	0	0	0	0	0
sp	P00918	P00918	HUMAN	CA2	Carbonic anhydrase 2	1196	1			1											1																				0	0	0	0	0	0	0	0	0
sp	Q9Y2D0	Q9Y2D0	HUMAN	CA5B	Carbonic anhydrase 5B, mitochondrial	1197	1				1	1	2	2	2	4			1	1	14																				0	0	0	0	0	0	0	0	0
sp	P35219	P35219	HUMAN	CA8	Carbonic anhydrase-related protein	1198	1								1						1																				0	0	0	0	0	0	0	0	0
sp	Q9H8G2	Q9H8G2	HUMAN	CAAP1	Caspase activity and apoptosis inhibitor 1	1199	1				4	3	2	6	5			2	5	6	33																				0	0	0	0	0	0	0	0	0
sp	Q9Y376	Q9Y376	HUMAN	CAB39	Calcium-binding protein 39	1200	1			6	9	9	9	10	14	10	3	2	3	10	85																				0	0	0	0	0	0	0	0	0
sp	Q9H9S4	Q9H9S4	HUMAN	CAB39L	Calcium-binding protein 39-like	1201	1				1		2		2	2			1	3	11																				0	0	0	0	0	0	0	0	0
sp	Q9Y6J0	Q9Y6J0	HUMAN	CABIN1	Calcineurin-binding protein cabin-1	1202	1			2	3	2	9	8	4	4			11	20	63																				0	0	0	0	0	0	0	0	0
sp	Q8TDN4	Q8TDN4	HUMAN	CABLES1	CDK5 and ABL1 enzyme substrate 1	1203	1			2				1		1			1	2	7																				0	0	0	0	0	0	0	0	0
sp	Q9BTV7	Q9BTV7	HUMAN	CABLES2	CDK5 and ABL1 enzyme substrate 2	1204	1					1	1	1					1		4																				0	0	0	0	0	0	0	0	0
sp	Q9UGQ2	Q9UGQ2	HUMAN	CACFD1	Calcium channel flower homolog	1205	1						3	3		1			2	1	10																				0	0	0	0	0	0	0	0	0
sp	Q5VU97	Q5VU97	HUMAN	CACHD1	VWFA and cache domain-containing protein 1	1206	1	35	34	2	3	2	4	3					4	11	98																				1396.11	1459.34	1383.7	1402.12	1634.2	1693.97	2161.51	2145.28	1988.14
sp	Q13936-2	Q13936	HUMAN	CACNA1C	Isoform 2 of Voltage-dependent L-type calcium channel subunit alpha-1C	1207	1		2		1	2	2	3							10																				0	0	0	0	0	0	0	0	108.165
sp	P54289	P54289	HUMAN	CACNA2D1	Voltage-dependent calcium channel subunit alpha-2/delta-1	1208	2	68	71	8	19	20	29	28	17	21			16	24	321																				3657.09	3836.04	3902.59	4001.01	2885.18	2760.58	3319.18	3722.34	4903.22
sp	P54289-2	P54289	HUMAN	CACNA2D1	Isoform 2 of Voltage-dependent calcium channel subunit alpha-2/delta-1	1209	2	3	3						1	1					8																				74.8237	85.9748	75.3658	73.6857	55.7997	64.8913	71.9791	69.5702	370.51
sp	Q9NY47-5	Q9NY47	HUMAN	CACNA2D2	Isoform 5 of Voltage-dependent calcium channel subunit alpha-2/delta-2	1210	1	1	2				1								4																				0	0	0	2.13881	11.9568	11.0975	32.513	34.3547	10.8053
sp	Q08289	Q08289	HUMAN	CACNB2	Voltage-dependent L-type calcium channel subunit beta-2	1211	1								1						1																				0	0	0	0	0	0	0	0	0
sp	P54284	P54284	HUMAN	CACNB3	Voltage-dependent L-type calcium channel subunit beta-3	1212	1				1	3	4	5		3					16																				0	0	0	0	0	0	0	0	0
sp	Q8WUQ7-2	Q8WUQ7	HUMAN	CACTIN	Isoform 2 of Cactin	1213	1			6	9	10	6	5	6	15			14	21	92																				0	0	0	0	0	0	0	0	0
sp	Q86Y37	Q86Y37	HUMAN	CACUL1	CDK2-associated and cullin domain-containing protein 1	1214	1				3	2	1	3	2	4		2	3	8	28																				0	0	0	0	0	0	0	0	0
sp	Q9HB71	Q9HB71	HUMAN	CACYBP	Calcyclin-binding protein	1215	1		3	9	13	24	25	20	38	62		11	54	39	298																				0	0	0	0	0	0	0	0	158.931
sp	P27708	P27708	HUMAN	CAD	CAD protein	1216	1			2	33	49	57	48	35	38			59	95	416																				0	0	0	0	0	0	0	0	0
sp	Q9BY67-3	Q9BY67	HUMAN	CADM1	Isoform 3 of Cell adhesion molecule 1	1217	1	14	17										1	1	33																				92.2727	85.0799	233.426	233.368	543.716	526.634	1443.63	1438.24	229.705
sp	Q8N126-2	Q8N126	HUMAN	CADM3	Isoform 2 of Cell adhesion molecule 3	1218	1						1								1																				0	0	0	0	0	0	0	0	0
sp	Q8NFZ8	Q8NFZ8	HUMAN	CADM4	Cell adhesion molecule 4	1219	1	12	14		1		3	3					3	7	43																				31.701	34.3718	125.388	107.083	261.005	288.588	1021.66	976.794	191.521
sp	Q9P1Z2	Q9P1Z2	HUMAN	CALCOCO1	Calcium-binding and coiled-coil domain-containing protein 1	1220	1			5	5	14	20	15	5	6	2	12	13	20	117																				0	0	0	0	0	0	0	0	0
sp	Q13137-4	Q13137	HUMAN	CALCOCO2	Isoform 4 of Calcium-binding and coiled-coil domain-containing protein 2	1221	1			4	7	11	22	16	15	9	5	17	14	12	132																				0	0	0	0	0	0	0	0	0
sp	Q16602	Q16602	HUMAN	CALCRL	Calcitonin gene-related peptide type 1 receptor	1222	1		1												1																				0	0	0	0	0	0	0	0	13.0749
sp	Q05682	Q05682	HUMAN	CALD1	Caldesmon	1223	3	19	20	71	68	207	238	282	127	171	6	31	127	92	1459																				997.097	928.557	1550.66	1727.05	831.785	771.972	434.555	507.678	1608.72
sp	Q05682-4	Q05682	HUMAN	CALD1	Isoform 4 of Caldesmon	1224	3			1	3	6	7	5	4	8	2		4	3	43																				0	0	0	0	0	0	0	0	0
sp	Q05682-3	Q05682	HUMAN	CALD1	Isoform 3 of Caldesmon	1225	3				2	3		1	3	1			4	3	17																				0	0	0	0	0	0	0	0	0
sp	Q9HA72	Q9HA72	HUMAN	CALHM2	Calcium homeostasis modulator protein 2	1226	1						1	1						1	3																				0	0	0	0	0	0	0	0	0
sp	P62158	P62158	HUMAN	CALM1	Calmodulin	1227	1	1	1	6	33	32	21	24	47	41		4	15	102	327																				78.8237	66.4688	103.111	110.682	70.4397	65.2946	57.1601	54.4034	134.81
sp	P27482	P27482	HUMAN	CALML3	Calmodulin-like protein 3	1228	1								13	15	2	1			31																				0	0	0	0	0	0	0	0	0
sp	P27797	P27797	HUMAN	CALR	Calreticulin	1229	1	10	23	68	87	200	272	360	152	206		21	299	328	2026																				242.339	202.572	630.619	615.644	755.02	756.478	620.228	616.096	761.345
sp	O43852-4	O43852	HUMAN	CALU	Isoform 4 of Calumenin	1230	2	16	44	81	62	106	103	103	73	95	1	2	110	174	970																				462.645	416.878	1010.97	1104.43	1060.66	1116.23	733.764	793.939	1221.55
sp	O43852-3	O43852	HUMAN	CALU	Isoform 3 of Calumenin	1231	2	8	10	20	10	14	12	9	13	15			13	18	142																				247.975	193.811	600.587	643.681	574.988	581.46	403.078	423.811	314.347
sp	Q14012	Q14012	HUMAN	CAMK1	Calcium/calmodulin-dependent protein kinase type 1	1232	1				3		2		8	4			1	2	20																				0	0	0	0	0	0	0	0	0
sp	Q8IU85	Q8IU85	HUMAN	CAMK1D	Calcium/calmodulin-dependent protein kinase type 1D	1233	1			2	2	5	6	2					3	7	27																				0	0	0	0	0	0	0	0	0
sp	Q13554	Q13554	HUMAN	CAMK2B	Calcium/calmodulin-dependent protein kinase type II subunit beta	1234	1			1	5	15	10	8					8	8	55																				0	0	0	0	0	0	0	0	0
sp	Q13557-11	Q13557	HUMAN	CAMK2D	Isoform Delta 11 of Calcium/calmodulin-dependent protein kinase type II subunit delta	1235	1		1	6	16	19	24	27	15	20			26	22	176																				0	0	0	0	0	0	0	0	23.7937
sp	Q13555-6	Q13555	HUMAN	CAMK2G	Isoform 6 of Calcium/calmodulin-dependent protein kinase type II subunit gamma	1236	1				10	15	10	14	16	19			9	17	110																				0	0	0	0	0	0	0	0	0
sp	Q16566	Q16566	HUMAN	CAMK4	Calcium/calmodulin-dependent protein kinase type IV	1237	1				1	1	3		3	3					11																				0	0	0	0	0	0	0	0	0
sp	Q8N5S9-2	Q8N5S9	HUMAN	CAMKK1	Isoform 2 of Calcium/calmodulin-dependent protein kinase kinase 1	1238	1							1	3	1		1		1	7																				0	0	0	0	0	0	0	0	0
sp	Q96RR4	Q96RR4	HUMAN	CAMKK2	Calcium/calmodulin-dependent protein kinase kinase 2	1239	1			1	1	3	3	2	4	7		2	2	1	26																				0	0	0	0	0	0	0	0	0
sp	Q7Z624	Q7Z624	HUMAN	CAMKMT	Calmodulin-lysine N-methyltransferase	1240	1						1								1																				0	0	0	0	0	0	0	0	0
sp	P49069	P49069	HUMAN	CAMLG	Calcium signal-modulating cyclophilin ligand	1241	1	1		1	3	1	3	3	3	1	1		3	7	27																				12.0537	13.7604	14.1228	12.8209	18.7054	17.6594	24.4193	24.0628	0
sp	Q5T5Y3-3	Q5T5Y3	HUMAN	CAMSAP1	Isoform 3 of Calmodulin-regulated spectrin-associated protein 1	1242	1				3	6	8	13	7	20			17	17	91																				0	0	0	0	0	0	0	0	0
sp	Q08AD1	Q08AD1	HUMAN	CAMSAP2	Calmodulin-regulated spectrin-associated protein 2	1243	1				3	15	13	15	20	23		3	12	5	109																				0	0	0	0	0	0	0	0	0
sp	Q9P1Y5-2	Q9P1Y5	HUMAN	CAMSAP3	Isoform 2 of Calmodulin-regulated spectrin-associated protein 3	1244	1												10	1	11																				0	0	0	0	0	0	0	0	0
sp	Q86VP6	Q86VP6	HUMAN	CAND1	Cullin-associated NEDD8-dissociated protein 1	1245	1	25	16	26	54	68	63	60	65	66	1	2	99	100	645																				814.358	943.003	761.342	751.576	875.229	845.13	1300.37	1350.89	855.391
sp	O75155	O75155	HUMAN	CAND2	Cullin-associated NEDD8-dissociated protein 2	1246	1	3	1	2	9	7	4	5	1	13		1	8	16	70																				150.028	175.52	159.311	156.442	162.895	152.72	272.347	265.783	85.6726
sp	Q8WVQ1	Q8WVQ1	HUMAN	CANT1	Soluble calcium-activated nucleotidase 1	1247	1		5	2	8	4	11	11	7	7			8	17	80																				0	0	0	0	0	0	0	0	157.634
sp	P27824-2	P27824	HUMAN	CANX	Isoform 2 of Calnexin	1248	1	18	41	42	86	105	181	195	91	143	3	22	162	200	1289																				431.02	378.884	1056.85	1094.28	1275.02	1233.79	955.86	953.32	1740.52
sp	Q01518	Q01518	HUMAN	CAP1	Adenylyl cyclase-associated protein 1	1249	2		2	20	28	82	112	103	107	150	3	11	117	69	804																				0	0	0	0	0	0	0	0	63.0036
sp	Q01518-2	Q01518	HUMAN	CAP1	Isoform 2 of Adenylyl cyclase-associated protein 1	1250	2								2						2																				0	0	0	0	0	0	0	0	0
sp	P40123	P40123	HUMAN	CAP2	Adenylyl cyclase-associated protein 2	1251	1			9	14	28	14	12	16	22		2	18	14	149																				0	0	0	0	0	0	0	0	0
sp	P40121	P40121	HUMAN	CAPG	Macrophage-capping protein	1252	1			5	14	18	25	21	30	17		4	21	23	178																				0	0	0	0	0	0	0	0	0
sp	P07384	P07384	HUMAN	CAPN1	Calpain-1 catalytic subunit	1253	1	26	38	5	32	32	38	43	34	38		1	42	69	398																				2014.52	1900.77	1000.04	921.529	513.338	521.922	444.399	411.429	3759.43
sp	A8MX76	A8MX76	HUMAN	CAPN14	Calpain-14	1254	1								1	1					2																				0	0	0	0	0	0	0	0	0
sp	O75808	O75808	HUMAN	CAPN15	Calpain-15	1255	1					1	1	2	1	1			3	3	12																				0	0	0	0	0	0	0	0	0
sp	P17655	P17655	HUMAN	CAPN2	Calpain-2 catalytic subunit	1256	1	20	16	7	34	41	41	39	52	44	1	2	32	59	388																				1630.3	1718.54	927.537	937.274	691.666	739.787	678.6	688.174	2309.22
sp	O15484	O15484	HUMAN	CAPN5	Calpain-5	1257	1		3	1	9	13	13	13	8	7		1	8	11	87																				0	0	0	0	0	0	0	0	110.595
sp	Q9Y6W3	Q9Y6W3	HUMAN	CAPN7	Calpain-7	1258	1				1	4	4	2	7	10		3	3	9	43																				0	0	0	0	0	0	0	0	0
sp	P04632	P04632	HUMAN	CAPNS1	Calpain small subunit 1	1259	1	3	2	3	15	15	68	53	20	42		2	17	47	287																				258.591	294.699	167.093	172.895	138.597	144.302	143.82	134.568	211.688
sp	Q14444	Q14444	HUMAN	CAPRIN1	Caprin-1	1260	1	1	1	16	26	28	35	33	25	40	2	5	51	45	308																				10.0233	12.3689	22.1913	23.6192	33.1317	28.0258	21.2908	23.9832	12.5589
sp	Q6IMN6	Q6IMN6	HUMAN	CAPRIN2	Caprin-2	1261	1			2	1		1	2					3	14	23																				0	0	0	0	0	0	0	0	0
sp	Q13938	Q13938	HUMAN	CAPS	Calcyphosin	1262	1								2	3		2	1		8																				0	0	0	0	0	0	0	0	0
sp	P52907	P52907	HUMAN	CAPZA1	F-actin-capping protein subunit alpha-1	1263	1	1	1	3	17	28	34	46	23	31			35	21	240																				29.5935	25.7225	56.1121	56.6552	59.2652	52.1768	56.6961	47.1818	64.4968
sp	P47755	P47755	HUMAN	CAPZA2	F-actin-capping protein subunit alpha-2	1264	1	3	1	3	13	23	73	37	24	25			51	31	284																				71.3625	64.7264	108.417	106.16	108.899	100.703	117.783	91.2619	39.3271
sp	P47756	P47756	HUMAN	CAPZB	F-actin-capping protein subunit beta	1265	2	3	3	8	27	34	46	43					44	36	244																				111.398	107.58	172.298	158.639	162.607	157.388	173.353	173.306	143.51
sp	P47756-2	P47756	HUMAN	CAPZB	Isoform 2 of F-actin-capping protein subunit beta	1266	2			3	2	6	5	3	31	51	1	2	4	3	111																				0	0	0	0	0	0	0	0	0
sp	Q9BWT7	Q9BWT7	HUMAN	CARD10	Caspase recruitment domain-containing protein 10	1267	1								1						1																				0	0	0	0	0	0	0	0	0
sp	Q96LW7	Q96LW7	HUMAN	CARD19	Caspase recruitment domain-containing protein 19	1268	1				2	1	4	4					2	1	14																				0	0	0	0	0	0	0	0	0
sp	Q9BX69	Q9BX69	HUMAN	CARD6	Caspase recruitment domain-containing protein 6	1269	1					1				1			1		3																				0	0	0	0	0	0	0	0	0
sp	Q9Y2G2-5	Q9Y2G2	HUMAN	CARD8	Isoform 5 of Caspase recruitment domain-containing protein 8	1270	1								1	2			1		4																				0	0	0	0	0	0	0	0	0
sp	Q9H257	Q9H257	HUMAN	CARD9	Caspase recruitment domain-containing protein 9	1271	1						1		1						2																				0	0	0	0	0	0	0	0	0
sp	Q9Y2V2	Q9Y2V2	HUMAN	CARHSP1	Calcium-regulated heat-stable protein 1	1272	1				4	4	4	3	8	9			3	6	41																				0	0	0	0	0	0	0	0	0
sp	Q86X55	Q86X55	HUMAN	CARM1	Histone-arginine methyltransferase CARM1	1273	1			6	5	13	10	11	12	12			8	8	85																				0	0	0	0	0	0	0	0	0
sp	Q5VZK9	Q5VZK9	HUMAN	CARMIL1	F-actin-uncapping protein LRRC16A	1274	1	1		1	8	11	14	13	14	16		1	21	28	128																				41.2018	43.4779	22.5368	22.4967	13.5038	15.9754	10.5058	10.5259	0
sp	Q8N4J0	Q8N4J0	HUMAN	CARNMT1	Carnosine N-methyltransferase	1275	1				1	1	1	2					1	2	8																				0	0	0	0	0	0	0	0	0
sp	P49589-3	P49589	HUMAN	CARS	Isoform 3 of Cysteine--tRNA ligase, cytoplasmic	1276	1		2	9	26	37	48	35	34	25	1	2	33	46	298																				0	0	0	0	0	0	0	0	91.2542
sp	Q9HA77	Q9HA77	HUMAN	CARS2	Probable cysteine--tRNA ligase, mitochondrial	1277	1			1	4	2	11	9	4	6		1	12	16	66																				0	0	0	0	0	0	0	0	0
sp	O15234	O15234	HUMAN	CASC3	Protein CASC3	1278	1				5	4	3	5	6	6		3	4	7	43																				0	0	0	0	0	0	0	0	0
sp	Q6P4E1-4	Q6P4E1	HUMAN	CASC4	Isoform 4 of Protein CASC4	1279	1	8	10	7	9	16	17	9	9	10			18	11	124																				200.279	167.122	626.351	674.455	657.83	606.716	384.812	415.495	475.405
sp	Q8NG31	Q8NG31	HUMAN	CASC5	Protein CASC5	1280	1			1	2	5	5	2	14	8		1	14	8	60																				0	0	0	0	0	0	0	0	0
sp	Q96PB1	Q96PB1	HUMAN	CASD1	CAS1 domain-containing protein 1	1281	1													1	1																				0	0	0	0	0	0	0	0	0
sp	O14936	O14936	HUMAN	CASK	Peripheral plasma membrane protein CASK	1282	1	1	2	5	12	16	15	19	9	16			3	21	119																				11.6197	9.99922	12.9229	11.4984	13.1573	12.6203	11.1133	13.4463	76.5432
sp	Q8WXD9	Q8WXD9	HUMAN	CASKIN1	Caskin-1	1283	1						2	1					2	1	6																				0	0	0	0	0	0	0	0	0
sp	Q8WXE0	Q8WXE0	HUMAN	CASKIN2	Caskin-2	1284	1				1	9	13	9	3	5		1	11	5	57																				0	0	0	0	0	0	0	0	0
sp	P29466	P29466	HUMAN	CASP1	Caspase-1	1285	1				1	4	3	3	4	5			4	4	28																				0	0	0	0	0	0	0	0	0
sp	P42575	P42575	HUMAN	CASP2	Caspase-2	1286	1				2	2		2	2	1	1	1	1	4	16																				0	0	0	0	0	0	0	0	0
sp	P42574	P42574	HUMAN	CASP3	Caspase-3	1287	1			1	6	6	14	11	2	4			5	6	55																				0	0	0	0	0	0	0	0	0
sp	P49662	P49662	HUMAN	CASP4	Caspase-4	1288	1				2	3	2	3	7	4		2	1		24																				0	0	0	0	0	0	0	0	0
sp	P55212	P55212	HUMAN	CASP6	Caspase-6	1289	1				1	6	4	3	5	5			6	6	36																				0	0	0	0	0	0	0	0	0
sp	P55210-3	P55210	HUMAN	CASP7	Isoform Alpha' of Caspase-7	1290	1				5	10	4	6	4	4		1	5	6	45																				0	0	0	0	0	0	0	0	0
sp	Q14790-9	Q14790	HUMAN	CASP8	Isoform 9 of Caspase-8	1291	1				2	1	2	2	4	2				1	14																				0	0	0	0	0	0	0	0	0
sp	Q9UKL3	Q9UKL3	HUMAN	CASP8AP2	CASP8-associated protein 2	1292	1				1		3	3					4	3	14																				0	0	0	0	0	0	0	0	0
sp	P55211	P55211	HUMAN	CASP9	Caspase-9	1293	1						1	1	1	1				1	5																				0	0	0	0	0	0	0	0	0
sp	P20810-6	P20810	HUMAN	CAST	Isoform 6 of Calpastatin	1294	1	1	5	14	30	68	85	83	110	153	3	17	96	97	762																				9.16153	12.7889	14.9886	15.9619	12.7927	15.061	7.78652	8.96428	502.538
sp	Q86V15	Q86V15	HUMAN	CASZ1	Zinc finger protein castor homolog 1	1295	1												1	1	2																				0	0	0	0	0	0	0	0	0
sp	P04040	P04040	HUMAN	CAT	Catalase	1296	1		1	11	17	14	16	19	13	14		1	21	30	157																				0	0	0	0	0	0	0	0	22.6701
sp	Q03135	Q03135	HUMAN	CAV1	Caveolin-1	1297	1	2	14	7	18	23	32	28	27	53		3	14	31	252																				165.894	155.622	144.255	215.018	131.398	148.03	101.385	114.639	1666.99
sp	P51636	P51636	HUMAN	CAV2	Caveolin-2	1298	1				2	5	2	1	1	3			3	3	20																				0	0	0	0	0	0	0	0	0
sp	Q8N350	Q8N350	HUMAN	CBARP	Voltage-dependent calcium channel beta subunit-associated regulatory protein	1299	1	3	9			1	1	2							16																				126.16	112.908	81.3559	71.7449	33.7048	36.9078	28.1811	19.3368	613.967
sp	O43439-4	O43439	HUMAN	CBFA2T2	Isoform 4 of Protein CBFA2T2	1300	1						1	2					4	3	10																				0	0	0	0	0	0	0	0	0
sp	O75081	O75081	HUMAN	CBFA2T3	Protein CBFA2T3	1301	1													2	2																				0	0	0	0	0	0	0	0	0
sp	Q13951-2	Q13951	HUMAN	CBFB	Isoform 2 of Core-binding factor subunit beta	1302	2			1	3	3	4	2	9	5			3	10	40																				0	0	0	0	0	0	0	0	0
sp	Q13951	Q13951	HUMAN	CBFB	Core-binding factor subunit beta	1303	2				1		3	1		2				1	8																				0	0	0	0	0	0	0	0	0
sp	P22681	P22681	HUMAN	CBL	E3 ubiquitin-protein ligase CBL	1304	1				2	2	6	6	4	4		1	1	3	29																				0	0	0	0	0	0	0	0	0
sp	Q13191	Q13191	HUMAN	CBLB	E3 ubiquitin-protein ligase CBL-B	1305	1					4	2	1	5	2		1	1	9	25																				0	0	0	0	0	0	0	0	0
sp	Q75N03	Q75N03	HUMAN	CBLL1	E3 ubiquitin-protein ligase Hakai	1306	1				5	1		5	2	1			9	3	26																				0	0	0	0	0	0	0	0	0
sp	P16152	P16152	HUMAN	CBR1	Carbonyl reductase [NADPH] 1	1307	1			7	13	25	35	45	46	26		1	41	34	273																				0	0	0	0	0	0	0	0	0
sp	O75828	O75828	HUMAN	CBR3	Carbonyl reductase [NADPH] 3	1308	1				8	17	16	20	16	17			21	10	125																				0	0	0	0	0	0	0	0	0
sp	Q8N4T8	Q8N4T8	HUMAN	CBR4	Carbonyl reductase family member 4	1309	1				1	2	1	1	1				1	2	9																				0	0	0	0	0	0	0	0	0
sp	P35520-2	P35520	HUMAN	CBS	Isoform 2 of Cystathionine beta-synthase	1310	1				6	13	14	10	4	9			15	24	95																				0	0	0	0	0	0	0	0	0
sp	Q9BRT8	Q9BRT8	HUMAN	CBWD1	COBW domain-containing protein 1	1311	1					1		1					1	2	5																				0	0	0	0	0	0	0	0	0
sp	Q8IUF1	Q8IUF1	HUMAN	CBWD2	COBW domain-containing protein 2	1312	1								4	2					6																				0	0	0	0	0	0	0	0	0
sp	Q5JTY5	Q5JTY5	HUMAN	CBWD3	COBW domain-containing protein 3	1313	1				1	3		2					2	2	10																				0	0	0	0	0	0	0	0	0
sp	P83916	P83916	HUMAN	CBX1	Chromobox protein homolog 1	1314	1			5	18	20	10	14	37	25			21	24	174																				0	0	0	0	0	0	0	0	0
sp	Q14781	Q14781	HUMAN	CBX2	Chromobox protein homolog 2	1315	1			1	1	1	7	7					12	2	31																				0	0	0	0	0	0	0	0	0
sp	Q13185	Q13185	HUMAN	CBX3	Chromobox protein homolog 3	1316	1			7	7	16	15	15	13	15	1	7	28	25	149																				0	0	0	0	0	0	0	0	0
sp	O00257	O00257	HUMAN	CBX4	E3 SUMO-protein ligase CBX4	1317	1			1	2	5	5	7	4			1	4	1	30																				0	0	0	0	0	0	0	0	0
sp	P45973	P45973	HUMAN	CBX5	Chromobox protein homolog 5	1318	1			7	14	18	23	23	35	38			31	27	216																				0	0	0	0	0	0	0	0	0
sp	O95503	O95503	HUMAN	CBX6	Chromobox protein homolog 6	1319	1				1	4		2	3		1	2		1	14																				0	0	0	0	0	0	0	0	0
sp	O95931	O95931	HUMAN	CBX7	Chromobox protein homolog 7	1320	1								1						1																				0	0	0	0	0	0	0	0	0
sp	Q9HC52	Q9HC52	HUMAN	CBX8	Chromobox protein homolog 8	1321	1			1	7	3	10	7	5	9			9	16	67																				0	0	0	0	0	0	0	0	0
sp	Q9Y3M2	Q9Y3M2	HUMAN	CBY1	Protein chibby homolog 1	1322	1						2								2																				0	0	0	0	0	0	0	0	0
sp	Q6P1N0	Q6P1N0	HUMAN	CC2D1A	Coiled-coil and C2 domain-containing protein 1A	1323	1			5	7	22	20	26	12	17		1	30	34	174																				0	0	0	0	0	0	0	0	0
sp	Q5T0F9	Q5T0F9	HUMAN	CC2D1B	Coiled-coil and C2 domain-containing protein 1B	1324	1			3	8	4	11	10	9	17		1	8	11	82																				0	0	0	0	0	0	0	0	0
sp	Q9P2K1	Q9P2K1	HUMAN	CC2D2A	Coiled-coil and C2 domain-containing protein 2A	1325	1						3	1							4																				0	0	0	0	0	0	0	0	0
sp	Q8IX12	Q8IX12	HUMAN	CCAR1	Cell division cycle and apoptosis regulator protein 1	1326	1			16	22	24	34	30	27	28		2	29	45	257																				0	0	0	0	0	0	0	0	0
sp	Q8N163	Q8N163	HUMAN	CCAR2	Cell cycle and apoptosis regulator protein 2	1327	1	1	1	14	40	46	57	53	39	40	1	1	47	71	411																				19.3744	22.1663	57.5605	62.5915	63.837	65.1214	35.6878	39.7466	24.0849
sp	Q6UXH8	Q6UXH8	HUMAN	CCBE1	Collagen and calcium-binding EGF domain-containing protein 1	1328	1					1	1	3	4	6		1	2	1	19																				0	0	0	0	0	0	0	0	0
sp	Q96A19	Q96A19	HUMAN	CCDC102A	Coiled-coil domain-containing protein 102A	1329	1					6	3	4		2			2	3	20																				0	0	0	0	0	0	0	0	0
sp	Q68D86	Q68D86	HUMAN	CCDC102B	Coiled-coil domain-containing protein 102B	1330	1									1		1			2																				0	0	0	0	0	0	0	0	0
sp	Q9BWC9	Q9BWC9	HUMAN	CCDC106	Coiled-coil domain-containing protein 106	1331	1					2	1	1							4																				0	0	0	0	0	0	0	0	0
sp	Q8NEF3-2	Q8NEF3	HUMAN	CCDC112	Isoform 2 of Coiled-coil domain-containing protein 112	1332	1					1							1		2																				0	0	0	0	0	0	0	0	0
sp	Q96NT0	Q96NT0	HUMAN	CCDC115	Coiled-coil domain-containing protein 115	1333	1				1	2	1	1		3		1	2	10	21																				0	0	0	0	0	0	0	0	0
sp	Q8IWD4	Q8IWD4	HUMAN	CCDC117	Coiled-coil domain-containing protein 117	1334	1				2	1	4	5	2	1		1	5	7	28																				0	0	0	0	0	0	0	0	0
sp	Q8WUD4	Q8WUD4	HUMAN	CCDC12	Coiled-coil domain-containing protein 12	1335	1				1	5	6	4	5	3		2	4	5	35																				0	0	0	0	0	0	0	0	0
sp	Q96CT7	Q96CT7	HUMAN	CCDC124	Coiled-coil domain-containing protein 124	1336	1			4	10	18	16	12	7	8			11	15	101																				0	0	0	0	0	0	0	0	0
sp	Q96EE4	Q96EE4	HUMAN	CCDC126	Coiled-coil domain-containing protein 126	1337	1		3				1	1					2	4	11																				0	0	0	0	0	0	0	0	114.917
sp	Q96BQ5	Q96BQ5	HUMAN	CCDC127	Coiled-coil domain-containing protein 127	1338	1			2	5	1	1	1	3	1			4	6	24																				0	0	0	0	0	0	0	0	0
sp	P13994	P13994	HUMAN	CCDC130	Coiled-coil domain-containing protein 130	1339	1			2	2	3	5	4		1		1	5	7	30																				0	0	0	0	0	0	0	0	0
sp	Q9H6E4	Q9H6E4	HUMAN	CCDC134	Coiled-coil domain-containing protein 134	1340	1	1	3	8	8	7	5	3	8	8			5	8	64																				3.00267	4.08982	11.5587	10.6334	20.3953	18.3282	23.6172	27.7136	99.3173
sp	Q96JN2-4	Q96JN2	HUMAN	CCDC136	Isoform 4 of Coiled-coil domain-containing protein 136	1341	1						3	2					3	4	12																				0	0	0	0	0	0	0	0	0
sp	Q6PK04	Q6PK04	HUMAN	CCDC137	Coiled-coil domain-containing protein 137	1342	1			4	8	5	5	6	5	3		3	6	6	51																				0	0	0	0	0	0	0	0	0
sp	Q49A88	Q49A88	HUMAN	CCDC14	Coiled-coil domain-containing protein 14	1343	1			1		1	1	3	1				1	2	10																				0	0	0	0	0	0	0	0	0
sp	Q6ZUS6-5	Q6ZUS6	HUMAN	CCDC149	Isoform 5 of Coiled-coil domain-containing protein 149	1344	1						2	1					1	2	6																				0	0	0	0	0	0	0	0	0
sp	Q0P6D6	Q0P6D6	HUMAN	CCDC15	Coiled-coil domain-containing protein 15	1345	1												2	3	5																				0	0	0	0	0	0	0	0	0
sp	Q9P0B6	Q9P0B6	HUMAN	CCDC167	Coiled-coil domain-containing protein 167	1346	1		1				1	3					1	1	7																				0	0	0	0	0	0	0	0	41.2795
sp	Q8NDH2	Q8NDH2	HUMAN	CCDC168	Coiled-coil domain-containing protein 168	1347	1				1		1						1		3																				0	0	0	0	0	0	0	0	0
sp	Q6PII3	Q6PII3	HUMAN	CCDC174	Coiled-coil domain-containing protein 174	1348	1			1	1	3	5	7		3		1	4	10	35																				0	0	0	0	0	0	0	0	0
sp	Q5T9S5	Q5T9S5	HUMAN	CCDC18	Coiled-coil domain-containing protein 18	1349	1								1	1					2																				0	0	0	0	0	0	0	0	0
sp	Q7Z3E2	Q7Z3E2	HUMAN	CCDC186	Coiled-coil domain-containing protein 186	1350	1			3	4	8	6	6	3	2		1	21	24	78																				0	0	0	0	0	0	0	0	0
sp	O60826	O60826	HUMAN	CCDC22	Coiled-coil domain-containing protein 22	1351	1			3	7	12	14	11	5	6			11	19	88																				0	0	0	0	0	0	0	0	0
sp	Q86WR0	Q86WR0	HUMAN	CCDC25	Coiled-coil domain-containing protein 25	1352	1			3	4	4	7	7	14	14	1	1	3	5	63																				0	0	0	0	0	0	0	0	0
sp	Q8IWP9	Q8IWP9	HUMAN	CCDC28A	Coiled-coil domain-containing protein 28A	1353	1			1		2	1			2				2	8																				0	0	0	0	0	0	0	0	0
sp	Q9BUN5	Q9BUN5	HUMAN	CCDC28B	Coiled-coil domain-containing protein 28B	1354	1			1		1	1	1					1	2	7																				0	0	0	0	0	0	0	0	0
sp	Q96MW1	Q96MW1	HUMAN	CCDC43	Coiled-coil domain-containing protein 43	1355	1			1	1	4	2	3	11	8			12	6	48																				0	0	0	0	0	0	0	0	0
sp	Q96A33	Q96A33	HUMAN	CCDC47	Coiled-coil domain-containing protein 47	1356	1	9	17	12	30	26	36	40	25	19		2	97	55	368																				186.917	166.685	532.696	554.124	533.5	518.169	256.853	300.939	456.221
sp	Q8IVM0	Q8IVM0	HUMAN	CCDC50	Coiled-coil domain-containing protein 50	1357	2			1	4	9	8	7	1	3			11	6	50																				0	0	0	0	0	0	0	0	0
sp	Q8IVM0-2	Q8IVM0	HUMAN	CCDC50	Isoform 2 of Coiled-coil domain-containing protein 50	1358	2								5	10		4			19																				0	0	0	0	0	0	0	0	0
sp	Q96ER9	Q96ER9	HUMAN	CCDC51	Coiled-coil domain-containing protein 51	1359	1				5	6	8	8	4	3			6	16	56																				0	0	0	0	0	0	0	0	0
sp	Q9Y3C0	Q9Y3C0	HUMAN	CCDC53	WASH complex subunit CCDC53	1360	1			2	3	5	4	3	10	10			1	6	44																				0	0	0	0	0	0	0	0	0
sp	Q4VC31	Q4VC31	HUMAN	CCDC58	Coiled-coil domain-containing protein 58	1361	1			1	4	5	7	6	3	6			8	12	52																				0	0	0	0	0	0	0	0	0
sp	Q9P031	Q9P031	HUMAN	CCDC59	Thyroid transcription factor 1-associated protein 26	1362	1			4	2	5	3	4	2	1		3	3	8	35																				0	0	0	0	0	0	0	0	0
sp	Q16204	Q16204	HUMAN	CCDC6	Coiled-coil domain-containing protein 6	1363	1		1	4	8	13	18	17	13	14		2	12	14	116																				0	0	0	0	0	0	0	0	38.1918
sp	Q9Y6R9	Q9Y6R9	HUMAN	CCDC61	Coiled-coil domain-containing protein 61	1364	1				2					2			1	2	7																				0	0	0	0	0	0	0	0	0
sp	Q8IV32	Q8IV32	HUMAN	CCDC71	Coiled-coil domain-containing protein 71	1365	1					1	1	1		1					4																				0	0	0	0	0	0	0	0	0
sp	Q8N9Z2	Q8N9Z2	HUMAN	CCDC71L	Coiled-coil domain-containing protein 71L	1366	1				2	7	2	1		1		2	2	4	21																				0	0	0	0	0	0	0	0	0
sp	Q9BR77	Q9BR77	HUMAN	CCDC77	Coiled-coil domain-containing protein 77	1367	1				1	1	4	1					9	9	25																				0	0	0	0	0	0	0	0	0
sp	Q9H0W5	Q9H0W5	HUMAN	CCDC8	Coiled-coil domain-containing protein 8	1368	1				4	1	7	3					2		17																				0	0	0	0	0	0	0	0	0
sp	Q76M96-2	Q76M96	HUMAN	CCDC80	Isoform 2 of Coiled-coil domain-containing protein 80	1369	1	4	8	4	1	8	10	10	3	9	1	1	7	1	67																				339.57	365.885	99.4167	106.816	69.7608	69.1761	62.7057	58.24	592.813
sp	Q8N4S0	Q8N4S0	HUMAN	CCDC82	Coiled-coil domain-containing protein 82	1370	1					2	4	5	2						13																				0	0	0	0	0	0	0	0	0
sp	Q86UT8	Q86UT8	HUMAN	CCDC84	Coiled-coil domain-containing protein 84	1371	1			1		1	2	2		1			2	2	11																				0	0	0	0	0	0	0	0	0
sp	Q96PX6	Q96PX6	HUMAN	CCDC85A	Coiled-coil domain-containing protein 85A	1372	1								1	1					2																				0	0	0	0	0	0	0	0	0
sp	Q15834	Q15834	HUMAN	CCDC85B	Coiled-coil domain-containing protein 85B	1373	1				1	1			1				2		5																				0	0	0	0	0	0	0	0	0
sp	A6NKD9	A6NKD9	HUMAN	CCDC85C	Coiled-coil domain-containing protein 85C	1374	1							1						1	2																				0	0	0	0	0	0	0	0	0
sp	Q9H6F5	Q9H6F5	HUMAN	CCDC86	Coiled-coil domain-containing protein 86	1375	1			6	7	4	11	11	9	10		5	10	8	81																				0	0	0	0	0	0	0	0	0
sp	Q3V6T2	Q3V6T2	HUMAN	CCDC88A	Girdin	1376	1			5	13	26	34	25	25	37		1	17	26	209																				0	0	0	0	0	0	0	0	0
sp	A6NC98	A6NC98	HUMAN	CCDC88B	Coiled-coil domain-containing protein 88B	1377	1			1											1																				0	0	0	0	0	0	0	0	0
sp	Q9P219	Q9P219	HUMAN	CCDC88C	Protein Daple	1378	1												7		7																				0	0	0	0	0	0	0	0	0
sp	Q9Y3X0	Q9Y3X0	HUMAN	CCDC9	Coiled-coil domain-containing protein 9	1379	1			2		4	6	6	4	9		2	4	8	45																				0	0	0	0	0	0	0	0	0
sp	Q9GZT6	Q9GZT6	HUMAN	CCDC90B	Coiled-coil domain-containing protein 90B, mitochondrial	1380	1				4	5	6	4	1	6			3	7	36																				0	0	0	0	0	0	0	0	0
sp	Q7Z6B0	Q7Z6B0	HUMAN	CCDC91	Coiled-coil domain-containing protein 91	1381	1			2	2	6	11	7	13	9		1	7	5	63																				0	0	0	0	0	0	0	0	0
sp	Q53HC0	Q53HC0	HUMAN	CCDC92	Coiled-coil domain-containing protein 92	1382	1					4	4	4	5	4	1	2	3	2	29																				0	0	0	0	0	0	0	0	0
sp	Q567U6	Q567U6	HUMAN	CCDC93	Coiled-coil domain-containing protein 93	1383	1			4	12	15	22	17	16	22		1	18	28	155																				0	0	0	0	0	0	0	0	0
sp	Q9BW85	Q9BW85	HUMAN	CCDC94	Coiled-coil domain-containing protein 94	1384	1			1	6	6	12	7	4	10		2	12	7	67																				0	0	0	0	0	0	0	0	0
sp	Q96F63	Q96F63	HUMAN	CCDC97	Coiled-coil domain-containing protein 97	1385	1				1	4		1		1			3	7	17																				0	0	0	0	0	0	0	0	0
sp	Q8TD31-2	Q8TD31	HUMAN	CCHCR1	Isoform 2 of Coiled-coil alpha-helical rod protein 1	1386	1			1			1			2			2		6																				0	0	0	0	0	0	0	0	0
sp	P13501	P13501	HUMAN	CCL5	C-C motif chemokine 5	1387	1					1	2	1							4																				0	0	0	0	0	0	0	0	0
sp	Q9BSQ5-2	Q9BSQ5	HUMAN	CCM2	Isoform 2 of Cerebral cavernous malformations 2 protein	1388	1				3	1	1	1	1	2			1	5	15																				0	0	0	0	0	0	0	0	0
sp	P20248	P20248	HUMAN	CCNA2	Cyclin-A2	1389	1				3	1	1	1	2	1			3		12																				0	0	0	0	0	0	0	0	0
sp	P14635	P14635	HUMAN	CCNB1	G2/mitotic-specific cyclin-B1	1390	1			2	7	5	2	4	1	1		3	6	7	38																				0	0	0	0	0	0	0	0	0
sp	O95067	O95067	HUMAN	CCNB2	G2/mitotic-specific cyclin-B2	1391	1				2		2	1	2	1			2	2	12																				0	0	0	0	0	0	0	0	0
sp	P24863	P24863	HUMAN	CCNC	Cyclin-C	1392	1			1	1		1	2					3	2	10																				0	0	0	0	0	0	0	0	0
sp	P24385	P24385	HUMAN	CCND1	G1/S-specific cyclin-D1	1393	1			1	7	9	9	12		1	2	8		6	55																				0	0	0	0	0	0	0	0	0
sp	P30279	P30279	HUMAN	CCND2	G1/S-specific cyclin-D2	1394	1					1	3								4																				0	0	0	0	0	0	0	0	0
sp	P30281	P30281	HUMAN	CCND3	G1/S-specific cyclin-D3	1395	1				1		2	1					1	1	6																				0	0	0	0	0	0	0	0	0
sp	O95273	O95273	HUMAN	CCNDBP1	Cyclin-D1-binding protein 1	1396	1					1			1				3	1	6																				0	0	0	0	0	0	0	0	0
sp	P24864	P24864	HUMAN	CCNE1	G1/S-specific cyclin-E1	1397	1						2	2							4																				0	0	0	0	0	0	0	0	0
sp	P51946	P51946	HUMAN	CCNH	Cyclin-H	1398	1			4	5	5	12	7	4	5		2	14	17	75																				0	0	0	0	0	0	0	0	0
sp	Q14094	Q14094	HUMAN	CCNI	Cyclin-I	1399	1					1	2	1							4																				0	0	0	0	0	0	0	0	0
sp	O75909-4	O75909	HUMAN	CCNK	Isoform 4 of Cyclin-K	1400	1			1	6	6	3	4	4	5		2	5	6	42																				0	0	0	0	0	0	0	0	0
sp	Q9UK58	Q9UK58	HUMAN	CCNL1	Cyclin-L1	1401	1			1			2	1						2	6																				0	0	0	0	0	0	0	0	0
sp	Q96S94	Q96S94	HUMAN	CCNL2	Cyclin-L2	1402	1			4	2		1	2					1	2	12																				0	0	0	0	0	0	0	0	0
sp	O60563	O60563	HUMAN	CCNT1	Cyclin-T1	1403	1			6	4	4	6	10	3	6		2	6	8	55																				0	0	0	0	0	0	0	0	0
sp	O60583	O60583	HUMAN	CCNT2	Cyclin-T2	1404	2				4	4	3	3					4	8	26																				0	0	0	0	0	0	0	0	0
sp	O60583-2	O60583	HUMAN	CCNT2	Isoform 2 of Cyclin-T2	1405	2							1					1	1	3																				0	0	0	0	0	0	0	0	0
sp	Q8ND76	Q8ND76	HUMAN	CCNY	Cyclin-Y	1406	1	1	1	1	1	1	3	4	1	1			2	2	18																				18.7727	18.1169	19.5883	23.0127	27.6335	25.6288	18.1936	18.3555	63.4772
sp	Q8N7R7	Q8N7R7	HUMAN	CCNYL1	Cyclin-Y-like protein 1	1407	1					1	1	4	2	2				4	14																				0	0	0	0	0	0	0	0	0
sp	O43303	O43303	HUMAN	CCP110	Centriolar coiled-coil protein of 110 kDa	1408	1				1	1	4	3	3	6		1	2	1	22																				0	0	0	0	0	0	0	0	0
sp	Q9ULG6-5	Q9ULG6	HUMAN	CCPG1	Isoform 5 of Cell cycle progression protein 1	1409	1			7	9	13	19	18	3	6		10	23	21	129																				0	0	0	0	0	0	0	0	0
sp	P32246	P32246	HUMAN	CCR1	C-C chemokine receptor type 1	1410	1		1												1																				0	0	0	0	0	0	0	0	7.23867
sp	O14618	O14618	HUMAN	CCS	Copper chaperone for superoxide dismutase	1411	1				6	7	9	9	4	4	1		8	6	54																				0	0	0	0	0	0	0	0	0
sp	Q6IQ19	Q6IQ19	HUMAN	CCSAP	Centriole, cilia and spindle-associated protein	1412	1									1					1																				0	0	0	0	0	0	0	0	0
sp	Q9H7U1-3	Q9H7U1	HUMAN	CCSER2	Isoform 3 of Serine-rich coiled-coil domain-containing protein 2	1413	1				1	2		1					2	2	8																				0	0	0	0	0	0	0	0	0
sp	Q4G0I0	Q4G0I0	HUMAN	CCSMST1	Protein CCSMST1	1414	1					1							1	1	3																				0	0	0	0	0	0	0	0	0
sp	P78371	P78371	HUMAN	CCT2	T-complex protein 1 subunit beta	1415	1	2	5	40	52	81	113	97	67	94	1	5	135	166	858																				28.8876	34.7554	51.7953	61.8074	76.1734	62.5222	81.2117	64.3189	119.395
sp	P49368	P49368	HUMAN	CCT3	T-complex protein 1 subunit gamma	1416	1	9	14	9	42	77	83	85	55	67		4	149	135	729																				183.047	190.338	287.711	285.573	511.47	432.011	541.108	511.838	401.878
sp	P50991	P50991	HUMAN	CCT4	T-complex protein 1 subunit delta	1417	1	7	4	25	38	95	103	97	63	77		11	174	127	821																				190.128	179.789	292.405	283.433	473.751	355.156	471.811	458.215	181.355
sp	P48643	P48643	HUMAN	CCT5	T-complex protein 1 subunit epsilon	1418	1	1	6	25	56	100	137	98	98	118	2	10	120	181	952																				21.1125	19.2534	32.5264	37.804	54.6237	42.6238	44.2044	43.9373	217.176
sp	P40227	P40227	HUMAN	CCT6A	T-complex protein 1 subunit zeta	1419	1	1	6	19	35	39	64	46	59	30	1	1	97	120	518																				4.37149	4.6327	11.5234	9.96744	18.8513	14.9335	13.0333	16.2263	79.7739
sp	Q99832	Q99832	HUMAN	CCT7	T-complex protein 1 subunit eta	1420	1		4	12	45	55	86	87	50	50	1	3	129	120	642																				0	0	0	0	0	0	0	0	66.3364
sp	P50990	P50990	HUMAN	CCT8	T-complex protein 1 subunit theta	1421	1	6	16	51	52	86	87	74	88	119	2	9	145	142	877																				170.259	173.241	240.577	247.1	360.409	331.954	358.969	339.907	551.073
sp	P86790	P86790	HUMAN	CCZ1B	Vacuolar fusion protein CCZ1 homolog B	1422	1				8	8	5	4	9	7		1	5	14	61																				0	0	0	0	0	0	0	0	0
sp	Q6YHK3	Q6YHK3	HUMAN	CD109	CD109 antigen	1423	1	89	131	1	40	24	30	39	22	33		6	21	52	488																				4894.15	4705.97	5001.61	4949.14	3480.44	3621.37	3641.24	3631.88	9473.7
sp	P08571	P08571	HUMAN	CD14	Monocyte differentiation antigen CD14	1424	1		3				1							2	6																				0	0	0	0	0	0	0	0	99.2144
sp	P48509	P48509	HUMAN	CD151	CD151 antigen	1425	1	14	16		6	9	12	11	9	13		3	4	7	104																				508.154	536.5	541.992	496.137	577.133	691.811	1031.3	1011.5	1614.17
sp	Q86VB7-2	Q86VB7	HUMAN	CD163	Isoform 2 of Scavenger receptor cysteine-rich type 1 protein M130	1426	1												1		1																				0	0	0	0	0	0	0	0	0
sp	P29016	P29016	HUMAN	CD1B	T-cell surface glycoprotein CD1b	1427	1		1												1																				0	0	0	0	0	0	0	0	165.143
sp	P41217-3	P41217	HUMAN	CD200	Isoform 3 of OX-2 membrane glycoprotein	1428	1	1			1										2																				7.24875	6.56758	3.81994	3.92849	17.9915	15.5272	49.5217	45.9362	0
sp	Q8TD46-4	Q8TD46	HUMAN	CD200R1	Isoform 4 of Cell surface glycoprotein CD200 receptor 1	1429	1													1	1																				0	0	0	0	0	0	0	0	0
sp	Q9UJ71	Q9UJ71	HUMAN	CD207	C-type lectin domain family 4 member K	1430	1												1		1																				0	0	0	0	0	0	0	0	0
sp	Q9HCU0	Q9HCU0	HUMAN	CD248	Endosialin	1431	1	21	22	2	9	20	17	22	3	2			7	6	131																				1586.06	1552.07	1072.39	1009.43	483.957	539.748	352.195	347.103	1053.96
sp	Q9NZQ7	Q9NZQ7	HUMAN	CD274	Programmed cell death 1 ligand 1	1432	1	9	8		1	7	6	8				2	6	3	50																				307.152	332.638	361.101	349.073	316.078	342.208	467.77	440.94	968.297
sp	Q5ZPR3	Q5ZPR3	HUMAN	CD276	CD276 antigen	1433	1	27	34	2	9	7	9	6	3	6		2	7	7	119																				1225.14	1237.31	1618.89	1548.06	1674.41	1667.08	844.386	882.474	2691.93
sp	Q9Y5K6	Q9Y5K6	HUMAN	CD2AP	CD2-associated protein	1434	1			7	15	12	17	12	18	24		1	31	33	170																				0	0	0	0	0	0	0	0	0
sp	O95400	O95400	HUMAN	CD2BP2	CD2 antigen cytoplasmic tail-binding protein 2	1435	1			3	12	9	7	9	5	4		1	11	20	81																				0	0	0	0	0	0	0	0	0
sp	Q8TDQ1-6	Q8TDQ1	HUMAN	CD300LF	Isoform 6 of CMRF35-like molecule 1	1436	1						1								1																				0	0	0	0	0	0	0	0	0
sp	Q9NPF0	Q9NPF0	HUMAN	CD320	CD320 antigen	1437	1	9	12	1	2	1	5	4		1		1	5	5	46																				126.327	143.305	191.255	167.135	362.275	406.853	566.429	543.087	526.337
sp	P20138	P20138	HUMAN	CD33	Myeloid cell surface antigen CD33	1438	1		1												1																				0	0	0	0	0	0	0	0	18.0714
sp	P28906	P28906	HUMAN	CD34	Hematopoietic progenitor cell antigen CD34	1439	1	1	1					1							3																				52.2251	54.7644	43.2117	48.9737	21.9966	25.2624	15.8887	15.9888	58.1896
sp	P16671	P16671	HUMAN	CD36	Platelet glycoprotein 4	1440	1						1	1	3	1		1			7																				0	0	0	0	0	0	0	0	0
sp	P28907	P28907	HUMAN	CD38	ADP-ribosyl cyclase/cyclic ADP-ribose hydrolase 1	1441	1	1					2								3																				12.6428	11.425	21.0599	22.9171	25.7153	24.9877	19.1968	25.8714	0
sp	O15446-2	O15446	HUMAN	CD3EAP	Isoform 2 of DNA-directed RNA polymerase I subunit RPA34	1442	1			3	7	6	15	12	9	10			13	13	88																				0	0	0	0	0	0	0	0	0
sp	P25942	P25942	HUMAN	CD40	Tumor necrosis factor receptor superfamily member 5	1443	1	3	8		2	3	5	4	4	1		1	5	2	38																				63.8702	69.5978	85.1604	83.8097	167.829	176.196	315.657	319.09	485.974
sp	P16070	P16070	HUMAN	CD44	CD44 antigen	1444	1	90	165	14	40	64	61	67	64	62	2	3	59	34	725																				3348.69	3320.5	3858.13	3640.56	3961.03	4317.32	3359.86	3685.57	16223.2
sp	P15529-2	P15529	HUMAN	CD46	Isoform B of Membrane cofactor protein	1445	2	15	20		6	6	18	13	13	13	2	5	7	9	127																				733.669	739.29	844.407	733.024	667.069	700.412	1231.75	1230.1	1237.4
sp	P15529	P15529	HUMAN	CD46	Membrane cofactor protein	1446	2	2	3						1	1				2	9																				61.782	72.7627	62.4979	67.9693	47.3019	47.7306	91.7748	82.7039	48.9162
sp	Q08722	Q08722	HUMAN	CD47	Leukocyte surface antigen CD47	1447	1	18	15	2	3	4	6	5	6	7		1	6	6	79																				630.964	629.797	745.511	749.658	988.078	1086.94	2157.12	2225.87	723.584
sp	P08174-7	P08174	HUMAN	CD55	Isoform 7 of Complement decay-accelerating factor	1448	1	32	35		10	4	11	9	1	8		5	22	46	183																				266.85	298.159	699.142	657.287	1661.72	1796.2	4255.94	4821.73	522.988
sp	P19256	P19256	HUMAN	CD58	Lymphocyte function-associated antigen 3	1449	1	10	18	1	3	1	4	5	2				7	5	56																				620.803	669.001	560.863	589.347	446.979	524.651	453.03	493.678	1776.24
sp	P13987	P13987	HUMAN	CD59	CD59 glycoprotein	1450	1	16	16		7	15	15	17	17	16		1	8	9	137																				759.182	718.558	953.361	794.849	549.248	535.384	944.071	1095.19	1716.08
sp	P08962	P08962	HUMAN	CD63	CD63 antigen	1451	1	13	15	2	19	11	26	23	24	27		3	11	12	186																				728.61	706.185	453.566	464.82	401.077	438.671	638.918	652.123	953.41
sp	Q07108	Q07108	HUMAN	CD69	Early activation antigen CD69	1452	1				1										1																				0	0	0	0	0	0	0	0	0
sp	P60033	P60033	HUMAN	CD81	CD81 antigen	1453	1	3	4	5	8	9	12	14	14	19	1		11	5	105																				209.122	161.037	307.684	250.235	173.541	146.128	139.516	141.983	502.468
sp	P27701	P27701	HUMAN	CD82	CD82 antigen	1454	1	21	25		1	1	1	1	2	2				2	56																				853.351	1004.6	582.365	616.179	821.746	955.548	1452.27	1315.44	1851.73
sp	P21926	P21926	HUMAN	CD9	CD9 antigen	1455	1	4	6	2	19	13	13	6	14	27	2	11	13	18	148																				121.611	115.237	165.422	159.642	196.543	220.334	459.163	489.547	578.041
sp	Q9NPY3	Q9NPY3	HUMAN	CD93	Complement component C1q receptor	1456	1					1							1		2																				0	0	0	0	0	0	0	0	0
sp	P48960	P48960	HUMAN	CD97	CD97 antigen	1457	1	38	43	3	10	11	11	14	9	13		2	16	26	196																				576.662	576.694	1136.94	1110.66	2091.77	2182.83	2622.57	2495.96	1799.48
sp	P14209	P14209	HUMAN	CD99	CD99 antigen	1458	1	13	20	3	9	20	41	32	4	9			13	12	176																				897.216	843.455	627.923	587.945	284.986	306.921	269.927	270.694	2361.76
sp	Q8TCZ2	Q8TCZ2	HUMAN	CD99L2	CD99 antigen-like protein 2	1459	1	9	10	3	1	6	3	5	3	3		1	2	2	48																				794.127	837.423	617.171	616.16	266.561	295.899	179.078	167.907	1760.09
sp	P32320	P32320	HUMAN	CDA	Cytidine deaminase	1460	1				1	2	2	2					1	3	11																				0	0	0	0	0	0	0	0	0
sp	Q8IWY9	Q8IWY9	HUMAN	CDAN1	Codanin-1	1461	1						1							4	5																				0	0	0	0	0	0	0	0	0
sp	O75794	O75794	HUMAN	CDC123	Cell division cycle protein 123 homolog	1462	1					4	7	3	1	1	1	2	6	5	30																				0	0	0	0	0	0	0	0	0
sp	Q13042	Q13042	HUMAN	CDC16	Cell division cycle protein 16 homolog	1463	1			13	6	9	4	5	5	11			8	23	84																				0	0	0	0	0	0	0	0	0
sp	Q12834	Q12834	HUMAN	CDC20	Cell division cycle protein 20 homolog	1464	1				3		1		1				6	6	17																				0	0	0	0	0	0	0	0	0
sp	Q9UJX2	Q9UJX2	HUMAN	CDC23	Cell division cycle protein 23 homolog	1465	1			2	12	11	3	6	6	3		1	10	21	75																				0	0	0	0	0	0	0	0	0
sp	P30304	P30304	HUMAN	CDC25A	M-phase inducer phosphatase 1	1466	1						2	2					7	3	14																				0	0	0	0	0	0	0	0	0
sp	P30305-4	P30305	HUMAN	CDC25B	Isoform 4 of M-phase inducer phosphatase 2	1467	1						2	2					5	3	12																				0	0	0	0	0	0	0	0	0
sp	P30307	P30307	HUMAN	CDC25C	M-phase inducer phosphatase 3	1468	1					1	1	1	2	5					10																				0	0	0	0	0	0	0	0	0
sp	Q8NHZ8	Q8NHZ8	HUMAN	CDC26	Anaphase-promoting complex subunit CDC26	1469	1			2	1	2	2	3	2	2	1		6	3	24																				0	0	0	0	0	0	0	0	0
sp	P30260-2	P30260	HUMAN	CDC27	Isoform 2 of Cell division cycle protein 27 homolog	1470	1			7	14	9	16	13	12	15	2	7	19	25	139																				0	0	0	0	0	0	0	0	0
sp	P49427	P49427	HUMAN	CDC34	Ubiquitin-conjugating enzyme E2 R1	1471	1				2	2	1	1	1	1			2	2	12																				0	0	0	0	0	0	0	0	0
sp	Q16543	Q16543	HUMAN	CDC37	Hsp90 co-chaperone Cdc37	1472	1	1	3	13	13	28	33	35	51	62		6	32	15	292																				59.2603	49.6421	64.2743	76.2378	56.9824	51.2201	36.745	35.3025	276.398
sp	Q7L3B6	Q7L3B6	HUMAN	CDC37L1	Hsp90 co-chaperone Cdc37-like 1	1473	1				2	4	5	4	2	2			1	3	23																				0	0	0	0	0	0	0	0	0
sp	O60508	O60508	HUMAN	CDC40	Pre-mRNA-processing factor 17	1474	1			2	16	9	16	16	4	8		5	21	16	113																				0	0	0	0	0	0	0	0	0
sp	P60953	P60953	HUMAN	CDC42	Cell division control protein 42 homolog	1475	1	2	3	2	16	17	21	17	25	23			23	22	171																				85.806	86.7195	72.1149	65.1178	61.2101	50.3169	46.3344	32.6707	135.056
sp	Q5VT25-6	Q5VT25	HUMAN	CDC42BPA	Isoform 6 of Serine/threonine-protein kinase MRCK alpha	1476	1			18	20	24	33	34	19	30		4	21	41	244																				0	0	0	0	0	0	0	0	0
sp	Q9Y5S2	Q9Y5S2	HUMAN	CDC42BPB	Serine/threonine-protein kinase MRCK beta	1477	1			18	22	32	35	34	16	33		1	30	30	251																				0	0	0	0	0	0	0	0	0
sp	Q00587	Q00587	HUMAN	CDC42EP1	Cdc42 effector protein 1	1478	1				4	8	7	6	2	8			6	8	49																				0	0	0	0	0	0	0	0	0
sp	O14613	O14613	HUMAN	CDC42EP2	Cdc42 effector protein 2	1479	1				5		3	2	1	1		1	2	1	16																				0	0	0	0	0	0	0	0	0
sp	Q9UKI2	Q9UKI2	HUMAN	CDC42EP3	Cdc42 effector protein 3	1480	1				3	4	4	6	3	2	2	2	4	5	35																				0	0	0	0	0	0	0	0	0
sp	Q9H3Q1	Q9H3Q1	HUMAN	CDC42EP4	Cdc42 effector protein 4	1481	1			1	2	6	9	5	10	6	1		6	5	51																				0	0	0	0	0	0	0	0	0
sp	Q6NZY7	Q6NZY7	HUMAN	CDC42EP5	Cdc42 effector protein 5	1482	1					2	4	4	1					1	12																				0	0	0	0	0	0	0	0	0
sp	Q9NRR8	Q9NRR8	HUMAN	CDC42SE1	CDC42 small effector protein 1	1483	1					1	1	1						2	5																				0	0	0	0	0	0	0	0	0
sp	Q9NRR3	Q9NRR3	HUMAN	CDC42SE2	CDC42 small effector protein 2	1484	1								1	1					2																				0	0	0	0	0	0	0	0	0
sp	O75419-3	O75419	HUMAN	CDC45	Isoform 3 of Cell division control protein 45 homolog	1485	1						1			1			3	4	9																				0	0	0	0	0	0	0	0	0
sp	Q99459	Q99459	HUMAN	CDC5L	Cell division cycle 5-like protein	1486	1			19	29	31	34	36	31	29	1	5	50	46	311																				0	0	0	0	0	0	0	0	0
sp	Q99741	Q99741	HUMAN	CDC6	Cell division control protein 6 homolog	1487	1				1	1	9	7					9	7	34																				0	0	0	0	0	0	0	0	0
sp	O00311	O00311	HUMAN	CDC7	Cell division cycle 7-related protein kinase	1488	1						1						2	2	5																				0	0	0	0	0	0	0	0	0
sp	Q6P1J9	Q6P1J9	HUMAN	CDC73	Parafibromin	1489	1			7	18	15	19	20	13	12		7	17	26	154																				0	0	0	0	0	0	0	0	0
sp	Q69YH5	Q69YH5	HUMAN	CDCA2	Cell division cycle-associated protein 2	1490	1				4				7				7	12	30																				0	0	0	0	0	0	0	0	0
sp	Q99618	Q99618	HUMAN	CDCA3	Cell division cycle-associated protein 3	1491	1				3				2	5					10																				0	0	0	0	0	0	0	0	0
sp	Q9BXL8	Q9BXL8	HUMAN	CDCA4	Cell division cycle-associated protein 4	1492	1						1	2							3																				0	0	0	0	0	0	0	0	0
sp	Q96FF9	Q96FF9	HUMAN	CDCA5	Sororin	1493	1				1	1	2	1	1				3	3	12																				0	0	0	0	0	0	0	0	0
sp	Q96GN5	Q96GN5	HUMAN	CDCA7L	Cell division cycle-associated 7-like protein	1494	1			2	1		3	4				1	5	3	19																				0	0	0	0	0	0	0	0	0
sp	Q53HL2	Q53HL2	HUMAN	CDCA8	Borealin	1495	1				1	2		1	4	3			3	2	16																				0	0	0	0	0	0	0	0	0
sp	Q9H5V8	Q9H5V8	HUMAN	CDCP1	CUB domain-containing protein 1	1496	1	33	43	1	6	4	4	3					9	15	118																				456.862	450.82	1152.58	1077.97	3064.65	3215.34	2456.81	2328.2	2348.17
sp	P12830	P12830	HUMAN	CDH1	Cadherin-1	1497	1	2	3			1		1							7																				3.2151	4.56696	7.25507	4.4278	82.6312	78.3301	237.153	246.831	17.5844
sp	P55287	P55287	HUMAN	CDH11	Cadherin-11	1498	1	16	29	4	9	18	27	28	15	13		4	13	17	193																				1426.01	1397.19	843.415	881.892	572.992	630.995	548.894	520.899	2943.97
sp	P55290-4	P55290	HUMAN	CDH13	Isoform 4 of Cadherin-13	1499	1	51	45	10	12	27	24	25	5	10	1		20	20	250																				3413.29	3486.74	2197.71	2353.24	1579.56	1575.69	1057.17	1131.03	4109.87
sp	P19022	P19022	HUMAN	CDH2	Cadherin-2	1500	1	56	63	4	17	26	27	31	10	18		3	25	44	324																				2954.78	2931.79	1481.61	1513.83	2439.63	2392.04	3354.43	3311.21	4125
sp	P22223	P22223	HUMAN	CDH3	Cadherin-3	1501	1	5	3			3		3					2		16																				360.061	365.264	130.483	122.723	206.279	202.109	169.069	160.63	402.343
sp	P55283	P55283	HUMAN	CDH4	Cadherin-4	1502	1	9	6	2	2	2	2	2					3	2	30																				405.17	388.654	197.191	193.472	259.791	275.097	352.85	347.646	542.637
sp	P55285	P55285	HUMAN	CDH6	Cadherin-6	1503	1	4	1	1		1	1	1		3					12																				430.139	460.997	260.45	246.007	250.05	254.286	320.582	290.35	26.4076
sp	O14735	O14735	HUMAN	CDIPT	CDP-diacylglycerol--inositol 3-phosphatidyltransferase	1504	1	2	2		2										6																				42.2412	47.4727	48.4484	48.9505	56.6249	65.6268	55.3753	58.9207	91.8549
sp	P06493	P06493	HUMAN	CDK1	Cyclin-dependent kinase 1	1505	1			1	7	6	2	3	12	22			6	8	67																				0	0	0	0	0	0	0	0	0
sp	Q15131	Q15131	HUMAN	CDK10	Cyclin-dependent kinase 10	1506	1				1	1				2				1	5																				0	0	0	0	0	0	0	0	0
sp	Q9UQ88	Q9UQ88	HUMAN	CDK11A	Cyclin-dependent kinase 11A	1507	1			1	2	1	2	2	1	1				3	13																				0	0	0	0	0	0	0	0	0
sp	P21127	P21127	HUMAN	CDK11B	Cyclin-dependent kinase 11B	1508	1			22	21	18	15	19	7	13		1	23	34	173																				0	0	0	0	0	0	0	0	0
sp	Q9NYV4	Q9NYV4	HUMAN	CDK12	Cyclin-dependent kinase 12	1509	1			3	7	9	10	14	9	13		1	10	19	95																				0	0	0	0	0	0	0	0	0
sp	Q14004	Q14004	HUMAN	CDK13	Cyclin-dependent kinase 13	1510	2			11	12	9	16	18	6	13		2	10	15	112																				0	0	0	0	0	0	0	0	0
sp	Q14004-2	Q14004	HUMAN	CDK13	Isoform 2 of Cyclin-dependent kinase 13	1511	2								1	2		2			5																				0	0	0	0	0	0	0	0	0
sp	O94921	O94921	HUMAN	CDK14	Cyclin-dependent kinase 14	1512	1							1		1		1		1	4																				0	0	0	0	0	0	0	0	0
sp	Q00536-2	Q00536	HUMAN	CDK16	Isoform 2 of Cyclin-dependent kinase 16	1513	1				2	4	3	2	5	7				3	26																				0	0	0	0	0	0	0	0	0
sp	Q00537-2	Q00537	HUMAN	CDK17	Isoform 2 of Cyclin-dependent kinase 17	1514	1				1	3	3	1	4	1	1	4	1	1	20																				0	0	0	0	0	0	0	0	0
sp	Q9BWU1	Q9BWU1	HUMAN	CDK19	Cyclin-dependent kinase 19	1515	1			1		3	1	2					3	9	19																				0	0	0	0	0	0	0	0	0
sp	P24941	P24941	HUMAN	CDK2	Cyclin-dependent kinase 2	1516	1				7	6	10	7	8	8			5	6	57																				0	0	0	0	0	0	0	0	0
sp	O14519	O14519	HUMAN	CDK2AP1	Cyclin-dependent kinase 2-associated protein 1	1517	1				1	2	2	1	2	1				1	10																				0	0	0	0	0	0	0	0	0
sp	O75956	O75956	HUMAN	CDK2AP2	Cyclin-dependent kinase 2-associated protein 2	1518	1				1		4	3					2	2	12																				0	0	0	0	0	0	0	0	0
sp	P11802	P11802	HUMAN	CDK4	Cyclin-dependent kinase 4	1519	1			2	3	5	3	2	2	1		2	2	9	31																				0	0	0	0	0	0	0	0	0
sp	Q00535	Q00535	HUMAN	CDK5	Cyclin-dependent-like kinase 5	1520	1			4	11	10	5	14	4	9			7	13	77																				0	0	0	0	0	0	0	0	0
sp	Q96SZ6	Q96SZ6	HUMAN	CDK5RAP1	CDK5 regulatory subunit-associated protein 1	1521	1				6	2	1	2		1		1	9	19	41																				0	0	0	0	0	0	0	0	0
sp	Q96SN8	Q96SN8	HUMAN	CDK5RAP2	CDK5 regulatory subunit-associated protein 2	1522	1			5	10	13	20	15	5	4		3	36	56	167																				0	0	0	0	0	0	0	0	0
sp	Q96JB5-4	Q96JB5	HUMAN	CDK5RAP3	Isoform 4 of CDK5 regulatory subunit-associated protein 3	1523	1	1	1	7	19	17	9	14	9	12		1	18	48	156																				46.2865	44.7192	54.1058	45.6835	68.7747	68.6228	77.8398	66.545	9.98353
sp	Q00534	Q00534	HUMAN	CDK6	Cyclin-dependent kinase 6	1524	1			1	6	5	10	8	3	8		2	6	10	59																				0	0	0	0	0	0	0	0	0
sp	P50613	P50613	HUMAN	CDK7	Cyclin-dependent kinase 7	1525	1			6	6	2	6	7	4	6		1	5	7	50																				0	0	0	0	0	0	0	0	0
sp	P49336	P49336	HUMAN	CDK8	Cyclin-dependent kinase 8	1526	1				2	1	2			1			3	1	10																				0	0	0	0	0	0	0	0	0
sp	P50750-2	P50750	HUMAN	CDK9	Isoform 2 of Cyclin-dependent kinase 9	1527	1			3	8	5	10	10	2	4		2	8	18	70																				0	0	0	0	0	0	0	0	0
sp	Q5VV42	Q5VV42	HUMAN	CDKAL1	Threonylcarbamoyladenosine tRNA methylthiotransferase	1528	1			2	8	6	7	6	5	4			14	18	70																				0	0	0	0	0	0	0	0	0
sp	O76039	O76039	HUMAN	CDKL5	Cyclin-dependent kinase-like 5	1529	1					1	1	1	1	1		1	1		7																				0	0	0	0	0	0	0	0	0
sp	P38936	P38936	HUMAN	CDKN1A	Cyclin-dependent kinase inhibitor 1	1530	1				4	8	18	13			3	5	2	1	54																				0	0	0	0	0	0	0	0	0
sp	P46527	P46527	HUMAN	CDKN1B	Cyclin-dependent kinase inhibitor 1B	1531	1			1		5	5	3	2	2			2	1	21																				0	0	0	0	0	0	0	0	0
sp	P49918	P49918	HUMAN	CDKN1C	Cyclin-dependent kinase inhibitor 1C	1532	1					1							3		4																				0	0	0	0	0	0	0	0	0
sp	P42771-4	P42771	HUMAN	CDKN2A	Isoform 5 of Cyclin-dependent kinase inhibitor 2A	1533	1												1	2	3																				0	0	0	0	0	0	0	0	0
sp	Q9NXV6	Q9NXV6	HUMAN	CDKN2AIP	CDKN2A-interacting protein	1534	1			7	19	18	26	26	14	21			24	27	182																				0	0	0	0	0	0	0	0	0
sp	Q96HQ2	Q96HQ2	HUMAN	CDKN2AIPNL	CDKN2AIP N-terminal-like protein	1535	1				2	3	1						3	7	16																				0	0	0	0	0	0	0	0	0
sp	P42772	P42772	HUMAN	CDKN2B	Cyclin-dependent kinase 4 inhibitor B	1536	1			1										1	2																				0	0	0	0	0	0	0	0	0
sp	P42773	P42773	HUMAN	CDKN2C	Cyclin-dependent kinase 4 inhibitor C	1537	1					4	4	3	5	5		1	1	4	27																				0	0	0	0	0	0	0	0	0
sp	Q49AH0	Q49AH0	HUMAN	CDNF	Cerebral dopamine neurotrophic factor	1538	1								2	2				2	6																				0	0	0	0	0	0	0	0	0
sp	Q4KMG0	Q4KMG0	HUMAN	CDON	Cell adhesion molecule-related/down-regulated by oncogenes	1539	1		1				1	1							3																				0	0	0	0	0	0	0	0	61.845
sp	Q6NVV7	Q6NVV7	HUMAN	CDPF1	Cysteine-rich DPF motif domain-containing protein 1	1540	1									1					1																				0	0	0	0	0	0	0	0	0
sp	Q01850	Q01850	HUMAN	CDR2	Cerebellar degeneration-related protein 2	1541	1			2	6	4	6	8	2	1		3	6	11	49																				0	0	0	0	0	0	0	0	0
sp	Q86X02	Q86X02	HUMAN	CDR2L	Cerebellar degeneration-related protein 2-like	1542	1				1	3	4	5	2	4		1	7	7	34																				0	0	0	0	0	0	0	0	0
sp	Q92903	Q92903	HUMAN	CDS1	Phosphatidate cytidylyltransferase 1	1543	1				1									1	2																				0	0	0	0	0	0	0	0	0
sp	O95674	O95674	HUMAN	CDS2	Phosphatidate cytidylyltransferase 2	1544	1		1		6	1	5	5	3	1			3	8	33																				0	0	0	0	0	0	0	0	5.34154
sp	Q9H211	Q9H211	HUMAN	CDT1	DNA replication factor Cdt1	1545	1				3		5	3					2	2	15																				0	0	0	0	0	0	0	0	0
sp	Q9UKY7	Q9UKY7	HUMAN	CDV3	Protein CDV3 homolog	1546	1		1	11	8	22	20	24	36	42		2	41	24	231																				0	0	0	0	0	0	0	0	53.6172
sp	Q9Y232	Q9Y232	HUMAN	CDYL	Chromodomain Y-like protein	1547	1			3	9	5	5	5	4	9		1	9	16	66																				0	0	0	0	0	0	0	0	0
sp	Q8N8U2	Q8N8U2	HUMAN	CDYL2	Chromodomain Y-like protein 2	1548	1				2		1	1		1			2	7	14																				0	0	0	0	0	0	0	0	0
sp	P13688	P13688	HUMAN	CEACAM1	Carcinoembryonic antigen-related cell adhesion molecule 1	1549	1	3	2												5																				13.247	14.6532	93.3629	76.8263	192.69	197.764	283.705	278.449	30.9739
sp	P49715-4	P49715	HUMAN	CEBPA	Isoform 4 of CCAAT/enhancer-binding protein alpha	1550	1					1	1								2																				0	0	0	0	0	0	0	0	0
sp	P17676	P17676	HUMAN	CEBPB	CCAAT/enhancer-binding protein beta	1551	1			2	1	5	4	8	4	1	6	5	2	4	42																				0	0	0	0	0	0	0	0	0
sp	P49716	P49716	HUMAN	CEBPD	CCAAT/enhancer-binding protein delta	1552	1			1	3	4	4	5			2	1	1		21																				0	0	0	0	0	0	0	0	0
sp	P53567	P53567	HUMAN	CEBPG	CCAAT/enhancer-binding protein gamma	1553	1				1	3	3	3			1		3	2	16																				0	0	0	0	0	0	0	0	0
sp	Q03701	Q03701	HUMAN	CEBPZ	CCAAT/enhancer-binding protein zeta	1554	1			13	21	10	21	18	19	14		5	20	38	179																				0	0	0	0	0	0	0	0	0
sp	Q9BXW7	Q9BXW7	HUMAN	CECR5	Cat eye syndrome critical region protein 5	1555	1				5		4	3	1	2			1	13	29																				0	0	0	0	0	0	0	0	0
sp	Q92879-4	Q92879	HUMAN	CELF1	Isoform 4 of CUGBP Elav-like family member 1	1556	1		1	7	17	17	34	25	14	20			51	34	220																				0	0	0	0	0	0	0	0	23.1213
sp	O95319-3	O95319	HUMAN	CELF2	Isoform 3 of CUGBP Elav-like family member 2	1557	1				4	4	6	6	10	7		1	10	12	60																				0	0	0	0	0	0	0	0	0
sp	Q9NYQ6	Q9NYQ6	HUMAN	CELSR1	Cadherin EGF LAG seven-pass G-type receptor 1	1558	1	3											1	1	5																				62.8067	56.3186	78.0049	64.8847	79.8744	81.5861	127.898	133.202	0
sp	Q9HCU4	Q9HCU4	HUMAN	CELSR2	Cadherin EGF LAG seven-pass G-type receptor 2	1559	1	7	4										1	8	20																				91.6545	96.4753	217.62	204.987	299.305	270.633	286.314	341.651	80.0524
sp	Q9NYQ7-2	Q9NYQ7	HUMAN	CELSR3	Isoform 2 of Cadherin EGF LAG seven-pass G-type receptor 3	1560	1													1	1																				0	0	0	0	0	0	0	0	0
sp	Q8WUJ3	Q8WUJ3	HUMAN	CEMIP	Cell migration-inducing and hyaluronan-binding protein	1561	1				3	20	27	32			1	6	2	1	92																				0	0	0	0	0	0	0	0	0
sp	Q8N111	Q8N111	HUMAN	CEND1	Cell cycle exit and neuronal differentiation protein 1	1562	1				1	1			3						5																				0	0	0	0	0	0	0	0	0
sp	P49450	P49450	HUMAN	CENPA	Histone H3-like centromeric protein A	1563	1								1	1					2																				0	0	0	0	0	0	0	0	0
sp	P07199	P07199	HUMAN	CENPB	Major centromere autoantigen B	1564	1			1	5	3	3	3	12	8		1	3	9	48																				0	0	0	0	0	0	0	0	0
sp	Q03188	Q03188	HUMAN	CENPC	Centromere protein C	1565	1			5	5	6	14	8	6	11		2	11	15	83																				0	0	0	0	0	0	0	0	0
sp	Q02224	Q02224	HUMAN	CENPE	Centromere-associated protein E	1566	1			3	3	1	5	3	1			2	24	16	58																				0	0	0	0	0	0	0	0	0
sp	P49454	P49454	HUMAN	CENPF	Centromere protein F	1567	1	1	1	12	22	2	17	6	16	11	2	5	61	67	223																				45.8696	48.8161	47.126	53.4747	57.2354	70.4116	50.378	44.7861	96.9706
sp	Q9H3R5	Q9H3R5	HUMAN	CENPH	Centromere protein H	1568	1						3	1	4	5			3	6	22																				0	0	0	0	0	0	0	0	0
sp	Q92674	Q92674	HUMAN	CENPI	Centromere protein I	1569	1				4		7	4	2	5			3	3	28																				0	0	0	0	0	0	0	0	0
sp	Q9HC77	Q9HC77	HUMAN	CENPJ	Centromere protein J	1570	1				3	1	2	1					1	3	11																				0	0	0	0	0	0	0	0	0
sp	Q9BS16	Q9BS16	HUMAN	CENPK	Centromere protein K	1571	1			1	1			1	2	2				3	10																				0	0	0	0	0	0	0	0	0
sp	Q8N0S6-2	Q8N0S6	HUMAN	CENPL	Isoform 2 of Centromere protein L	1572	1								3	1				1	5																				0	0	0	0	0	0	0	0	0
sp	Q9NSP4	Q9NSP4	HUMAN	CENPM	Centromere protein M	1573	1									1			1		2																				0	0	0	0	0	0	0	0	0
sp	Q96H22-3	Q96H22	HUMAN	CENPN	Isoform 3 of Centromere protein N	1574	1						2	2	2	2			1	2	11																				0	0	0	0	0	0	0	0	0
sp	Q9BU64	Q9BU64	HUMAN	CENPO	Centromere protein O	1575	1									1			2	1	4																				0	0	0	0	0	0	0	0	0
sp	Q6IPU0	Q6IPU0	HUMAN	CENPP	Centromere protein P	1576	1													2	2																				0	0	0	0	0	0	0	0	0
sp	Q7L2Z9	Q7L2Z9	HUMAN	CENPQ	Centromere protein Q	1577	1				2	2	2	2	4	5			5	3	25																				0	0	0	0	0	0	0	0	0
sp	Q96BT3	Q96BT3	HUMAN	CENPT	Centromere protein T	1578	1				1	1	2	2		3			1	4	14																				0	0	0	0	0	0	0	0	0
sp	Q71F23	Q71F23	HUMAN	CENPU	Centromere protein U	1579	1			2			1	2	1	1			3	6	16																				0	0	0	0	0	0	0	0	0
sp	Q7Z7K6	Q7Z7K6	HUMAN	CENPV	Centromere protein V	1580	1			2	4	3	6	7	3	3			10	8	46																				0	0	0	0	0	0	0	0	0
sp	O60308	O60308	HUMAN	CEP104	Centrosomal protein of 104 kDa	1581	1						1						1	2	4																				0	0	0	0	0	0	0	0	0
sp	Q8N8E3	Q8N8E3	HUMAN	CEP112	Centrosomal protein of 112 kDa	1582	1		1			1	5	1		1					9																				0	0	0	0	0	0	0	0	78.9904
sp	Q8N960	Q8N960	HUMAN	CEP120	Centrosomal protein of 120 kDa	1583	1				1	2	4	3	1				2	8	21																				0	0	0	0	0	0	0	0	0
sp	Q6ZU80	Q6ZU80	HUMAN	CEP128	Centrosomal protein of 128 kDa	1584	1				2	3	4	3	10	8			9	6	45																				0	0	0	0	0	0	0	0	0
sp	Q9UPN4	Q9UPN4	HUMAN	CEP131	Centrosomal protein of 131 kDa	1585	1			4	11	8	10	9	6	12			19	21	100																				0	0	0	0	0	0	0	0	0
sp	Q66GS9	Q66GS9	HUMAN	CEP135	Centrosomal protein of 135 kDa	1586	1			1	3	3	2	1	3	6			1	5	25																				0	0	0	0	0	0	0	0	0
sp	O94986	O94986	HUMAN	CEP152	Centrosomal protein of 152 kDa	1587	1			2	2		6	5	7	4			4	8	38																				0	0	0	0	0	0	0	0	0
sp	Q5TB80	Q5TB80	HUMAN	CEP162	Centrosomal protein of 162 kDa	1588	1					1	1	1						1	4																				0	0	0	0	0	0	0	0	0
sp	Q9UPV0	Q9UPV0	HUMAN	CEP164	Centrosomal protein of 164 kDa	1589	1			1			4	3							8																				0	0	0	0	0	0	0	0	0
sp	Q5SW79	Q5SW79	HUMAN	CEP170	Centrosomal protein of 170 kDa	1590	2			17	32	22	32	35	29	45	1	6	39	38	296																				0	0	0	0	0	0	0	0	0
sp	Q5SW79-3	Q5SW79	HUMAN	CEP170	Isoform 3 of Centrosomal protein of 170 kDa	1591	2								1						1																				0	0	0	0	0	0	0	0	0
sp	Q9Y4F5	Q9Y4F5	HUMAN	CEP170B	Centrosomal protein of 170 kDa protein B	1592	1			2	4	8	8	13	1	5			10	3	54																				0	0	0	0	0	0	0	0	0
sp	Q8TEP8-3	Q8TEP8	HUMAN	CEP192	Isoform 3 of Centrosomal protein of 192 kDa	1593	1				5	2	8	9	6	1			13	28	72																				0	0	0	0	0	0	0	0	0
sp	Q9BV73	Q9BV73	HUMAN	CEP250	Centrosome-associated protein CEP250	1594	1			3	2	6	13	16	7	8			12	9	76																				0	0	0	0	0	0	0	0	0
sp	O15078	O15078	HUMAN	CEP290	Centrosomal protein of 290 kDa	1595	1		1	3	4	3	9	10	10	12			11	7	70																				0	0	0	0	0	0	0	0	34.102
sp	Q9C0D2-3	Q9C0D2	HUMAN	CEP295	Isoform 3 of Centrosomal protein of 295 kDa	1596	1		1			1	1		1	1			2		7																				0	0	0	0	0	0	0	0	14.4231
sp	Q5VT06	Q5VT06	HUMAN	CEP350	Centrosome-associated protein 350	1597	1			10	9	7	16	16	7	6		8	36	41	156																				0	0	0	0	0	0	0	0	0
sp	Q9BYV8	Q9BYV8	HUMAN	CEP41	Centrosomal protein of 41 kDa	1598	1				5	3	4	3	1	7			7	10	40																				0	0	0	0	0	0	0	0	0
sp	Q9C0F1	Q9C0F1	HUMAN	CEP44	Centrosomal protein of 44 kDa	1599	1				4	6	12	6	2	1			14	10	55																				0	0	0	0	0	0	0	0	0
sp	Q53EZ4	Q53EZ4	HUMAN	CEP55	Centrosomal protein of 55 kDa	1600	1				3	2	8	4	9	12		1	7	4	50																				0	0	0	0	0	0	0	0	0
sp	Q86XR8	Q86XR8	HUMAN	CEP57	Centrosomal protein of 57 kDa	1601	1				1	3	3	6	3	3			1	2	22																				0	0	0	0	0	0	0	0	0
sp	Q96MT8	Q96MT8	HUMAN	CEP63	Centrosomal protein of 63 kDa	1602	1								2					1	3																				0	0	0	0	0	0	0	0	0
sp	Q76N32	Q76N32	HUMAN	CEP68	Centrosomal protein of 68 kDa	1603	1					1		1	1				1	5	9																				0	0	0	0	0	0	0	0	0
sp	Q8TAP6	Q8TAP6	HUMAN	CEP76	Centrosomal protein of 76 kDa	1604	1					1	2	1	2				1	5	12																				0	0	0	0	0	0	0	0	0
sp	Q5JTW2-2	Q5JTW2	HUMAN	CEP78	Isoform 2 of Centrosomal protein of 78 kDa	1605	1					1	1							3	5																				0	0	0	0	0	0	0	0	0
sp	Q9Y592	Q9Y592	HUMAN	CEP83	Centrosomal protein of 83 kDa	1606	1			1			1		2	1			3		8																				0	0	0	0	0	0	0	0	0
sp	Q6P2H3	Q6P2H3	HUMAN	CEP85	Centrosomal protein of 85 kDa	1607	1			1	1	1	2	1	2	3			12	7	30																				0	0	0	0	0	0	0	0	0
sp	Q5SZL2-4	Q5SZL2	HUMAN	CEP85L	Isoform 4 of Centrosomal protein of 85 kDa-like	1608	1			1			2	1					3	4	11																				0	0	0	0	0	0	0	0	0
sp	Q96ST8	Q96ST8	HUMAN	CEP89	Centrosomal protein of 89 kDa	1609	1		1	1	1	2	2	2	5	3				2	19																				0	0	0	0	0	0	0	0	350.969
sp	Q8IW35-2	Q8IW35	HUMAN	CEP97	Isoform 2 of Centrosomal protein of 97 kDa	1610	1				1	8	8	4	16	8			5	1	51																				0	0	0	0	0	0	0	0	0
sp	Q9Y6K0	Q9Y6K0	HUMAN	CEPT1	Choline/ethanolaminephosphotransferase 1	1611	1		1		1		1	1					1	2	7																				0	0	0	0	0	0	0	0	51.6872
sp	Q5T4B2	Q5T4B2	HUMAN	CERCAM	Probable inactive glycosyltransferase 25 family member 3	1612	1		1		9	4	8	9	2	4		1	2	4	44																				0	0	0	0	0	0	0	0	33.2555
sp	Q8TCT0	Q8TCT0	HUMAN	CERK	Ceramide kinase	1613	1						1	1	1	2		1		1	7																				0	0	0	0	0	0	0	0	0
sp	P27544	P27544	HUMAN	CERS1	Ceramide synthase 1	1614	1				1								2	1	4																				0	0	0	0	0	0	0	0	0
sp	Q96G23	Q96G23	HUMAN	CERS2	Ceramide synthase 2	1615	1		1		5	5	3	2	3				9	11	39																				0	0	0	0	0	0	0	0	29.2752
sp	Q9HA82	Q9HA82	HUMAN	CERS4	Ceramide synthase 4	1616	1					1								1	2																				0	0	0	0	0	0	0	0	0
sp	Q8N5B7	Q8N5B7	HUMAN	CERS5	Ceramide synthase 5	1617	1				2	1	2	2					1	1	9																				0	0	0	0	0	0	0	0	0
sp	Q6ZMG9-2	Q6ZMG9	HUMAN	CERS6	Isoform 2 of Ceramide synthase 6	1618	1		1		1	1	2	2	1	1		1	3	3	16																				0	0	0	0	0	0	0	0	34.859
sp	P23141-2	P23141	HUMAN	CES1	Isoform 2 of Liver carboxylesterase 1	1619	1	1		7	12	16	23	21					16		96																				8.2987	4.69612	19.4978	19.743	21.6401	17.908	18.2919	17.2043	0
sp	O00748	O00748	HUMAN	CES2	Cocaine esterase	1620	1				3	2	3	3		1				2	14																				0	0	0	0	0	0	0	0	0
sp	P41208	P41208	HUMAN	CETN2	Centrin-2	1621	1			2	5	7	10	5	9	4	1	1	6	6	56																				0	0	0	0	0	0	0	0	0
sp	O15182	O15182	HUMAN	CETN3	Centrin-3	1622	1		1				1	3	1	1			2	6	15																				0	0	0	0	0	0	0	0	278.069
sp	Q9Y6A4	Q9Y6A4	HUMAN	CFAP20	Cilia- and flagella-associated protein 20	1623	1				6	2		2	1	1			2	6	20																				0	0	0	0	0	0	0	0	0
sp	Q96G28-2	Q96G28	HUMAN	CFAP36	Isoform 2 of Cilia- and flagella-associated protein 36	1624	1				1	1	4	1	4	2		2	1	1	17																				0	0	0	0	0	0	0	0	0
sp	Q96N23	Q96N23	HUMAN	CFAP54	Cilia- and flagella-associated protein 54	1625	1				1		1						1	2	5																				0	0	0	0	0	0	0	0	0
sp	Q9P2B7	Q9P2B7	HUMAN	CFAP97	Cilia- and flagella-associated protein 97	1626	1					1	2		1	1	1	4	1	1	12																				0	0	0	0	0	0	0	0	0
sp	P00751	P00751	HUMAN	CFB	Complement factor B	1627	1					3	3	1					1		8																				0	0	0	0	0	0	0	0	0
sp	Q9UEE9	Q9UEE9	HUMAN	CFDP1	Craniofacial development protein 1	1628	1			7	3	6	14	12	9	7	1	4	11	9	83																				0	0	0	0	0	0	0	0	0
sp	P08603	P08603	HUMAN	CFH	Complement factor H	1629	1					2	2	2				7		3	16																				0	0	0	0	0	0	0	0	0
sp	P23528	P23528	HUMAN	CFL1	Cofilin-1	1630	1	1	5	21	46	57	83	73	94	102	6	9	60	29	586																				90.2825	73.8294	95.8694	101.733	78.4546	60.2257	89.036	83.9131	289.965
sp	Q9Y281	Q9Y281	HUMAN	CFL2	Cofilin-2	1631	1	3	2	6	23	48	50	48	68	79	1	13	38	35	414																				110.99	98.6127	154.364	125.475	112.554	75.3148	132.902	114.436	342.013
sp	O15519	O15519	HUMAN	CFLAR	CASP8 and FADD-like apoptosis regulator	1632	1						1	3							4																				0	0	0	0	0	0	0	0	0
sp	Q9UFW8	Q9UFW8	HUMAN	CGGBP1	CGG triplet repeat-binding protein 1	1633	1				8	6	7	4	6	3		3	6	8	51																				0	0	0	0	0	0	0	0	0
sp	Q9P2M7	Q9P2M7	HUMAN	CGN	Cingulin	1634	1			5	4		1	1		2			43	33	89																				0	0	0	0	0	0	0	0	0
sp	Q0VF96	Q0VF96	HUMAN	CGNL1	Cingulin-like protein 1	1635	1			1			1	3					10	2	17																				0	0	0	0	0	0	0	0	0
sp	Q99674-5	Q99674	HUMAN	CGREF1	Isoform 5 of Cell growth regulator with EF hand domain protein 1	1636	1			1	1	1							4	2	9																				0	0	0	0	0	0	0	0	0
sp	Q99675	Q99675	HUMAN	CGRRF1	Cell growth regulator with RING finger domain protein 1	1637	1			1	2	1	1	1		2			1	4	13																				0	0	0	0	0	0	0	0	0
sp	Q9BUX1	Q9BUX1	HUMAN	CHAC1	Glutathione-specific gamma-glutamylcyclotransferase 1	1638	1						2	4			1	1			8																				0	0	0	0	0	0	0	0	0
sp	Q8WUX2	Q8WUX2	HUMAN	CHAC2	Putative glutathione-specific gamma-glutamylcyclotransferase 2	1639	1						1		1	2			1	1	6																				0	0	0	0	0	0	0	0	0
sp	Q13111	Q13111	HUMAN	CHAF1A	Chromatin assembly factor 1 subunit A	1640	1			4	5	2	4	9	10	7		1	10	15	67																				0	0	0	0	0	0	0	0	0
sp	Q13112	Q13112	HUMAN	CHAF1B	Chromatin assembly factor 1 subunit B	1641	1			1	6	5	7	4	9	10			12	14	68																				0	0	0	0	0	0	0	0	0
sp	Q96JM3	Q96JM3	HUMAN	CHAMP1	Chromosome alignment-maintaining phosphoprotein 1	1642	1			14	17	14	18	18	12	18		1	13	29	154																				0	0	0	0	0	0	0	0	0
sp	Q96BP2	Q96BP2	HUMAN	CHCHD1	Coiled-coil-helix-coiled-coil-helix domain-containing protein 1	1643	1				3	1	1	1	1	2			3	7	19																				0	0	0	0	0	0	0	0	0
sp	Q8WYQ3	Q8WYQ3	HUMAN	CHCHD10	Coiled-coil-helix-coiled-coil-helix domain-containing protein 10, mitochondrial	1644	1						2	1				1	7	2	13																				0	0	0	0	0	0	0	0	0
sp	Q9Y6H1	Q9Y6H1	HUMAN	CHCHD2	Coiled-coil-helix-coiled-coil-helix domain-containing protein 2	1645	1				4	5	4	5	1	2	1	2	8	7	39																				0	0	0	0	0	0	0	0	0
sp	Q9NX63	Q9NX63	HUMAN	CHCHD3	MICOS complex subunit MIC19	1646	1			13	15	25	34	30	22	19		2	77	35	272																				0	0	0	0	0	0	0	0	0
sp	Q8N4Q1-2	Q8N4Q1	HUMAN	CHCHD4	Isoform 2 of Mitochondrial intermembrane space import and assembly protein 40	1647	1	1	1	4	9	2	5	7	10	7			9	13	68																				107.833	108.667	106.33	124.401	109.696	137.359	98.1954	85.4789	45.8537
sp	Q9BSY4	Q9BSY4	HUMAN	CHCHD5	Coiled-coil-helix-coiled-coil-helix domain-containing protein 5	1648	1				3	1	2	3	2	1			5	7	24																				0	0	0	0	0	0	0	0	0
sp	Q9BRQ6	Q9BRQ6	HUMAN	CHCHD6	MICOS complex subunit MIC25	1649	1			4	5	3	7	5		2			1	3	30																				0	0	0	0	0	0	0	0	0
sp	Q9BUK0-4	Q9BUK0	HUMAN	CHCHD7	Isoform 4 of Coiled-coil-helix-coiled-coil-helix domain-containing protein 7	1650	1				1	1	1						1		4																				0	0	0	0	0	0	0	0	0
sp	O14646	O14646	HUMAN	CHD1	Chromodomain-helicase-DNA-binding protein 1	1651	1		1	13	25	12	15	13	9	9		4	34	40	175																				0	0	0	0	0	0	0	0	106.564
sp	Q86WJ1	Q86WJ1	HUMAN	CHD1L	Chromodomain-helicase-DNA-binding protein 1-like	1652	1			1	9	6	13	9	5	8			5	13	69																				0	0	0	0	0	0	0	0	0
sp	O14647	O14647	HUMAN	CHD2	Chromodomain-helicase-DNA-binding protein 2	1653	1			11	22	16	19	15	11	18	1	2	27	43	185																				0	0	0	0	0	0	0	0	0
sp	Q12873-3	Q12873	HUMAN	CHD3	Isoform 3 of Chromodomain-helicase-DNA-binding protein 3	1654	1			9	32	28	33	28	13	21		5	26	48	243																				0	0	0	0	0	0	0	0	0
sp	Q14839-2	Q14839	HUMAN	CHD4	Isoform 2 of Chromodomain-helicase-DNA-binding protein 4	1655	1			21	52	33	51	50	35	52	1	12	70	121	498																				0	0	0	0	0	0	0	0	0
sp	Q8TDI0	Q8TDI0	HUMAN	CHD5	Chromodomain-helicase-DNA-binding protein 5	1656	1				5	6	3	2	4	1			6	15	42																				0	0	0	0	0	0	0	0	0
sp	Q8TD26	Q8TD26	HUMAN	CHD6	Chromodomain-helicase-DNA-binding protein 6	1657	1			2	5	6	7	9	4	3		4	12	12	64																				0	0	0	0	0	0	0	0	0
sp	Q9P2D1	Q9P2D1	HUMAN	CHD7	Chromodomain-helicase-DNA-binding protein 7	1658	1			2	1	6	4	6					10	18	47																				0	0	0	0	0	0	0	0	0
sp	Q9HCK8	Q9HCK8	HUMAN	CHD8	Chromodomain-helicase-DNA-binding protein 8	1659	1			11	15	7	12	11	7	10		3	25	33	134																				0	0	0	0	0	0	0	0	0
sp	Q3L8U1	Q3L8U1	HUMAN	CHD9	Chromodomain-helicase-DNA-binding protein 9	1660	1			1	5	3	9	8	4	5		2	10	11	58																				0	0	0	0	0	0	0	0	0
sp	O14757	O14757	HUMAN	CHEK1	Serine/threonine-protein kinase Chk1	1661	1			1	2	2	6	1	2	3		5	3		25																				0	0	0	0	0	0	0	0	0
sp	O96017-9	O96017	HUMAN	CHEK2	Isoform 9 of Serine/threonine-protein kinase Chk2	1662	1			1	1	5	8	8	7	6			7	6	49																				0	0	0	0	0	0	0	0	0
sp	Q8IWX8	Q8IWX8	HUMAN	CHERP	Calcium homeostasis endoplasmic reticulum protein	1663	1			4	14	17	13	13	16	7			22	41	147																				0	0	0	0	0	0	0	0	0
sp	Q96EP1	Q96EP1	HUMAN	CHFR	E3 ubiquitin-protein ligase CHFR	1664	1		1	1	2	2	8	5	2	1			1	7	30																				0	0	0	0	0	0	0	0	23.9688
sp	P36222	P36222	HUMAN	CHI3L1	Chitinase-3-like protein 1	1665	1					1	1	2							4																				0	0	0	0	0	0	0	0	0
sp	Q5VXU3	Q5VXU3	HUMAN	CHIC1	Cysteine-rich hydrophobic domain-containing protein 1	1666	1						2	1						2	5																				0	0	0	0	0	0	0	0	0
sp	Q9UKJ5	Q9UKJ5	HUMAN	CHIC2	Cysteine-rich hydrophobic domain-containing protein 2	1667	1				1	1	1			1		1		1	6																				0	0	0	0	0	0	0	0	0
sp	Q9BWS9-2	Q9BWS9	HUMAN	CHID1	Isoform 2 of Chitinase domain-containing protein 1	1668	1	1	2	2	8	7	10	7	6	4		1	9	21	78																				86.8547	74.0622	67.7608	57.8556	63.8895	61.8654	48.258	50.5418	84.0612
sp	P35790	P35790	HUMAN	CHKA	Choline kinase alpha	1669	1				1	1	1	1	1			1	4	7	17																				0	0	0	0	0	0	0	0	0
sp	Q9Y259	Q9Y259	HUMAN	CHKB	Choline/ethanolamine kinase	1670	1					2	1	1	1					3	8																				0	0	0	0	0	0	0	0	0
sp	P24386	P24386	HUMAN	CHM	Rab proteins geranylgeranyltransferase component A 1	1671	1					3	9	4	5	6			9	6	42																				0	0	0	0	0	0	0	0	0
sp	P26374	P26374	HUMAN	CHML	Rab proteins geranylgeranyltransferase component A 2	1672	1						2	1	2	10				1	16																				0	0	0	0	0	0	0	0	0
sp	Q9HD42	Q9HD42	HUMAN	CHMP1A	Charged multivesicular body protein 1a	1673	1			1	8	10	7	12	7	15		5	10	10	85																				0	0	0	0	0	0	0	0	0
sp	Q7LBR1	Q7LBR1	HUMAN	CHMP1B	Charged multivesicular body protein 1b	1674	1			2	1	9	7	5	9	11	2	9	14	6	75																				0	0	0	0	0	0	0	0	0
sp	O43633	O43633	HUMAN	CHMP2A	Charged multivesicular body protein 2a	1675	1			2	5	13	10	7	8	26	1	9	18	10	109																				0	0	0	0	0	0	0	0	0
sp	Q9UQN3	Q9UQN3	HUMAN	CHMP2B	Charged multivesicular body protein 2b	1676	1			1	6	13	15	14	11	17	1	7	16	11	112																				0	0	0	0	0	0	0	0	0
sp	Q9Y3E7-3	Q9Y3E7	HUMAN	CHMP3	Isoform 3 of Charged multivesicular body protein 3	1677	1			1	1	5	3	3	5	8			1	2	29																				0	0	0	0	0	0	0	0	0
sp	Q9BY43-2	Q9BY43	HUMAN	CHMP4A	Isoform 2 of Charged multivesicular body protein 4a	1678	1				4	5	2	3	8	6		2	4	7	41																				0	0	0	0	0	0	0	0	0
sp	Q9H444	Q9H444	HUMAN	CHMP4B	Charged multivesicular body protein 4b	1679	1			1	6	16	10	16	10	21	2	7	14	19	122																				0	0	0	0	0	0	0	0	0
sp	Q96CF2	Q96CF2	HUMAN	CHMP4C	Charged multivesicular body protein 4c	1680	1					1	1	1					2	2	7																				0	0	0	0	0	0	0	0	0
sp	Q9NZZ3	Q9NZZ3	HUMAN	CHMP5	Charged multivesicular body protein 5	1681	1				5	5	13	16	9	9			14	9	80																				0	0	0	0	0	0	0	0	0
sp	Q96FZ7	Q96FZ7	HUMAN	CHMP6	Charged multivesicular body protein 6	1682	1			1	4	5	8	9	5	4			7	16	59																				0	0	0	0	0	0	0	0	0
sp	Q8WUX9	Q8WUX9	HUMAN	CHMP7	Charged multivesicular body protein 7	1683	1			3		3	4	5	7	10		1	6	15	54																				0	0	0	0	0	0	0	0	0
sp	P15882	P15882	HUMAN	CHN1	N-chimaerin	1684	1						2	1		1			2	4	10																				0	0	0	0	0	0	0	0	0
sp	Q9UHD1	Q9UHD1	HUMAN	CHORDC1	Cysteine and histidine-rich domain-containing protein 1	1685	1			6	10	11	30	29	19	29	2	4	26	14	180																				0	0	0	0	0	0	0	0	0
sp	Q99653	Q99653	HUMAN	CHP1	Calcineurin B homologous protein 1	1686	1		3		9	8	7	5	1	3			11	21	68																				0	0	0	0	0	0	0	0	641.91
sp	Q8IZ52	Q8IZ52	HUMAN	CHPF	Chondroitin sulfate synthase 2	1687	1	2	3		4	4	6	6					1	6	32																				13.4051	13.5815	42.6643	53.205	44.1624	35.8585	28.0393	26.1645	78.7086
sp	Q9P2E5	Q9P2E5	HUMAN	CHPF2	Chondroitin sulfate glucuronyltransferase	1688	1	1			5	6	7	6					6	8	39																				25.862	21.1614	27.7751	29.6896	27.5685	24.212	15.8398	19.1512	0
sp	Q8WUD6	Q8WUD6	HUMAN	CHPT1	Cholinephosphotransferase 1	1689	1				2			1	1					1	5																				0	0	0	0	0	0	0	0	0
sp	Q9NRG0	Q9NRG0	HUMAN	CHRAC1	Chromatin accessibility complex protein 1	1690	1			1	2		3	3	2	1			3	4	19																				0	0	0	0	0	0	0	0	0
sp	P08172	P08172	HUMAN	CHRM2	Muscarinic acetylcholine receptor M2	1691	1	5	12			1	1	3	3	9				2	36																				444.71	469.801	98.3144	85.2874	66.6662	78.4063	85.903	85.8132	1970.28
sp	O43529	O43529	HUMAN	CHST10	Carbohydrate sulfotransferase 10	1692	1												1		1																				0	0	0	0	0	0	0	0	0
sp	Q9NPF2	Q9NPF2	HUMAN	CHST11	Carbohydrate sulfotransferase 11	1693	1		1				1	1					1	1	5																				0	0	0	0	0	0	0	0	4.03464
sp	Q9NRB3	Q9NRB3	HUMAN	CHST12	Carbohydrate sulfotransferase 12	1694	1				1	1		1						3	6																				0	0	0	0	0	0	0	0	0
sp	Q8NCH0	Q8NCH0	HUMAN	CHST14	Carbohydrate sulfotransferase 14	1695	1	1	4		4	4	6	3		2			1	1	26																				31.3993	27.7184	24.7745	19.8485	9.59521	10.0989	8.60063	7.84297	149.184
sp	Q7LFX5	Q7LFX5	HUMAN	CHST15	Carbohydrate sulfotransferase 15	1696	1													1	1																				0	0	0	0	0	0	0	0	0
sp	Q7LGC8	Q7LGC8	HUMAN	CHST3	Carbohydrate sulfotransferase 3	1697	1				2	2	2	4	1	1			3	2	17																				0	0	0	0	0	0	0	0	0
sp	Q9NS84	Q9NS84	HUMAN	CHST7	Carbohydrate sulfotransferase 7	1698	1				2		1		1				1	1	6																				0	0	0	0	0	0	0	0	0
sp	Q86X52	Q86X52	HUMAN	CHSY1	Chondroitin sulfate synthase 1	1699	1		1		2	5	5	6		1		1	5	8	34																				0	0	0	0	0	0	0	0	30.7519
sp	Q70JA7	Q70JA7	HUMAN	CHSY3	Chondroitin sulfate synthase 3	1700	1		1	1	1	1	4	3					3	4	18																				0	0	0	0	0	0	0	0	4.07276
sp	Q8WVB6-2	Q8WVB6	HUMAN	CHTF18	Isoform 2 of Chromosome transmission fidelity protein 18 homolog	1701	1			1	3	1	1	1	1	2			9	9	28																				0	0	0	0	0	0	0	0	0
sp	P0CG12	P0CG12	HUMAN	CHTF8	Chromosome transmission fidelity protein 8 homolog isoform 2	1702	2				3	2		1					1	2	9																				0	0	0	0	0	0	0	0	0
sp	P0CG13	P0CG13	HUMAN	CHTF8	Chromosome transmission fidelity protein 8 homolog	1703	2						1								1																				0	0	0	0	0	0	0	0	0
sp	Q9Y3Y2-3	Q9Y3Y2	HUMAN	CHTOP	Isoform 2 of Chromatin target of PRMT1 protein	1704	1			2	4	10	32	22	9	7			41	22	149																				0	0	0	0	0	0	0	0	0
sp	O15111	O15111	HUMAN	CHUK	Inhibitor of nuclear factor kappa-B kinase subunit alpha	1705	1			2	2	3	4	3	5	7			4	5	35																				0	0	0	0	0	0	0	0	0
sp	Q8WUH1-2	Q8WUH1	HUMAN	CHURC1	Isoform 2 of Protein Churchill	1706	1					3	2	2	3	1	1		1		13																				0	0	0	0	0	0	0	0	0
sp	O76071	O76071	HUMAN	CIAO1	Probable cytosolic iron-sulfur protein assembly protein CIAO1	1707	1				7	8	8	6	7	7			9	6	58																				0	0	0	0	0	0	0	0	0
sp	Q6FI81	Q6FI81	HUMAN	CIAPIN1	Anamorsin	1708	1			4	14	9	12	13	7	13	1	5	18	16	112																				0	0	0	0	0	0	0	0	0
sp	Q99828-2	Q99828	HUMAN	CIB1	Isoform 2 of Calcium and integrin-binding protein 1	1709	1					2	2	2						2	8																				0	0	0	0	0	0	0	0	0
sp	Q96RK0	Q96RK0	HUMAN	CIC	Protein capicua homolog	1710	1			2	9	5	13	7	3	4			9	21	73																				0	0	0	0	0	0	0	0	0
sp	Q9BW66-3	Q9BW66	HUMAN	CINP	Isoform 3 of Cyclin-dependent kinase 2-interacting protein	1711	1				1	1	1	1	2	4			3	7	20																				0	0	0	0	0	0	0	0	0
sp	Q86X95	Q86X95	HUMAN	CIR1	Corepressor interacting with RBPJ 1	1712	1			1	2	3	3	1	2	3		1		2	18																				0	0	0	0	0	0	0	0	0
sp	Q14011-2	Q14011	HUMAN	CIRBP	Isoform 2 of Cold-inducible RNA-binding protein	1713	2			3	12	7	13	8	7	11		1	16	30	108																				0	0	0	0	0	0	0	0	0
sp	Q14011	Q14011	HUMAN	CIRBP	Cold-inducible RNA-binding protein	1714	2			2	1		2	2					2	4	13																				0	0	0	0	0	0	0	0	0
sp	Q9NZ45	Q9NZ45	HUMAN	CISD1	CDGSH iron-sulfur domain-containing protein 1	1715	1			3	3	9	11	7	4	3			9	13	62																				0	0	0	0	0	0	0	0	0
sp	Q8N5K1	Q8N5K1	HUMAN	CISD2	CDGSH iron-sulfur domain-containing protein 2	1716	1		3	2	6	5	4	5	6	7		1	6	7	52																				0	0	0	0	0	0	0	0	66.3488
sp	P0C7P0	P0C7P0	HUMAN	CISD3	CDGSH iron-sulfur domain-containing protein 3, mitochondrial	1717	1					2	4	2	2	4			3	1	18																				0	0	0	0	0	0	0	0	0
sp	O14578-4	O14578	HUMAN	CIT	Isoform 4 of Citron Rho-interacting kinase	1718	1		1		14	6	8	8	34	48	1	1	12	25	158																				0	0	0	0	0	0	0	0	153.129
sp	Q99967	Q99967	HUMAN	CITED2	Cbp/p300-interacting transactivator 2	1719	1				1		1	1			1		1	2	7																				0	0	0	0	0	0	0	0	0
sp	Q9ULV3	Q9ULV3	HUMAN	CIZ1	Cip1-interacting zinc finger protein	1720	1			3	8	9	11	10	7	7		2	11	18	86																				0	0	0	0	0	0	0	0	0
sp	Q8WWK9	Q8WWK9	HUMAN	CKAP2	Cytoskeleton-associated protein 2	1721	2			9	10	3	11	7	3	2		3	32	22	102																				0	0	0	0	0	0	0	0	0
sp	Q8WWK9-5	Q8WWK9	HUMAN	CKAP2	Isoform 3 of Cytoskeleton-associated protein 2	1722	2			1									2		3																				0	0	0	0	0	0	0	0	0
sp	Q8IYA6	Q8IYA6	HUMAN	CKAP2L	Cytoskeleton-associated protein 2-like	1723	1			1	4		2	1	2				4	2	16																				0	0	0	0	0	0	0	0	0
sp	Q07065	Q07065	HUMAN	CKAP4	Cytoskeleton-associated protein 4	1724	1	22	37	29	96	155	198	172	67	88		2	144	140	1150																				926.198	930.573	1486.64	1523.97	1071.92	854.753	688.109	611.117	1874.57
sp	Q14008-3	Q14008	HUMAN	CKAP5	Isoform 3 of Cytoskeleton-associated protein 5	1725	1	10	16	35	68	65	68	58	70	78	1	8	94	110	681																				215.787	279.298	427.414	389.808	650.335	585.164	575.016	580.278	638.158
sp	P12277	P12277	HUMAN	CKB	Creatine kinase B-type	1726	1			5	10	9	8	7					26	22	87																				0	0	0	0	0	0	0	0	0
sp	Q9UBR5	Q9UBR5	HUMAN	CKLF	Chemokine-like factor	1727	1								1						1																				0	0	0	0	0	0	0	0	0
sp	P06732	P06732	HUMAN	CKM	Creatine kinase M-type	1728	1				1								1	2	4																				0	0	0	0	0	0	0	0	0
sp	P12532-2	P12532	HUMAN	CKMT1A	Isoform 2 of Creatine kinase U-type, mitochondrial	1729	1	1												1	2																				3.96501	5.21565	7.97328	6.31227	13.8075	13.3941	19.2315	19.7992	0
sp	P61024	P61024	HUMAN	CKS1B	Cyclin-dependent kinases regulatory subunit 1	1730	1				1		1		4	2					8																				0	0	0	0	0	0	0	0	0
sp	P33552	P33552	HUMAN	CKS2	Cyclin-dependent kinases regulatory subunit 2	1731	1				1		4	2	3	2	1	2	1	2	18																				0	0	0	0	0	0	0	0	0
sp	Q7Z460	Q7Z460	HUMAN	CLASP1	CLIP-associating protein 1	1732	1			2	17	19	31	28	28	39	1	7	14	21	207																				0	0	0	0	0	0	0	0	0
sp	O75122-3	O75122	HUMAN	CLASP2	Isoform 3 of CLIP-associating protein 2	1733	1			1	8	9	24	16	14	21			16	21	130																				0	0	0	0	0	0	0	0	0
sp	Q8N2M8	Q8N2M8	HUMAN	CLASRP	CLK4-associating serine/arginine rich protein	1734	1				1	3	2	7	2	4		1	4	4	28																				0	0	0	0	0	0	0	0	0
sp	Q96S66	Q96S66	HUMAN	CLCC1	Chloride channel CLIC-like protein 1	1735	1	1	3	5	13	9	12	14	9	11		1	16	28	122																				43.3271	49.2505	75.8232	82.1191	102.746	99.5262	66.6903	59.2396	62.2594
sp	P51788	P51788	HUMAN	CLCN2	Chloride channel protein 2	1736	1			1									1	3	5																				0	0	0	0	0	0	0	0	0
sp	P51790-2	P51790	HUMAN	CLCN3	Isoform 2 of H(+)/Cl(-) exchange transporter 3	1737	2	2	1		2	1	1	1	2	5				5	20																				59.3786	54.9795	59.0232	57.0192	70.4055	72.0254	129.506	143.155	46.3119
sp	P51790	P51790	HUMAN	CLCN3	H(+)/Cl(-) exchange transporter 3	1738	2				2		1	1					1	1	6																				0	0	0	0	0	0	0	0	0
sp	P51795-2	P51795	HUMAN	CLCN5	Isoform 2 of H(+)/Cl(-) exchange transporter 5	1739	1			1	1	1	1	1		1		1	1	5	13																				0	0	0	0	0	0	0	0	0
sp	P51797-5	P51797	HUMAN	CLCN6	Isoform 5 of Chloride transport protein 6	1740	1				1	1	1			2			1		6																				0	0	0	0	0	0	0	0	0
sp	P51798	P51798	HUMAN	CLCN7	H(+)/Cl(-) exchange transporter 7	1741	1			1	6	6	3	6	3	2			8	6	41																				0	0	0	0	0	0	0	0	0
sp	O75508	O75508	HUMAN	CLDN11	Claudin-11	1742	1								2	2	1	1			6																				0	0	0	0	0	0	0	0	0
sp	Q9NY35	Q9NY35	HUMAN	CLDND1	Claudin domain-containing protein 1	1743	1	6	9		3		1	2	2				1	2	26																				280.024	272.508	320.441	309.634	302.898	318.007	306.287	304.54	1216.6
sp	Q9Y240	Q9Y240	HUMAN	CLEC11A	C-type lectin domain family 11 member A	1744	1				2	3	1	1							7																				0	0	0	0	0	0	0	0	0
sp	Q2KHT3	Q2KHT3	HUMAN	CLEC16A	Protein CLEC16A	1745	1			2	4	7	8	6	4	5			5	7	48																				0	0	0	0	0	0	0	0	0
sp	Q8NC01	Q8NC01	HUMAN	CLEC1A	C-type lectin domain family 1 member A	1746	1	2	5												7																				195.784	201.253	120.507	123.804	63.3869	80.5036	52.5419	50.7396	804.511
sp	P05452	P05452	HUMAN	CLEC3B	Tetranectin	1747	1			1			1	1				1			4																				0	0	0	0	0	0	0	0	0
sp	Q9BXN2	Q9BXN2	HUMAN	CLEC7A	C-type lectin domain family 7 member A	1748	1												1	1	2																				0	0	0	0	0	0	0	0	0
sp	O14967	O14967	HUMAN	CLGN	Calmegin	1749	1				2		1						4	12	19																				0	0	0	0	0	0	0	0	0
sp	O00299	O00299	HUMAN	CLIC1	Chloride intracellular channel protein 1	1750	1	1	3	6	20	31	48	41	53	65	2		57	45	372																				19.1099	13.482	25.2547	23.5397	22.6278	14.9424	17.7948	16.7946	195.474
sp	O95833	O95833	HUMAN	CLIC3	Chloride intracellular channel protein 3	1751	1					3	3	2							8																				0	0	0	0	0	0	0	0	0
sp	Q9Y696	Q9Y696	HUMAN	CLIC4	Chloride intracellular channel protein 4	1752	1	1	3	12	38	45	72	68	69	90	3	4	58	63	526																				29.2667	29.3591	22.0227	22.8726	17.1838	18.844	17.9387	20.0456	238.835
sp	Q96NY7	Q96NY7	HUMAN	CLIC6	Chloride intracellular channel protein 6	1753	1			1	2		1	1	2	2			6	4	19																				0	0	0	0	0	0	0	0	0
sp	Q14677-3	Q14677	HUMAN	CLINT1	Isoform 3 of Clathrin interactor 1	1754	2		1	8	14	16	19	16	18	18		4	14	37	165																				0	0	0	0	0	0	0	0	51.5499
sp	Q14677	Q14677	HUMAN	CLINT1	Clathrin interactor 1	1755	2								6	1					7																				0	0	0	0	0	0	0	0	0
sp	P30622	P30622	HUMAN	CLIP1	CAP-Gly domain-containing linker protein 1	1756	1		1	20	21	38	38	43	33	59		8	44	55	360																				0	0	0	0	0	0	0	0	254.547
sp	Q9UDT6	Q9UDT6	HUMAN	CLIP2	CAP-Gly domain-containing linker protein 2	1757	2			7	16	16	24	18	34	36		5	20	22	198																				0	0	0	0	0	0	0	0	0
sp	Q9UDT6-2	Q9UDT6	HUMAN	CLIP2	Isoform 2 of CAP-Gly domain-containing linker protein 2	1758	2								1	1					2																				0	0	0	0	0	0	0	0	0
sp	Q96DZ5	Q96DZ5	HUMAN	CLIP3	CAP-Gly domain-containing linker protein 3	1759	1					6	5	5			1	1	5	5	28																				0	0	0	0	0	0	0	0	0
sp	Q8N3C7	Q8N3C7	HUMAN	CLIP4	CAP-Gly domain-containing linker protein 4	1760	1					1		1					1	1	4																				0	0	0	0	0	0	0	0	0
sp	P49759-3	P49759	HUMAN	CLK1	Isoform 3 of Dual specificity protein kinase CLK1	1761	1			2	2	5	5	3			1	2	6	7	33																				0	0	0	0	0	0	0	0	0
sp	P49760	P49760	HUMAN	CLK2	Dual specificity protein kinase CLK2	1762	1				1			2						3	6																				0	0	0	0	0	0	0	0	0
sp	P49761	P49761	HUMAN	CLK3	Dual specificity protein kinase CLK3	1763	1			1	4	3	3	4	1	5		1	3	6	31																				0	0	0	0	0	0	0	0	0
sp	Q9HAZ1	Q9HAZ1	HUMAN	CLK4	Dual specificity protein kinase CLK4	1764	1						1						1	4	6																				0	0	0	0	0	0	0	0	0
sp	Q96JQ2	Q96JQ2	HUMAN	CLMN	Calmin	1765	1							1					6	9	16																				0	0	0	0	0	0	0	0	0
sp	Q9H6B4	Q9H6B4	HUMAN	CLMP	CXADR-like membrane protein	1766	1	15	27		4	7	9	6	5	4		1		1	79																				1177.61	1187	420.166	412.347	200.87	250.227	107.083	117.16	3639.94
sp	Q13286	Q13286	HUMAN	CLN3	Battenin	1767	1	1	3		2									2	8																				11.2333	7.67641	20.1756	15.4584	36.7773	28.0438	72.9366	72.2979	10.4135
sp	O75503	O75503	HUMAN	CLN5	Ceroid-lipofuscinosis neuronal protein 5	1768	1		2	1	6	3	4	4		2				10	32																				0	0	0	0	0	0	0	0	40.8611
sp	Q9UBY8	Q9UBY8	HUMAN	CLN8	Protein CLN8	1769	1					1	3	2	1	1			2	3	13																				0	0	0	0	0	0	0	0	0
sp	P54105	P54105	HUMAN	CLNS1A	Methylosome subunit pICln	1770	1			1	2	4	6	5	1	1			10	8	38																				0	0	0	0	0	0	0	0	0
sp	O15516	O15516	HUMAN	CLOCK	Circadian locomoter output cycles protein kaput	1771	1			1	2		1			2			2	3	11																				0	0	0	0	0	0	0	0	0
sp	Q92989	Q92989	HUMAN	CLP1	Polyribonucleotide 5'-hydroxyl-kinase Clp1	1772	1			1	3	5	5	4	2	6			1	7	34																				0	0	0	0	0	0	0	0	0
sp	Q9H078	Q9H078	HUMAN	CLPB	Caseinolytic peptidase B protein homolog	1773	1			7	11	4	15	15	5	8			12	20	97																				0	0	0	0	0	0	0	0	0
sp	Q16740	Q16740	HUMAN	CLPP	ATP-dependent Clp protease proteolytic subunit, mitochondrial	1774	1			5	12	11	2	3	11	9			12	13	78																				0	0	0	0	0	0	0	0	0
sp	O96005	O96005	HUMAN	CLPTM1	Cleft lip and palate transmembrane protein 1	1775	1	4	13	6	14	5	9	11	5	18		2	21	27	135																				116.111	93.1197	198.355	167.966	267.286	228.512	181.242	187.058	290.081
sp	Q96KA5	Q96KA5	HUMAN	CLPTM1L	Cleft lip and palate transmembrane protein 1-like protein	1776	1	5	10	3	10	3	2	2	2	2			4	15	58																				116.563	118.338	229.396	226.954	330.701	309.199	324.363	321.649	253.343
sp	O76031	O76031	HUMAN	CLPX	ATP-dependent Clp protease ATP-binding subunit clpX-like, mitochondrial	1777	1	1		3	16	11	16	11	13	14		5	33	57	180																				8.4559	8.33452	11.7581	14.0572	20.9759	16.746	21.5668	14.0745	0
sp	Q9HAW4	Q9HAW4	HUMAN	CLSPN	Claspin	1778	1			2	5	2	8	5					17	15	54																				0	0	0	0	0	0	0	0	0
sp	O94985	O94985	HUMAN	CLSTN1	Calsyntenin-1	1779	1				2	6	10	8	1		2	7	7	8	51																				0	0	0	0	0	0	0	0	0
sp	Q9BQT9-2	Q9BQT9	HUMAN	CLSTN3	Isoform 2 of Calsyntenin-3	1780	1				1		2	1					2	8	14																				0	0	0	0	0	0	0	0	0
sp	P09496-2	P09496	HUMAN	CLTA	Isoform Non-brain of Clathrin light chain A	1781	1		2	7	9	11	15	16	11	11	1		31	19	133																				0	0	0	0	0	0	0	0	84.9711
sp	P09497	P09497	HUMAN	CLTB	Clathrin light chain B	1782	2		1	7	10	12	10	12					16	17	85																				0	0	0	0	0	0	0	0	16.0603
sp	P09497-2	P09497	HUMAN	CLTB	Isoform Non-brain of Clathrin light chain B	1783	2				1	3	4	2	12	24		1	4	2	53																				0	0	0	0	0	0	0	0	0
sp	Q00610	Q00610	HUMAN	CLTC	Clathrin heavy chain 1	1784	1	31	30	46	177	146	205	219	165	133		5	297	383	1837																				617.775	702.268	1095.93	1132.11	1514.79	1334.28	1118.28	1287.55	976.308
sp	P53675	P53675	HUMAN	CLTCL1	Clathrin heavy chain 2	1785	1				3	2	1	1						8	15																				0	0	0	0	0	0	0	0	0
sp	P10909-2	P10909	HUMAN	CLU	Isoform 2 of Clusterin	1786	1	6	6	2	13	5	14	10			1	1	4	10	72																				191.747	201.734	401.225	350.46	166.37	168.142	124.366	134.161	378.142
sp	Q96AJ1	Q96AJ1	HUMAN	CLUAP1	Clusterin-associated protein 1	1787	1			1			1	2	2	6			3	5	20																				0	0	0	0	0	0	0	0	0
sp	O75153	O75153	HUMAN	CLUH	Clustered mitochondria protein homolog	1788	1	1	1	7	19	12	14	15	10	10		2	25	41	157																				2.32348	3.68593	17.4919	18.085	23.7494	26.1124	12.2932	15.2328	16.7155
sp	Q8N0X4	Q8N0X4	HUMAN	CLYBL	Citrate lyase subunit beta-like protein, mitochondrial	1789	1													2	2																				0	0	0	0	0	0	0	0	0
sp	Q8NFW8	Q8NFW8	HUMAN	CMAS	N-acylneuraminate cytidylyltransferase	1790	1			3	20	18	9	9	11	9		1	18	19	117																				0	0	0	0	0	0	0	0	0
sp	Q96DG6	Q96DG6	HUMAN	CMBL	Carboxymethylenebutenolidase homolog	1791	1			3	1	4	4	2	6	6			2	2	30																				0	0	0	0	0	0	0	0	0
sp	Q7Z7K0	Q7Z7K0	HUMAN	CMC1	COX assembly mitochondrial protein homolog	1792	1				1	6	3	2	5	7			3	6	33																				0	0	0	0	0	0	0	0	0
sp	Q9NRP2	Q9NRP2	HUMAN	CMC2	COX assembly mitochondrial protein 2 homolog	1793	1			2	2	5	3	2	2	4			5	4	29																				0	0	0	0	0	0	0	0	0
sp	P56277	P56277	HUMAN	CMC4	Cx9C motif-containing protein 4	1794	1				1	3	4	4	2	6			3	5	28																				0	0	0	0	0	0	0	0	0
sp	Q8IY22	Q8IY22	HUMAN	CMIP	C-Maf-inducing protein	1795	1					1	2			1		1	3	3	11																				0	0	0	0	0	0	0	0	0
sp	P30085	P30085	HUMAN	CMPK1	UMP-CMP kinase	1796	1		1	5	10	10	10	24	21	19			23	14	137																				0	0	0	0	0	0	0	0	28.0269
sp	Q5EBM0	Q5EBM0	HUMAN	CMPK2	UMP-CMP kinase 2, mitochondrial	1797	1				2	3	10	8					5	2	30																				0	0	0	0	0	0	0	0	0
sp	Q9BQ75	Q9BQ75	HUMAN	CMSS1	Protein CMSS1	1798	1			1	2	2	3	1	4	4			6	7	30																				0	0	0	0	0	0	0	0	0
sp	Q96MX0	Q96MX0	HUMAN	CMTM3	CKLF-like MARVEL transmembrane domain-containing protein 3	1799	1					2	1	1	1	1			2		8																				0	0	0	0	0	0	0	0	0
sp	Q9NX76	Q9NX76	HUMAN	CMTM6	CKLF-like MARVEL transmembrane domain-containing protein 6	1800	1		1			1	1						1	1	5																				0	0	0	0	0	0	0	0	48.1454
sp	Q8N1G2	Q8N1G2	HUMAN	CMTR1	Cap-specific mRNA (nucleoside-2'-O-)-methyltransferase 1	1801	1			7	19	13	18	15	9	5			18	32	136																				0	0	0	0	0	0	0	0	0
sp	Q8IYT2	Q8IYT2	HUMAN	CMTR2	Cap-specific mRNA (nucleoside-2'-O-)-methyltransferase 2	1802	1			1	1	2	2	4	2	1			3	6	22																				0	0	0	0	0	0	0	0	0
sp	P62633-6	P62633	HUMAN	CNBP	Isoform 6 of Cellular nucleic acid-binding protein	1803	3		1	1	5	13	13	13					21	18	85																				0	0	0	0	0	0	0	0	107.592
sp	P62633-4	P62633	HUMAN	CNBP	Isoform 4 of Cellular nucleic acid-binding protein	1804	3								7	11		1	2	3	24																				0	0	0	0	0	0	0	0	0
sp	P62633	P62633	HUMAN	CNBP	Cellular nucleic acid-binding protein	1805	3				1	1	4	2	1	1			2	2	14																				0	0	0	0	0	0	0	0	0
sp	Q96KP4	Q96KP4	HUMAN	CNDP2	Cytosolic non-specific dipeptidase	1806	1			9	16	21	15	18	34	64			45	28	250																				0	0	0	0	0	0	0	0	0
sp	Q8N9A8-2	Q8N9A8	HUMAN	CNEP1R1	Isoform 2 of Nuclear envelope phosphatase-regulatory subunit 1	1807	1				1		1	2	2				1	2	9																				0	0	0	0	0	0	0	0	0
sp	Q9P003	Q9P003	HUMAN	CNIH4	Protein cornichon homolog 4	1808	1	6	3												9																				86.434	106.078	91.2081	106.489	132.399	118.438	134.038	134.216	85.2267
sp	Q6P9H4	Q6P9H4	HUMAN	CNKSR3	Connector enhancer of kinase suppressor of ras 3	1809	1					1	1	1	1	1			1	1	7																				0	0	0	0	0	0	0	0	0
sp	P51911	P51911	HUMAN	CNN1	Calponin-1	1810	1	1	1	22	36	50	98	88	20	39			31	29	415																				41.5676	38.864	82.1376	85.0208	42.161	38.0739	21.8604	26.0903	38.247
sp	Q99439	Q99439	HUMAN	CNN2	Calponin-2	1811	1	7	3	6	25	73	108	96	36	44	1	2	52	27	480																				477.053	508.658	628.392	599.753	343.601	299.769	196.07	214.556	179.933
sp	Q15417	Q15417	HUMAN	CNN3	Calponin-3	1812	1	1	3	24	29	78	102	80	52	61	1	7	62	30	530																				33.1495	33.4786	39.4372	45.6892	24.3169	20.2347	12.0522	15.8327	135.188
sp	Q9NRU3	Q9NRU3	HUMAN	CNNM1	Metal transporter CNNM1	1813	1	1	5		1		1	1					1	2	12																				11.9083	8.34251	10.7853	9.40273	12.4477	11.5164	15.1776	13.5068	145.448
sp	Q9H8M5	Q9H8M5	HUMAN	CNNM2	Metal transporter CNNM2	1814	1	9	14		4	2	3	5		4			8	15	64																				146.438	151.387	204.779	219.662	381.092	384.983	544.055	505.544	315.181
sp	Q8NE01	Q8NE01	HUMAN	CNNM3	Metal transporter CNNM3	1815	1	23	20	1	4	5	4	3	3	2		1	6	8	80																				384.733	421.214	497.313	488.324	938.673	940.922	1879.88	1767.33	754.852
sp	Q6P4Q7	Q6P4Q7	HUMAN	CNNM4	Metal transporter CNNM4	1816	1	31	28	1	4	6	6	7	3	2			11	19	118																				637.286	629.71	1085.69	1130.99	1687.07	1610.64	2263.23	2158.71	988.46
sp	A5YKK6	A5YKK6	HUMAN	CNOT1	CCR4-NOT transcription complex subunit 1	1817	1	1	1	17	44	22	36	42	29	34		2	45	88	361																				12.321	13.6689	19.3038	17.9594	39.0296	31.4979	38.1933	33.0172	16.0149
sp	Q9H9A5-6	Q9H9A5	HUMAN	CNOT10	Isoform 6 of CCR4-NOT transcription complex subunit 10	1818	1			6	7	8	10	10	12	11			14	23	101																				0	0	0	0	0	0	0	0	0
sp	Q9UKZ1	Q9UKZ1	HUMAN	CNOT11	CCR4-NOT transcription complex subunit 11	1819	1				5	1			2	1			5	6	20																				0	0	0	0	0	0	0	0	0
sp	Q9NZN8	Q9NZN8	HUMAN	CNOT2	CCR4-NOT transcription complex subunit 2	1820	1			5	7	3	5	3	2	1			9	17	52																				0	0	0	0	0	0	0	0	0
sp	O75175	O75175	HUMAN	CNOT3	CCR4-NOT transcription complex subunit 3	1821	1			6	6	9	17	9	12	15		2	15	20	111																				0	0	0	0	0	0	0	0	0
sp	O95628-6	O95628	HUMAN	CNOT4	Isoform 6 of CCR4-NOT transcription complex subunit 4	1822	1			1	2	5	2	3	2	4		2	5	5	31																				0	0	0	0	0	0	0	0	0
sp	Q9ULM6	Q9ULM6	HUMAN	CNOT6	CCR4-NOT transcription complex subunit 6	1823	1			1				2						6	9																				0	0	0	0	0	0	0	0	0
sp	Q96LI5	Q96LI5	HUMAN	CNOT6L	CCR4-NOT transcription complex subunit 6-like	1824	1			2	4		1	1	1				5	8	22																				0	0	0	0	0	0	0	0	0
sp	Q9UIV1	Q9UIV1	HUMAN	CNOT7	CCR4-NOT transcription complex subunit 7	1825	1				3	1	5	4					4	13	30																				0	0	0	0	0	0	0	0	0
sp	Q9UFF9	Q9UFF9	HUMAN	CNOT8	CCR4-NOT transcription complex subunit 8	1826	1			2	2	5	4	4	1	1			2	6	27																				0	0	0	0	0	0	0	0	0
sp	P09543	P09543	HUMAN	CNP	2',3'-cyclic-nucleotide 3'-phosphodiesterase	1827	1	7	3	10	19	33	44	43	16	23		4	34	35	271																				281.03	282.623	338.116	375.171	424.469	447.716	353.237	342.146	184.462
sp	Q9Y2B0	Q9Y2B0	HUMAN	CNPY2	Protein canopy homolog 2	1828	1				7	14	19	22	3	5			19	17	106																				0	0	0	0	0	0	0	0	0
sp	Q9BT09	Q9BT09	HUMAN	CNPY3	Protein canopy homolog 3	1829	1	1	3	3	6	7	8	6	10	11			9	6	70																				34.7232	26.8837	119.827	128.329	105.41	98.7455	74.1269	72.4343	164.082
sp	Q8N129	Q8N129	HUMAN	CNPY4	Protein canopy homolog 4	1830	1		1		4	7	12	10	14	10			12	10	80																				0	0	0	0	0	0	0	0	33.5245
sp	Q96F85	Q96F85	HUMAN	CNRIP1	CB1 cannabinoid receptor-interacting protein 1	1831	1			1	4	4	2	2	9	3	2	2	4	7	40																				0	0	0	0	0	0	0	0	0
sp	Q6PJW8	Q6PJW8	HUMAN	CNST	Consortin	1832	1			1	6	3	7	6	5	2	1		6	10	47																				0	0	0	0	0	0	0	0	0
sp	P26992	P26992	HUMAN	CNTFR	Ciliary neurotrophic factor receptor subunit alpha	1833	1	8	6												14																				55.6538	65.9889	192.583	155.213	482.773	458.549	1378.75	1474.24	71.654
sp	Q9NXG0-2	Q9NXG0	HUMAN	CNTLN	Isoform 2 of Centlein	1834	1					3	4	3					2		12																				0	0	0	0	0	0	0	0	0
sp	P78357	P78357	HUMAN	CNTNAP1	Contactin-associated protein 1	1835	1		1		13	10	8	4	3	4		1	2		46																				0	0	0	0	0	0	0	0	48.6437
sp	Q9UHC6	Q9UHC6	HUMAN	CNTNAP2	Contactin-associated protein-like 2	1836	1	2	2											1	5																				116.985	146.063	92.6382	78.5748	62.1394	67.742	67.9256	63.865	97.9774
sp	Q9C0A0	Q9C0A0	HUMAN	CNTNAP4	Contactin-associated protein-like 4	1837	1								9	6					15																				0	0	0	0	0	0	0	0	0
sp	Q7Z7A1	Q7Z7A1	HUMAN	CNTRL	Centriolin	1838	1				1		3	3	3	2			2	7	21																				0	0	0	0	0	0	0	0	0
sp	Q8N137-2	Q8N137	HUMAN	CNTROB	Isoform 2 of Centrobin	1839	1						2	1		1			2	2	8																				0	0	0	0	0	0	0	0	0
sp	Q9GZY4	Q9GZY4	HUMAN	COA1	Cytochrome c oxidase assembly factor 1 homolog	1840	1				3	1			3	2			1	3	13																				0	0	0	0	0	0	0	0	0
sp	Q9Y2R0	Q9Y2R0	HUMAN	COA3	Cytochrome c oxidase assembly factor 3 homolog, mitochondrial	1841	1			1	2	2	3	4	1	3			11	10	37																				0	0	0	0	0	0	0	0	0
sp	Q9NYJ1-2	Q9NYJ1	HUMAN	COA4	Isoform 2 of Cytochrome c oxidase assembly factor 4 homolog, mitochondrial	1842	1				3	3	7	7		1		2	5	4	32																				0	0	0	0	0	0	0	0	0
sp	Q86WW8	Q86WW8	HUMAN	COA5	Cytochrome c oxidase assembly factor 5	1843	1				2		2	1	1	2			6	2	16																				0	0	0	0	0	0	0	0	0
sp	Q5JTJ3-2	Q5JTJ3	HUMAN	COA6	Isoform 2 of Cytochrome c oxidase assembly factor 6 homolog	1844	1			4	4	2	4	5	3	9		1	4	7	43																				0	0	0	0	0	0	0	0	0
sp	Q96BR5	Q96BR5	HUMAN	COA7	Cytochrome c oxidase assembly factor 7	1845	1				7	6	9	7	2	7			13	13	64																				0	0	0	0	0	0	0	0	0
sp	Q13057-2	Q13057	HUMAN	COASY	Isoform 2 of Bifunctional coenzyme A synthase	1846	1				2	4	6	7	3	4			4	8	38																				0	0	0	0	0	0	0	0	0
sp	Q53SF7-2	Q53SF7	HUMAN	COBLL1	Isoform 2 of Cordon-bleu protein-like 1	1847	2			13	13	19	26	28	1				20	26	146																				0	0	0	0	0	0	0	0	0
sp	Q53SF7	Q53SF7	HUMAN	COBLL1	Cordon-bleu protein-like 1	1848	2								19	28		2			49																				0	0	0	0	0	0	0	0	0
sp	O43405	O43405	HUMAN	COCH	Cochlin	1849	1													1	1																				0	0	0	0	0	0	0	0	0
sp	Q8WTW3	Q8WTW3	HUMAN	COG1	Conserved oligomeric Golgi complex subunit 1	1850	1	4	1	2	17	10	16	15	10	11			16	34	136																				75.0188	79.1214	83.3952	65.8833	102.423	90.806	138.518	125.919	4.47367
sp	Q14746	Q14746	HUMAN	COG2	Conserved oligomeric Golgi complex subunit 2	1851	1		1	4	12	15	18	15	16	18			17	38	154																				0	0	0	0	0	0	0	0	67.9674
sp	Q96JB2	Q96JB2	HUMAN	COG3	Conserved oligomeric Golgi complex subunit 3	1852	1		2	7	15	12	16	14	11	19		4	20	38	158																				0	0	0	0	0	0	0	0	75.5136
sp	Q9H9E3	Q9H9E3	HUMAN	COG4	Conserved oligomeric Golgi complex subunit 4	1853	1	2	1	2	6	11	18	12	8	8	1		13	32	114																				118.596	119.693	119.726	117.261	150.49	147.547	153.586	157.799	13.0624
sp	Q9UP83-2	Q9UP83	HUMAN	COG5	Isoform 2 of Conserved oligomeric Golgi complex subunit 5	1854	1	1		2	9	12	17	16	6	8		3	15	35	124																				25.4295	29.3172	55.6163	44.9759	62.5146	64.0516	59.1713	63.9926	0
sp	Q9Y2V7	Q9Y2V7	HUMAN	COG6	Conserved oligomeric Golgi complex subunit 6	1855	1			3	10	11	7	8	4	3		7	2	11	66																				0	0	0	0	0	0	0	0	0
sp	P83436	P83436	HUMAN	COG7	Conserved oligomeric Golgi complex subunit 7	1856	1		1	7	7	9	12	14	9	11			11	33	114																				0	0	0	0	0	0	0	0	18.9204
sp	Q96MW5	Q96MW5	HUMAN	COG8	Conserved oligomeric Golgi complex subunit 8	1857	1		1		8	4	7	6	1	1			10	16	54																				0	0	0	0	0	0	0	0	13.166
sp	P38432	P38432	HUMAN	COIL	Coilin	1858	1			4	16	6	9	7	6	6			16	18	88																				0	0	0	0	0	0	0	0	0
sp	P12107	P12107	HUMAN	COL11A1	Collagen alpha-1(XI) chain	1859	1							1	14	21	1	5			42																				0	0	0	0	0	0	0	0	0
sp	Q99715	Q99715	HUMAN	COL12A1	Collagen alpha-1(XII) chain	1860	1	14	15	35	88	120	147	147	72	62	4	25	70	101	900																				658.472	663.34	434.806	464.49	279.582	258.639	250.667	285.2	518.424
sp	Q5TAT6	Q5TAT6	HUMAN	COL13A1	Collagen alpha-1(XIII) chain	1861	1						1	1						1	3																				0	0	0	0	0	0	0	0	0
sp	Q05707	Q05707	HUMAN	COL14A1	Collagen alpha-1(XIV) chain	1862	1		1	6	18	41	37	35	19	13	4	1	13	3	191																				0	0	0	0	0	0	0	0	14.1749
sp	P39059	P39059	HUMAN	COL15A1	Collagen alpha-1(XV) chain	1863	1				4	4	7	6					2	2	25																				0	0	0	0	0	0	0	0	0
sp	Q07092	Q07092	HUMAN	COL16A1	Collagen alpha-1(XVI) chain	1864	1	5	3	3	9	20	17	20	17	20		4	13	10	141																				212.406	221.523	249.649	264.653	179.163	154.337	108.057	113.312	166.472
sp	P39060	P39060	HUMAN	COL18A1	Collagen alpha-1(XVIII) chain	1865	1	6	6	1	18	12	10	9	5	12		2	4	12	97																				154.325	176.312	191.162	187.581	236.393	207.121	257.43	316.994	221.013
sp	P02452	P02452	HUMAN	COL1A1	Collagen alpha-1(I) chain	1866	1	33	31	39	119	191	219	233	76	96	4	7	87	31	1166																				3094.45	3376.95	2565.97	2531.24	1111.19	1023.85	518.173	577.129	2797.15
sp	P08123	P08123	HUMAN	COL1A2	Collagen alpha-2(I) chain	1867	1	23	22	20	118	101	171	156	49	53	12	16	46	23	810																				1725.3	1856.31	1260.08	1280.69	703.485	685.319	574.053	572.939	1725.11
sp	Q96P44	Q96P44	HUMAN	COL21A1	Collagen alpha-1(XXI) chain	1868	1					3	5	3			1	1			13																				0	0	0	0	0	0	0	0	0
sp	P02458	P02458	HUMAN	COL2A1	Collagen alpha-1(II) chain	1869	1	1	1		13	20	27	29	1	4			5	7	108																				84.5046	104.979	80.726	94.1214	41.2075	25.1612	18.7681	24.2382	20.9142
sp	P02461	P02461	HUMAN	COL3A1	Collagen alpha-1(III) chain	1870	1	1	3	23	56	72	82	65	39	49	5	14	31	9	449																				109.185	122.357	41.209	40.9705	17.0075	14.1439	8.00217	7.37469	136.974
sp	P02462	P02462	HUMAN	COL4A1	Collagen alpha-1(IV) chain	1871	1		4	1	7	5	10	11	3	10		3		6	60																				0	0	0	0	0	0	0	0	253.165
sp	P08572	P08572	HUMAN	COL4A2	Collagen alpha-2(IV) chain	1872	1	4	3	9	23	29	31	42	6	17	3	7	22	25	221																				117.995	126.087	185.289	217.136	239.282	227.739	184.84	213.678	275.654
sp	Q9Y5P4-3	Q9Y5P4	HUMAN	COL4A3BP	Isoform 3 of Collagen type IV alpha-3-binding protein	1873	1			2	6	9	13	10	13	20	1	1	17	15	107																				0	0	0	0	0	0	0	0	0
sp	P20908	P20908	HUMAN	COL5A1	Collagen alpha-1(V) chain	1874	1	8	10	18	36	50	87	83	26	39	3	4	40	25	429																				350.976	366.439	523.522	491.836	265.34	252.695	252.602	295.258	1292.58
sp	P05997	P05997	HUMAN	COL5A2	Collagen alpha-2(V) chain	1875	1		2	3	29	36	46	35	19	19	3	6	9	4	211																				0	0	0	0	0	0	0	0	116.231
sp	P25940	P25940	HUMAN	COL5A3	Collagen alpha-3(V) chain	1876	1				2	10	9	9	1	2		1		3	37																				0	0	0	0	0	0	0	0	0
sp	P12109	P12109	HUMAN	COL6A1	Collagen alpha-1(VI) chain	1877	1	22	30	12	81	121	168	171	74	65	5	14	82	93	938																				1181.87	1072.4	1738.36	1743.62	850.154	883.049	498.223	552.805	1419.43
sp	P12110	P12110	HUMAN	COL6A2	Collagen alpha-2(VI) chain	1878	2	14	20	11	54	85	107	116	68	51	12	24	47	94	703																				471.48	389.754	1116.11	1127.14	720.419	682.543	331.701	418.898	914.604
sp	P12110-2	P12110	HUMAN	COL6A2	Isoform 2C2A of Collagen alpha-2(VI) chain	1879	2				2	1	2	2					2	2	11																				0	0	0	0	0	0	0	0	0
sp	P12111	P12111	HUMAN	COL6A3	Collagen alpha-3(VI) chain	1880	2	140	185	72	365	451	480	476	210	181	54	141	286	405	3446																				4128.39	4348.25	8059.04	8552.09	8084.45	6874.58	5295.23	7132.21	9429.56
sp	P12111-4	P12111	HUMAN	COL6A3	Isoform 4 of Collagen alpha-3(VI) chain	1881	2	1			1	2	6	7	3	1	2	2	2	3	30																				27.1592	30.1108	59.1631	59.3373	64.5593	50.6571	46.9901	69.2511	0
sp	Q02388	Q02388	HUMAN	COL7A1	Collagen alpha-1(VII) chain	1882	1				6	8	10	11	1	6		1	2	2	47																				0	0	0	0	0	0	0	0	0
sp	P27658	P27658	HUMAN	COL8A1	Collagen alpha-1(VIII) chain	1883	1	1	3	1	4	5	1	2	1				3	2	23																				52.9472	58.0691	89.9182	106.256	53.4906	53.9304	19.7045	21.6077	258.52
sp	P25067	P25067	HUMAN	COL8A2	Collagen alpha-2(VIII) chain	1884	1					3	2	2					1		8																				0	0	0	0	0	0	0	0	0
sp	Q5KU26	Q5KU26	HUMAN	COLEC12	Collectin-12	1885	1	5	5	7	7	20	26	28	3	5			7	4	117																				359.533	327.615	394.615	348.862	179.06	164.276	101.484	95.3877	490.885
sp	Q8NBJ5	Q8NBJ5	HUMAN	COLGALT1	Procollagen galactosyltransferase 1	1886	1	1	7	9	36	31	45	52	22	17		1	56	59	336																				25.9508	26.0821	51.7963	45.9236	74.1395	60.8445	54.4869	59.2649	258.755
sp	Q8IYK4	Q8IYK4	HUMAN	COLGALT2	Procollagen galactosyltransferase 2	1887	1				2	2	1	1	3	4			6	12	31																				0	0	0	0	0	0	0	0	0
sp	Q8N668	Q8N668	HUMAN	COMMD1	COMM domain-containing protein 1	1888	1			2	3	4	5	5	8	5	1		7	11	51																				0	0	0	0	0	0	0	0	0
sp	Q9Y6G5	Q9Y6G5	HUMAN	COMMD10	COMM domain-containing protein 10	1889	1			2	7	5	5	7	6	6			7	11	56																				0	0	0	0	0	0	0	0	0
sp	Q86X83	Q86X83	HUMAN	COMMD2	COMM domain-containing protein 2	1890	1				2	5		3		1			5	7	23																				0	0	0	0	0	0	0	0	0
sp	Q9UBI1	Q9UBI1	HUMAN	COMMD3	COMM domain-containing protein 3	1891	1				3	3	6	4	8	5			5	3	37																				0	0	0	0	0	0	0	0	0
sp	Q9H0A8	Q9H0A8	HUMAN	COMMD4	COMM domain-containing protein 4	1892	1			3	3	4	1	2	3	13		3	3	7	42																				0	0	0	0	0	0	0	0	0
sp	Q9GZQ3	Q9GZQ3	HUMAN	COMMD5	COMM domain-containing protein 5	1893	1				3	6	3	1	3	3			2	4	25																				0	0	0	0	0	0	0	0	0
sp	Q7Z4G1-2	Q7Z4G1	HUMAN	COMMD6	Isoform 2 of COMM domain-containing protein 6	1894	1			1	3	2	5	5	1	4			7	2	30																				0	0	0	0	0	0	0	0	0
sp	Q86VX2	Q86VX2	HUMAN	COMMD7	COMM domain-containing protein 7	1895	1			3	3	2	4	4	3	4			5	3	31																				0	0	0	0	0	0	0	0	0
sp	Q9NX08	Q9NX08	HUMAN	COMMD8	COMM domain-containing protein 8	1896	1				5	2	1		3	2			2	4	19																				0	0	0	0	0	0	0	0	0
sp	Q9P000	Q9P000	HUMAN	COMMD9	COMM domain-containing protein 9	1897	1				4	3	7	2	1	3			3	9	32																				0	0	0	0	0	0	0	0	0
sp	P49747	P49747	HUMAN	COMP	Cartilage oligomeric matrix protein	1898	1				1		3	4							8																				0	0	0	0	0	0	0	0	0
sp	P21964	P21964	HUMAN	COMT	Catechol O-methyltransferase	1899	1	8	12	10	22	20	22	21	15	8	1	3	12	34	188																				267.4	278.812	313.849	309.464	323.634	303.443	262.157	214.383	629.118
sp	Q86VU5	Q86VU5	HUMAN	COMTD1	Catechol O-methyltransferase domain-containing protein 1	1900	1						1	1					2	2	6																				0	0	0	0	0	0	0	0	0
sp	P53621	P53621	HUMAN	COPA	Coatomer subunit alpha	1901	1	4	7	29	72	97	83	90	61	73	1	8	123	172	820																				85.2906	90.9234	129.457	133.96	135.82	111.091	112.609	120.278	295.882
sp	P53618	P53618	HUMAN	COPB1	Coatomer subunit beta	1902	1	9	18	27	34	64	63	68	56	57	2	6	96	103	603																				311.271	339.793	411.049	406.022	555.159	496.979	634.339	588.84	1174.66
sp	P35606	P35606	HUMAN	COPB2	Coatomer subunit beta'	1903	1	3	4	56	60	61	81	67	70	91	1	9	81	112	696																				85.5133	87.0681	151.888	153.869	158.89	139.311	126.938	128.546	202.736
sp	O14579	O14579	HUMAN	COPE	Coatomer subunit epsilon	1904	1		1	4	16	17	24	33	21	18			14	43	191																				0	0	0	0	0	0	0	0	44.1627
sp	Q9Y678	Q9Y678	HUMAN	COPG1	Coatomer subunit gamma-1	1905	1	6	5	21	51	71	77	83	51	59	1	4	95	112	636																				144.831	151.255	198.856	200.709	338.746	282.594	337.799	323.566	158.44
sp	Q9UBF2	Q9UBF2	HUMAN	COPG2	Coatomer subunit gamma-2	1906	1	1	1	13	22	23	19	10	19	14	1		30	35	188																				9.70188	14.3569	15.513	16.1242	29.8905	27.218	35.4971	36.3038	52.1152
sp	Q9NQ92	Q9NQ92	HUMAN	COPRS	Coordinator of PRMT5 and differentiation stimulator	1907	1			2	2	1	2		1	1		1		3	13																				0	0	0	0	0	0	0	0	0
sp	P61201-2	P61201	HUMAN	COPS2	Isoform 2 of COP9 signalosome complex subunit 2	1908	1		1	9	17	24	21	22	22	21		2	30	22	191																				0	0	0	0	0	0	0	0	7.18262
sp	Q9UNS2	Q9UNS2	HUMAN	COPS3	COP9 signalosome complex subunit 3	1909	1			12	13	17	31	23	36	41			23	21	217																				0	0	0	0	0	0	0	0	0
sp	Q9BT78	Q9BT78	HUMAN	COPS4	COP9 signalosome complex subunit 4	1910	1			9	22	26	23	22	25	23		1	41	28	220																				0	0	0	0	0	0	0	0	0
sp	Q92905	Q92905	HUMAN	COPS5	COP9 signalosome complex subunit 5	1911	1			6	16	16	24	25	21	14	1	1	14	22	160																				0	0	0	0	0	0	0	0	0
sp	Q7L5N1	Q7L5N1	HUMAN	COPS6	COP9 signalosome complex subunit 6	1912	1			4	9	13	8	10	11	13		1	12	15	96																				0	0	0	0	0	0	0	0	0
sp	Q9UBW8	Q9UBW8	HUMAN	COPS7A	COP9 signalosome complex subunit 7a	1913	1		1	2	5	7	5	5	6	8			6	12	57																				0	0	0	0	0	0	0	0	27.6221
sp	Q9H9Q2	Q9H9Q2	HUMAN	COPS7B	COP9 signalosome complex subunit 7b	1914	1			2	3	4	3	2	2	4			2	11	33																				0	0	0	0	0	0	0	0	0
sp	Q99627	Q99627	HUMAN	COPS8	COP9 signalosome complex subunit 8	1915	1				8	9	13	11	3	8		1	12	20	85																				0	0	0	0	0	0	0	0	0
sp	Q8WXC6	Q8WXC6	HUMAN	COPS9	COP9 signalosome complex subunit 9	1916	1							1					2	10	13																				0	0	0	0	0	0	0	0	0
sp	P61923-4	P61923	HUMAN	COPZ1	Isoform 4 of Coatomer subunit zeta-1	1917	1			3	7	11	8	7	9	14			10	8	77																				0	0	0	0	0	0	0	0	0
sp	Q9P299	Q9P299	HUMAN	COPZ2	Coatomer subunit zeta-2	1918	1			3	5	8	9	5	11	5			2	4	52																				0	0	0	0	0	0	0	0	0
sp	Q9H8M1	Q9H8M1	HUMAN	COQ10B	Coenzyme Q-binding protein COQ10 homolog B, mitochondrial	1919	1				1	1	4	3				2	1	5	17																				0	0	0	0	0	0	0	0	0
sp	Q9NZJ6	Q9NZJ6	HUMAN	COQ3	Ubiquinone biosynthesis O-methyltransferase, mitochondrial	1920	1				4	2	4	4	4	4			5	4	31																				0	0	0	0	0	0	0	0	0
sp	Q5HYK3	Q5HYK3	HUMAN	COQ5	2-methoxy-6-polyprenyl-1,4-benzoquinol methylase, mitochondrial	1921	1				1	1	3	2	3	2			4	4	20																				0	0	0	0	0	0	0	0	0
sp	Q9Y2Z9	Q9Y2Z9	HUMAN	COQ6	Ubiquinone biosynthesis monooxygenase COQ6, mitochondrial	1922	1				1	1	1	1	1	1			3	4	13																				0	0	0	0	0	0	0	0	0
sp	Q99807	Q99807	HUMAN	COQ7	5-demethoxyubiquinone hydroxylase, mitochondrial	1923	1				2	2	2	1					1	4	12																				0	0	0	0	0	0	0	0	0
sp	Q8NI60	Q8NI60	HUMAN	COQ8A	Atypical kinase COQ8A, mitochondrial	1924	1				1	2	1	1	2				6	6	19																				0	0	0	0	0	0	0	0	0
sp	Q96D53	Q96D53	HUMAN	COQ8B	Atypical kinase COQ8B, mitochondrial	1925	1				1	1	2	1	1				4	5	15																				0	0	0	0	0	0	0	0	0
sp	O75208	O75208	HUMAN	COQ9	Ubiquinone biosynthesis protein COQ9, mitochondrial	1926	1				5	3	3	4	2				3	5	25																				0	0	0	0	0	0	0	0	0
sp	Q9Y5Q5	Q9Y5Q5	HUMAN	CORIN	Atrial natriuretic peptide-converting enzyme	1927	1	3	4				1						1		9																				382.094	374.674	201.921	196.178	107.507	111.96	65.3861	59.9894	342.954
sp	P31146	P31146	HUMAN	CORO1A	Coronin-1A	1928	1				2	4	5	7	5	2			9	15	49																				0	0	0	0	0	0	0	0	0
sp	Q9BR76	Q9BR76	HUMAN	CORO1B	Coronin-1B	1929	1			1	7	18	21	19	20	19		2	17	32	156																				0	0	0	0	0	0	0	0	0
sp	Q9ULV4-3	Q9ULV4	HUMAN	CORO1C	Isoform 3 of Coronin-1C	1930	1	2	2	6	33	53	75	83	53	80	1	6	52	68	514																				64.0086	71.5522	95.6977	102.096	95.8126	82.2564	65.1618	61.4546	91.6301
sp	Q92828	Q92828	HUMAN	CORO2A	Coronin-2A	1931	1			1	2	2	6	3					7	9	30																				0	0	0	0	0	0	0	0	0
sp	Q9UQ03	Q9UQ03	HUMAN	CORO2B	Coronin-2B	1932	1			2	9	6	5	7	3	2			5	13	52																				0	0	0	0	0	0	0	0	0
sp	Q6QEF8-5	Q6QEF8	HUMAN	CORO6	Isoform 5 of Coronin-6	1933	1					1	3	2						1	7																				0	0	0	0	0	0	0	0	0
sp	P57737-3	P57737	HUMAN	CORO7	Isoform 3 of Coronin-7	1934	1			1	8	9	8	12	11	16		3	18	28	114																				0	0	0	0	0	0	0	0	0
sp	Q14019	Q14019	HUMAN	COTL1	Coactosin-like protein	1935	1			2	12	17	30	23	17	27		3	11	16	158																				0	0	0	0	0	0	0	0	0
sp	Q12887	Q12887	HUMAN	COX10	Protoheme IX farnesyltransferase, mitochondrial	1936	1								1						1																				0	0	0	0	0	0	0	0	0
sp	Q9Y6N1	Q9Y6N1	HUMAN	COX11	Cytochrome c oxidase assembly protein COX11, mitochondrial	1937	1				1				2				1	6	10																				0	0	0	0	0	0	0	0	0
sp	Q7KZN9	Q7KZN9	HUMAN	COX15	Cytochrome c oxidase assembly protein COX15 homolog	1938	1		1		3			1		4			2	6	17																				0	0	0	0	0	0	0	0	58.2961
sp	Q9P0S2	Q9P0S2	HUMAN	COX16	Cytochrome c oxidase assembly protein COX16 homolog, mitochondrial	1939	1					1	1	1	1	1			1	2	8																				0	0	0	0	0	0	0	0	0
sp	Q14061	Q14061	HUMAN	COX17	Cytochrome c oxidase copper chaperone	1940	1				3	3	1		2	1			2	6	18																				0	0	0	0	0	0	0	0	0
sp	Q8N8Q8	Q8N8Q8	HUMAN	COX18	Mitochondrial inner membrane protein COX18	1941	1					3		1	1	1			1	1	8																				0	0	0	0	0	0	0	0	0
sp	Q49B96	Q49B96	HUMAN	COX19	Cytochrome c oxidase assembly protein COX19	1942	1				1	1	1			3		3	1	3	13																				0	0	0	0	0	0	0	0	0
sp	Q5RI15-2	Q5RI15	HUMAN	COX20	Isoform 2 of Cytochrome c oxidase protein 20 homolog	1943	1				1	2	1	1		1			1	2	9																				0	0	0	0	0	0	0	0	0
sp	P13073	P13073	HUMAN	COX4I1	Cytochrome c oxidase subunit 4 isoform 1, mitochondrial	1944	1		3	2	10	18	22	28	12	10	1	1	33	34	174																				0	0	0	0	0	0	0	0	144.995
sp	P20674	P20674	HUMAN	COX5A	Cytochrome c oxidase subunit 5A, mitochondrial	1945	1		3	2	8	19	14	23	7	17			24	30	147																				0	0	0	0	0	0	0	0	47.9517
sp	P10606	P10606	HUMAN	COX5B	Cytochrome c oxidase subunit 5B, mitochondrial	1946	1		1	2	18	9	4	7	10	12		4	17	30	114																				0	0	0	0	0	0	0	0	51.7678
sp	P12074	P12074	HUMAN	COX6A1	Cytochrome c oxidase subunit 6A1, mitochondrial	1947	1			1	3		2	1	2				1	6	16																				0	0	0	0	0	0	0	0	0
sp	P14854	P14854	HUMAN	COX6B1	Cytochrome c oxidase subunit 6B1	1948	1				13	8	10	12	2				18	28	91																				0	0	0	0	0	0	0	0	0
sp	P09669	P09669	HUMAN	COX6C	Cytochrome c oxidase subunit 6C	1949	1				6	8	7	7	14	16			12	16	86																				0	0	0	0	0	0	0	0	0
sp	P14406	P14406	HUMAN	COX7A2	Cytochrome c oxidase subunit 7A2, mitochondrial	1950	1		1		4	2	5	5	3	3			12	6	41																				0	0	0	0	0	0	0	0	30.3224
sp	O14548	O14548	HUMAN	COX7A2L	Cytochrome c oxidase subunit 7A-related protein, mitochondrial	1951	1			1	7	4	2	3	6	4		2	7	6	42																				0	0	0	0	0	0	0	0	0
sp	P15954	P15954	HUMAN	COX7C	Cytochrome c oxidase subunit 7C, mitochondrial	1952	1		2	1	4	4	4	5	5	7			7	6	45																				0	0	0	0	0	0	0	0	83.4627
sp	P00450	P00450	HUMAN	CP	Ceruloplasmin	1953	1						1								1																				0	0	0	0	0	0	0	0	0
sp	Q9UI42	Q9UI42	HUMAN	CPA4	Carboxypeptidase A4	1954	1								2						2																				0	0	0	0	0	0	0	0	0
sp	O75976	O75976	HUMAN	CPD	Carboxypeptidase D	1955	1	10	22	3	17	15	30	27	6	9	1	8	18	35	201																				422.176	396.925	531.381	520.859	399.046	392.686	940.215	939.429	1222.79
sp	P16870	P16870	HUMAN	CPE	Carboxypeptidase E	1956	1					1	3	3					1		8																				0	0	0	0	0	0	0	0	0
sp	Q7Z5Q1-9	Q7Z5Q1	HUMAN	CPEB2	Isoform 8 of Cytoplasmic polyadenylation element-binding protein 2	1957	2				5	2	3	2				1	8	14	35																				0	0	0	0	0	0	0	0	0
sp	Q7Z5Q1-6	Q7Z5Q1	HUMAN	CPEB2	Isoform 5 of Cytoplasmic polyadenylation element-binding protein 2	1958	2												2	1	3																				0	0	0	0	0	0	0	0	0
sp	Q8NE35	Q8NE35	HUMAN	CPEB3	Cytoplasmic polyadenylation element-binding protein 3	1959	1												1		1																				0	0	0	0	0	0	0	0	0
sp	Q17RY0	Q17RY0	HUMAN	CPEB4	Cytoplasmic polyadenylation element-binding protein 4	1960	1			1	2	3	4	4				4	2	12	32																				0	0	0	0	0	0	0	0	0
sp	P14384	P14384	HUMAN	CPM	Carboxypeptidase M	1961	1	24	20		2	1		1					4	9	61																				379.045	367.836	433.473	451.382	777.266	709.386	2177.55	2284.59	378.98
sp	Q99829	Q99829	HUMAN	CPNE1	Copine-1	1962	1	2	4	12	20	27	33	23	14	16		1	20	47	219																				48.3888	43.8155	54.4435	61.8295	52.4655	49.3828	50.2265	50.0874	159.965
sp	Q96FN4	Q96FN4	HUMAN	CPNE2	Copine-2	1963	1			1	10	9	3	4	5	5			4	22	63																				0	0	0	0	0	0	0	0	0
sp	O75131	O75131	HUMAN	CPNE3	Copine-3	1964	1	1		8	29	34	38	32	27	32	4	2	35	38	280																				39.1131	38.9273	38.3493	35.3019	24.6081	29.4113	22.0373	19.3916	0
sp	Q9HCH3	Q9HCH3	HUMAN	CPNE5	Copine-5	1965	1													1	1																				0	0	0	0	0	0	0	0	0
sp	Q9UBL6	Q9UBL6	HUMAN	CPNE7	Copine-7	1966	1	1	1		1	2	2		5	5		1	2	4	24																				51.1329	52.9412	49.7222	47.3983	31.832	22.4844	24.6901	24.041	53.4163
sp	P36551	P36551	HUMAN	CPOX	Oxygen-dependent coproporphyrinogen-III oxidase, mitochondrial	1967	1		1	3	17	13	11	11	10	10		2	22	31	131																				0	0	0	0	0	0	0	0	9.71414
sp	Q9BRF8	Q9BRF8	HUMAN	CPPED1	Serine/threonine-protein phosphatase CPPED1	1968	1				7	6	6	4	7	6			8	10	54																				0	0	0	0	0	0	0	0	0
sp	Q9Y646	Q9Y646	HUMAN	CPQ	Carboxypeptidase Q	1969	1		1	2	9	10	6	3	3	3			7	12	56																				0	0	0	0	0	0	0	0	49.3549
sp	P31327-3	P31327	HUMAN	CPS1	Isoform 3 of Carbamoyl-phosphate synthase [ammonia], mitochondrial	1970	1		1		3	5	10	8	6	4			10	29	76																				0	0	0	0	0	0	0	0	152.646
sp	Q10570	Q10570	HUMAN	CPSF1	Cleavage and polyadenylation specificity factor subunit 1	1971	1			11	13	14	14	14	6	7		1	24	46	150																				0	0	0	0	0	0	0	0	0
sp	Q9P2I0	Q9P2I0	HUMAN	CPSF2	Cleavage and polyadenylation specificity factor subunit 2	1972	1			6	17	18	20	14	14	16		3	25	39	172																				0	0	0	0	0	0	0	0	0
sp	Q9UKF6	Q9UKF6	HUMAN	CPSF3	Cleavage and polyadenylation specificity factor subunit 3	1973	1			7	10	13	11	10	9	7			14	22	103																				0	0	0	0	0	0	0	0	0
sp	Q5TA45-5	Q5TA45	HUMAN	CPSF3L	Isoform 5 of Integrator complex subunit 11	1974	1			2	7	3	7	6	6	4			9	14	58																				0	0	0	0	0	0	0	0	0
sp	O95639	O95639	HUMAN	CPSF4	Cleavage and polyadenylation specificity factor subunit 4	1975	1				5	4	3	4	4	3			8	18	49																				0	0	0	0	0	0	0	0	0
sp	Q16630-2	Q16630	HUMAN	CPSF6	Isoform 2 of Cleavage and polyadenylation specificity factor subunit 6	1976	1		1	8	9	21	25	31	14	15		1	35	28	188																				0	0	0	0	0	0	0	0	55.8354
sp	Q8N684-3	Q8N684	HUMAN	CPSF7	Isoform 3 of Cleavage and polyadenylation specificity factor subunit 7	1977	1			3	18	15	17	15	9	9			16	20	122																				0	0	0	0	0	0	0	0	0
sp	P50416	P50416	HUMAN	CPT1A	Carnitine O-palmitoyltransferase 1, liver isoform	1978	1	5	8	2	23	16	14	13	11	6			18	26	142																				80.5878	90.4293	106.614	110.233	142.417	153.3	161.137	150.729	334.192
sp	Q8TCG5	Q8TCG5	HUMAN	CPT1C	Carnitine O-palmitoyltransferase 1, brain isoform	1979	1				1	4	3	3					3	7	21																				0	0	0	0	0	0	0	0	0
sp	P23786	P23786	HUMAN	CPT2	Carnitine O-palmitoyltransferase 2, mitochondrial	1980	1		1	4	15	14	11	9	4	11			21	43	133																				0	0	0	0	0	0	0	0	9.32454
sp	Q8N436	Q8N436	HUMAN	CPXM2	Inactive carboxypeptidase-like protein X2	1981	1		1	1	9	6	9	7	4	6	2		4	8	57																				0	0	0	0	0	0	0	0	22.6454
sp	Q66K79	Q66K79	HUMAN	CPZ	Carboxypeptidase Z	1982	1	1		1	1		3	2		2					10																				33.1117	35.446	22.1139	20.8752	13.2588	12.1905	10.7258	13.0451	0
sp	P29762	P29762	HUMAN	CRABP1	Cellular retinoic acid-binding protein 1	1983	1												1		1																				0	0	0	0	0	0	0	0	0
sp	P29373	P29373	HUMAN	CRABP2	Cellular retinoic acid-binding protein 2	1984	1			5	9	21	14	23	21	22	1	6	15	12	149																				0	0	0	0	0	0	0	0	0
sp	P78560	P78560	HUMAN	CRADD	Death domain-containing protein CRADD	1985	1							1					2	2	5																				0	0	0	0	0	0	0	0	0
sp	Q96RY5	Q96RY5	HUMAN	CRAMP1	Protein cramped-like	1986	1						2	1						4	7																				0	0	0	0	0	0	0	0	0
sp	P43155	P43155	HUMAN	CRAT	Carnitine O-acetyltransferase	1987	1			4	19	10	6	15	10	11			14	21	110																				0	0	0	0	0	0	0	0	0
sp	Q9BUF7	Q9BUF7	HUMAN	CRB3	Protein crumbs homolog 3	1988	1	2	1												3																				8.74499	5.81133	7.80187	6.90388	28.6005	21.1993	180.532	183.098	0
sp	Q96SW2	Q96SW2	HUMAN	CRBN	Protein cereblon	1989	1			1	1	5	4	8	4	6		1	4	8	42																				0	0	0	0	0	0	0	0	0
sp	O75575	O75575	HUMAN	CRCP	DNA-directed RNA polymerase III subunit RPC9	1990	1						1	1							2																				0	0	0	0	0	0	0	0	0
sp	P16220	P16220	HUMAN	CREB1	Cyclic AMP-responsive element-binding protein 1	1991	1			3	3	5	9	13	4	6	1		8	9	61																				0	0	0	0	0	0	0	0	0
sp	O43889	O43889	HUMAN	CREB3	Cyclic AMP-responsive element-binding protein 3	1992	1						2	2						1	5																				0	0	0	0	0	0	0	0	0
sp	Q96BA8	Q96BA8	HUMAN	CREB3L1	Cyclic AMP-responsive element-binding protein 3-like protein 1	1993	1			1		6	3	3				1	3		17																				0	0	0	0	0	0	0	0	0
sp	Q70SY1	Q70SY1	HUMAN	CREB3L2	Cyclic AMP-responsive element-binding protein 3-like protein 2	1994	1			1	3	4	2	4				3	2	4	23																				0	0	0	0	0	0	0	0	0
sp	Q8TEY5	Q8TEY5	HUMAN	CREB3L4	Cyclic AMP-responsive element-binding protein 3-like protein 4	1995	1					1		1						1	3																				0	0	0	0	0	0	0	0	0
sp	Q02930	Q02930	HUMAN	CREB5	Cyclic AMP-responsive element-binding protein 5	1996	1				1		3	4				1		2	11																				0	0	0	0	0	0	0	0	0
sp	Q92793	Q92793	HUMAN	CREBBP	CREB-binding protein	1997	1			13	22	14	24	21	7	21		6	35	50	213																				0	0	0	0	0	0	0	0	0
sp	Q8IUR6-3	Q8IUR6	HUMAN	CREBRF	Isoform 3 of CREB3 regulatory factor	1998	1					1	2	2					5	5	15																				0	0	0	0	0	0	0	0	0
sp	O75629	O75629	HUMAN	CREG1	Protein CREG1	1999	1												3		3																				0	0	0	0	0	0	0	0	0
[truncated: 8,489 more rows]
[truncated: 126 more columns]

## Sheet: Calcs
Database	Uniprot-l	Uniprot-s	Species	Gene Symbol	Description	Sort order	Isoforms	PM1 peptides	PM2 peptides	WCL1 peptides	WCL2 peptides	12h Deg peptides	18h Deg peptides	24h Deg peptides	Medium 0-6h peptides	Medium 0-18h peptides	Heavy 0-6h peptides	Heavy 0-18h peptides	Block1 peptides	Block2 peptides	Total peptides	Block	z-score	Fold change	Scoring		12h CMV rescue ratio MG	12h CMV* rescue ratio MG	12h CMV rescue ratio Leu	12h CMV* rescue ratio Leu	12h CMV rescue ratio MG p-value	12h CMV* rescue ratio MG p-value	12h CMV rescue ratio Leu p-value	12h CMV* rescue ratio Leu p-value	18h CMV rescue ratio MG	18h CMV* rescue ratio MG	18h CMV rescue ratio Leu	18h CMV* rescue ratio Leu	18h CMV rescue ratio MG p-value	18h CMV* rescue ratio MG p-value	18h CMV rescue ratio Leu p-value	18h CMV* rescue ratio Leu p-value	24h CMV rescue ratio MG	24h CMV* rescue ratio MG	24h CMV rescue ratio Leu	24h CMV* rescue ratio Leu	24h CMV rescue ratio MG p-value	24h CMV* rescue ratio MG p-value	24h CMV rescue ratio Leu p-value
sp	Q5VT66-2	Q5VT66	HUMAN	MARC1	Isoform 2 of Mitochondrial amidoxime-reducing component 1	1	1													1	1	US18-22	2.54372	1.33666
sp	Q969Z3	Q969Z3	HUMAN	MARC2	Mitochondrial amidoxime reducing component 2	2	1				3	2	1	2		6			2	5	21	US18-22	2.43837	1.27048			0.886953	0.850159	0.995597	1.03353	0.960065	0.704933	0.79683	0.470752	1.03407	0.974819	1.116	1.01396	0.685595	0.632525	0.288338	0.525875	1.00357	0.944377	0.953309	0.972107	0.887196	0.674898	0.665216
sp	Q15019-2	Q15019	HUMAN	SEPT2	Isoform 2 of Septin-2	3	1	2	3	15	29	63	122	120	47	66		2	69	37	575		N/A	N/A			1.20957	1.12333	1.00227	0.957505	0.330581	0.452895	0.79683	0.780833	1.09088	1.13419	0.968251	0.937081	0.491237	0.104899	0.943097	0.830648	1.00387	0.920545	1.12779	1.00505	0.887196	0.479839	0.12848
sp	Q9UH03	Q9UH03	HUMAN	SEPT3	Neuronal-specific septin-3	4	1			1	1								5	6	13		N/A	N/A
sp	O43236-4	O43236	HUMAN	SEPT4	Isoform 4 of Septin-4	5	1				3	10	12	9	9	10		1	11	11	76		N/A	N/A			1.33488	1.01672	1.04986	0.914374	0.19922	0.679966	0.379289	0.317311	0.968422	1.0135	0.864199	0.881312	0.916915	0.434921	0.317311	0.376749	0.997422	0.927121	1.10246	1.0183	0.887196	0.573962	0.225941
sp	Q9NX47	Q9NX47	HUMAN	MARCH5	E3 ubiquitin-protein ligase MARCH5	6	1				1	2	4	3		1				6	17	US29-34A	1.88657	1.10176			0.729729	0.842874	1.12049	0.995003	0.348149	0.656775	0.0888203	0.769657	1.21414	1.08363	1.06188	0.952858	0.225779	0.199621	0.494905	0.915287	0.998829	1.02643	0.915136	1.04602	0.887196	0.389052	0.441658
sp	Q99719	Q99719	HUMAN	SEPT5	Septin-5	7	1			4	4	8	8	10	7	9			14	20	84		N/A	N/A			1.09056	1.05761	1.0278	0.977596	0.528942	0.581249	0.525993	1	0.824135	0.932131	0.801927	0.85448	0.424923	0.87067	0.0974274	0.216364	0.919759	0.988008	0.97703	1.01844	0.595661	0.769603	0.91517
sp	O60337	O60337	HUMAN	MARCH6	E3 ubiquitin-protein ligase MARCH6	8	1				1	2	4	2					1	2	12		N/A	N/A			0.650596	0.714582	1.02142	0.809762	0.144743	0.168262	0.610187	0.0101458	0.589917	0.716636	1.0159	0.98388	0.00980079	0.1287	0.676257	0.796712	0.845942	0.929137	1.14336	1.03343	0.231955	0.573962	0.104936
sp	Q14141	Q14141	HUMAN	SEPT6	Septin-6	9	1			3	4	5	7	8	4	3	2		3	6	45		N/A	N/A			1.27201	0.984271	0.989194	0.984721	0.25762	0.788781	0.89706	1	1.27709	1.05826	1.07852	0.915985	0.135462	0.253184	0.417206	0.665494	1.11874	1.02456	1.0891	0.960712	0.348457	0.47071	0.268759
sp	Q9H992	Q9H992	HUMAN	MARCH7	E3 ubiquitin-protein ligase MARCH7	10	1				2	5	7	6					4	1	25		N/A	N/A			0.951866	0.898504	1.11115	1.03335	0.858936	0.951084	0.112431	0.470752	0.833531	0.720916	1.09116	0.924991	0.464055	0.1287	0.381703	0.665494	0.76874	0.931099	1.01038	0.91132	0.0428097	0.573962	0.818199
sp	Q16181	Q16181	HUMAN	SEPT7	Septin-7	11	2		2	22	35	51	50	50	42	40	2	3	41	42	380	US12-17	2.52308	1.20864			1.38555	1.01996	1.01459	0.895879	0.153055	0.679966	0.70079	0.250513	0.981657	0.994735	0.86381	0.966622	0.876288	0.52803	0.317311	0.896989	0.975151	0.933939	1.04695	0.917611	1	0.573962	0.498889
sp	Q16181-2	Q16181	HUMAN	SEPT7	Isoform 2 of Septin-7	12	2					1				6			1	3	11		N/A	N/A			1.28557	1.24499	0.926939	1.36954	0.236652	0.26334	0.479787	1.19918e-06
sp	Q92599	Q92599	HUMAN	SEPT8	Septin-8	13	1		2	11	12	11	19	17	17	19			13	21	142		N/A	N/A			1.30322	1.12539	1.03352	0.906573	0.226747	0.433786	0.525993	0.317311	1.07641	1.21277	0.920936	0.894829	0.520748	0.032858	0.698829	0.441824	1.00152	0.962275	1.08059	1.03777	0.887196	0.889961	0.317311
sp	Q9UHD8	Q9UHD8	HUMAN	SEPT9	Septin-9	14	1	2	2	26	39	89	103	106	79	75		5	96	83	705		N/A	N/A			1.16612	1.01574	0.990572	0.922745	0.388445	0.679966	0.89706	0.393923	0.946558	0.99436	0.893202	0.950932	1	0.52803	0.491274	0.915287	0.907379	0.989748	0.948552	0.973198	0.533649	0.769603	0.665216
sp	Q9P0V9-2	Q9P0V9	HUMAN	SEPT10	Isoform 2 of Septin-10	15	1			3	10	9	13	10	27	12		2	12	14	112	US12-17	2.44295	1.29723			1.06516	0.914371	0.995301	0.876035	0.569528	1	0.79683	0.146404	0.955865	0.917017	0.898917	0.851876	0.958185	0.934769	0.557399	0.216364	1.0758	1.04447	1.11325	0.947625	0.495092	0.317311	0.188547
sp	Q9NVA2-2	Q9NVA2	HUMAN	SEPT11	Isoform 2 of Septin-11	16	1		1	21	20	53	35	37	23	34	1	2	46	24	297		N/A	N/A			1.25413	1.13735	1.03947	0.912842	0.280207	0.415313	0.448894	0.317311	0.995214	1.06208	0.883371	0.963544	0.797306	0.253184	0.42894	1	0.964892	1.00878	1.01997	1.02315	0.862506	0.561961	0.731529
sp	O60613	O60613	HUMAN	SEP15	15 kDa selenoprotein	17	1			1	4	3	3	5	4	5			2	5	32		N/A	N/A			0.889157	0.757949	0.881548	0.967622	0.960065	0.317311	0.146404	0.889925	0.876696	0.879595	0.9694	1.15638	0.678134	0.827844	0.943097	0.018066	1.05383	0.954741	1.07182	1.01979	0.62808	0.780894	0.371809
6FT	6FT_1_ORF2139_186aa	6FT_1_ORF2139_186aa	HCMVM	6FT_1_ORF2139_186aa	6FT_1_ORF2139_186aa	18	1												3	2	5		N/A	N/A
6FT	6FT_1_ORF94_49aa	6FT_1_ORF94_49aa	HCMVM	6FT_1_ORF94_49aa	6FT_1_ORF94_49aa	19	1		1												1
6FT	6FT_2_ORF1872_219aa	6FT_2_ORF1872_219aa	HCMVM	6FT_2_ORF1872_219aa	6FT_2_ORF1872_219aa	20	1						1								1														19.417	1.48462	0.399322	0.403701	1.39891e-51	0.000270279	1.73794e-15	5.92563e-19
6FT	6FT_4_ORF330_368aa	6FT_4_ORF330_368aa	HCMVM	6FT_4_ORF330_368aa	6FT_4_ORF330_368aa	21	1													1	1	RL10-UL1	2.00943	1.31912
6FT	6FT_5_ORF380_169aa	6FT_5_ORF380_169aa	HCMVM	6FT_5_ORF380_169aa	6FT_5_ORF380_169aa	22	1				1									1	2	RL11-UL11	4.92793	1.52673
6FT	6FT_5_ORF5_488aa	6FT_5_ORF5_488aa	HCMVM	6FT_5_ORF5_488aa	6FT_5_ORF5_488aa	23	1												2	1	3		N/A	N/A
6FT	6FT_6_ORF1202_676aa	6FT_6_ORF1202_676aa	HCMVM	6FT_6_ORF1202_676aa	6FT_6_ORF1202_676aa	24	1						1	2					8	7	18	UL13-20	2.48254	1.1444											0.792026	0.949649	0.665946	0.112777	0.317311	0.747338	0.00107711	2.4225e-107	1.01885	1.18483	0.874081	1.26274	0.77879	0.00491602	0.175196
6FT	6FT_6_ORF1748_180aa	6FT_6_ORF1748_180aa	HCMVM	6FT_6_ORF1748_180aa	6FT_6_ORF1748_180aa	25	1				1									1	2	UL13-20	4.45176	1.59915
6FT	6FT_6_ORF181_361aa	6FT_6_ORF181_361aa	HCMVM	6FT_6_ORF181_361aa	6FT_6_ORF181_361aa	26	1				1								3	2	6	US1-11	1.50298	1.18392
6FT	6FT_6_ORF183_264aa	6FT_6_ORF183_264aa	HCMVM	6FT_6_ORF183_264aa	6FT_6_ORF183_264aa	27	1				1		3	2					5	5	16	US27-28	1.46016	1.08138											2.01877	0.892687	0.950374	1.09877	0.000158494	0.88537	0.924162	0.0889909	1.426	1.23292	0.95276	1.19047	0.00797201	0.000654257	0.665216
6FT	6FT_6_ORF296_323aa	6FT_6_ORF296_323aa	HCMVM	6FT_6_ORF296_323aa	6FT_6_ORF296_323aa	28	1							1					1		2	RL10-UL1	2.33954	1.37916																			10.3263	1.17957	1.56128	1.00518	1.97514e-61	0.00491602	1.73061e-07
6FT	6FT_6_ORF305_233aa	6FT_6_ORF305_233aa	HCMVM	6FT_6_ORF305_233aa	6FT_6_ORF305_233aa	29	1													1	1	US27-28	2.00662	1.07223
6FT	6FT_6_ORF958_192aa	6FT_6_ORF958_192aa	HCMVM	6FT_6_ORF958_192aa	6FT_6_ORF958_192aa	30	1						1						1	1	3		N/A	N/A											7.49216	1.14045	1.23033	1.39004	4.68763e-25	0.0915004	0.0878087	3.76221e-06
sp	Q9NQ94	Q9NQ94	HUMAN	A1CF	APOBEC1 complementation factor	31	1							1					1		2	wt1	2.3169	1																			0.875138	0.854701	0.76043	0.683278	0.365991	0.0778811	0.00553788
sp	P01023	P01023	HUMAN	A2M	Alpha-2-macroglobulin	32	1	4	1	3	8	12	18	15					8	11	80	US18-22	2.35968	1.66597			0.707933	0.69463	0.738179	0.989261	0.287928	0.124431	0.000150376	0.883013	0.922254	0.806836	1.02591	0.985512	0.861876	0.450146	0.627835	0.700652	0.985326	1.08078	1.02886	1.11291	0.943171	0.123165	0.648953
sp	Q9NPC4	Q9NPC4	HUMAN	A4GALT	Lactosylceramide 4-alpha-galactosyltransferase	33	1						1							1	2	US18-22	1.75358	1.28366											1.18435	0.780633	1.15525	1.05319	0.277658	0.317311	0.192411	0.262904
sp	Q9NRG9	Q9NRG9	HUMAN	AAAS	Aladin	34	1				10	4	5	4	2	1			7	15	48	ULb'	3.56469	1.19754			0.982854	0.853097	0.92618	0.844181	0.779531	0.704933	0.479787	0.0375179	1.16799	1.00771	1.01002	0.842615	0.296957	0.434921	0.726553	0.174948	1.00812	0.911889	0.916517	0.978247	0.832327	0.393951	0.441658
sp	Q86V21	Q86V21	HUMAN	AACS	Acetoacetyl-CoA synthetase	35	1				5	5	11	8	3	9		1	7	11	60	US12-17	4.03236	1.48516			1.52899	1.5849	1.07354	1.10016	0.0811112	0.0461004	0.262859	0.0940767	1.24769	1.12518	0.982757	0.938113	0.169394	0.104899	0.887061	0.830648	1.05298	1.06313	0.922151	1.05485	0.62808	0.202888	0.441658
sp	Q8N5Z0-2	Q8N5Z0	HUMAN	AADAT	Isoform 2 of Kynurenine/alpha-aminoadipate aminotransferase, mitochondrial	36	1				1								1	2	4		N/A	N/A
sp	Q7RTV5	Q7RTV5	HUMAN	AAED1	Thioredoxin-like protein AAED1	37	1			1		1	2	1	3	1			2	1	12		N/A	N/A			1.36521	0.77026	1.0152	1.0024	0.167223	0.353704	0.610187	0.769657	1.39894	1.17192	1.17701	1.0412	0.0521842	0.0598274	0.155251	0.317311	1.13816	1.1815	0.905628	0.921054	0.288298	0.00491602	0.376662
sp	Q6PD74	Q6PD74	HUMAN	AAGAB	Alpha- and gamma-adaptin-binding protein p34	38	1					3	3	2	2	2			3	6	21	US12-17	3.16013	1.21499			0.874768	0.933069	0.796974	0.800479	0.879245	0.93736	0.00617298	0.00617298	0.792721	1.04424	0.937331	0.95492	0.317311	0.317311	0.848218	0.915287	1.27229	1.04717	1.09991	0.948851	0.0687434	0.255399	0.225941
sp	Q2M2I8	Q2M2I8	HUMAN	AAK1	AP2-associated protein kinase 1	39	1			6	12	15	17	21	12	26			14	23	146	US12-17	2.89158	1.28455			1.22384	1.2117	0.995755	0.97691	0.317311	0.30301	0.79683	1	1.04782	1.12738	1.04509	0.917111	0.616276	0.104899	0.537077	0.665494	0.972397	1.01274	1.03631	0.9541	0.93135	0.561961	0.571218
sp	Q9H7C9	Q9H7C9	HUMAN	AAMDC	Mth938 domain-containing protein	40	1				1	6	4	5	5	10	1	1	4	2	39		N/A	N/A			1.51892	1.77289	1.00923	1.06629	0.0849393	0.0161741	0.70079	0.202846	0.826743	1.15917	0.905478	0.822215	0.464055	0.0690977	0.626785	0.109317	0.947367	0.916224	1.00576	1.00237	0.793988	0.479839	0.818199
sp	Q13685	Q13685	HUMAN	AAMP	Angio-associated migratory cell protein	41	1				6	4	5	4	5	4		3	6	7	44	US12-17	2.92398	1.23968			0.828148	1.0892	0.962242	0.921287	0.716712	0.514112	0.780833	0.393923	1.03008	1.07069	1.13315	0.93352	0.685595	0.225142	0.261437	0.74706	1.12107	0.993014	1.07948	1.01415	0.348457	0.769603	0.317311
sp	Q9Y312	Q9Y312	HUMAN	AAR2	Protein AAR2 homolog	42	1			1	5	6	9	9	5	4		1	15	11	66	RL10-UL1	1.94958	1.20478			0.742124	1.02123	0.897268	0.939205	0.380371	0.679966	0.250513	0.573895	0.928393	0.909872	1.06277	0.797117	0.908153	1	0.494905	0.0640104	0.960925	0.91891	0.981988	0.986834	0.862506	0.479839	0.91517
sp	P49588-2	P49588	HUMAN	AARS	Isoform 2 of Alanine--tRNA ligase, cytoplasmic	43	1		1	14	20	62	101	72	96	108	6	13	92	93	678	US12-17	6.87932	1.7774	sensitive scoring		1.55607	1.68244	0.979449	1.03759	0.0705901	0.0266699	1	0.389074	1.04344	1.20754	0.917008	0.940596	0.650391	0.032858	0.698829	0.830648	1.09191	0.999063	1.08769	1.02577	0.455096	0.662017	0.268759
sp	Q5JTZ9	Q5JTZ9	HUMAN	AARS2	Alanine--tRNA ligase, mitochondrial	44	1				12	9	15	18	2	3			15	37	111	US27-28	2.09584	1.1251			0.842705	0.829012	0.935909	0.924056	0.75718	0.60945	0.573895	0.393923	0.846939	0.877172	1.03084	0.998598	0.546455	0.827844	0.627835	0.610049	0.936498	0.954544	0.906898	0.946968	0.726326	0.780894	0.376662
sp	Q9BTE6	Q9BTE6	HUMAN	AARSD1	Alanyl-tRNA editing protein Aarsd1	45	1				2	4	9	10	7	12			8	17	69	US12-17	3.94152	1.46556			1.42043	1.32549	1.12076	1.01753	0.13387	0.17012	0.0888203	0.562018	1.0557	1.22609	0.895253	0.937674	0.583282	0.024034	0.557399	0.830648	1.16526	1.05728	1.0301	1.00786	0.213408	0.202888	0.648953
sp	Q9NRN7	Q9NRN7	HUMAN	AASDHPPT	L-aminoadipate-semialdehyde dehydrogenase-phosphopantetheinyl transferase	46	1			5	8	6	5	5	3	5		2	7	11	57	ULb'	4.66378	1.41077			0.862416	1.1775	1.04727	1.05365	0.83856	0.347606	0.379289	0.317311	0.843406	0.931438	1.00164	0.927625	0.504613	0.87067	0.778574	0.74706	0.968273	1.01014	0.995126	0.993854	0.93135	0.561961	0.908044
sp	Q9UDR5	Q9UDR5	HUMAN	AASS	Alpha-aminoadipic semialdehyde synthase, mitochondrial	47	1				11	13	9	10	4	8			25	25	105	ULb'	7.36482	1.39089			0.875826	0.819467	1.00178	0.951868	0.91978	0.563162	0.79683	0.674828	0.894235	0.833573	0.924154	0.926228	0.723531	0.550547	0.698829	0.74706	1.03756	0.979006	0.952293	0.99104	0.676503	0.882979	0.665216
sp	Q9NY61	Q9NY61	HUMAN	AATF	Protein AATF	48	1			6	7	10	9	9	9	9	1	2	3	13	78	ULb'	4.05021	1.47851			0.799853	0.785365	1.01328	0.967076	0.597614	0.432413	0.70079	0.889925	0.947021	0.795122	0.938358	1.01398	1	0.40329	0.848218	0.525875	1.06029	0.961379	0.910836	0.95699	0.581644	0.889961	0.376662
sp	P80404	P80404	HUMAN	ABAT	4-aminobutyrate aminotransferase, mitochondrial	49	1				2		5	3					4	15	29	ULb'	7.04554	1.66352	sensitive scoring										0.981538	0.856197	1.07048	1.00741	0.876288	0.713915	0.45494	0.525875	0.918695	0.989102	1.00252	1.01287	0.595661	0.769603	0.908044
sp	O95477	O95477	HUMAN	ABCA1	ATP-binding cassette sub-family A member 1	50	1	27	62			1	2	3					1	5	101	US18-22	3.5505	1.28368			0.737935	0.671328	1.00018	1.00314	0.380371	0.0891807	0.79683	0.769657	0.943763	0.740574	1.05944	0.913921	0.954244	0.179756	0.494905	0.58688	0.889313	0.90319	0.921808	1.01248	0.418457	0.317311	0.441658
sp	Q86UQ4-4	Q86UQ4	HUMAN	ABCA13	Isoform 4 of ATP-binding cassette sub-family A member 13	51	1				1		2	1							4														1.21474	0.9047	0.878795	0.831705	0.225779	0.942855	0.42894	0.139372	0.866939	1.09658	0.894327	1.04864	0.317311	0.0710809	0.263896
sp	Q9BZC7-3	Q9BZC7	HUMAN	ABCA2	Isoform 3 of ATP-binding cassette sub-family A member 2	52	1	2	2		2			1					2	5	14		N/A	N/A																			0.792676	0.804592	0.663995	1.03007	0.0702669	0.0100965	2.09833e-05
sp	Q99758	Q99758	HUMAN	ABCA3	ATP-binding cassette sub-family A member 3	53	1		1	1										5	7	US18-22	2.37597	1.11729
sp	Q8WWZ7	Q8WWZ7	HUMAN	ABCA5	ATP-binding cassette sub-family A member 5	54	1		1											1	2	US18-22	2.31467	1.55923
sp	Q8IZY2	Q8IZY2	HUMAN	ABCA7	ATP-binding cassette sub-family A member 7	55	1	1	2											3	6	RL10-UL1	2.63655	1.19077
sp	P08183	P08183	HUMAN	ABCB1	Multidrug resistance protein 1	56	1				2								1		3	US29-34A	6.35541	1.10162
sp	Q9NRK6	Q9NRK6	HUMAN	ABCB10	ATP-binding cassette sub-family B member 10, mitochondrial	57	1				4	3	1		1	2			4	12	27	US18-22	4.69759	1.33729			0.953901	0.808632	1.01431	0.991018	0.858936	0.518104	0.70079	0.883013	0.865333	0.936001	0.953271	1.10108	0.633377	0.80808	0.924162	0.0889909
sp	P21439	P21439	HUMAN	ABCB4	Phosphatidylcholine translocator ABCB4	58	1												2	1	3		N/A	N/A
sp	Q9NP58	Q9NP58	HUMAN	ABCB6	ATP-binding cassette sub-family B member 6, mitochondrial	59	1	2		2	7	5	8	6	1	3			10	14	58		N/A	N/A			0.965221	0.87479	0.918931	0.94431	0.805516	0.802931	0.393923	0.573895	1.01752	0.895137	1.03627	1.0305	0.721848	0.942855	0.58141	0.379244	0.95259	0.919324	0.842426	0.934935	0.793988	0.479839	0.08473
sp	O75027-2	O75027	HUMAN	ABCB7	Isoform 2 of ATP-binding cassette sub-family B member 7, mitochondrial	60	1	1		1	9	3	11	9	2	5			6	20	67	ULb'	3.53568	1.15407			0.829506	0.798331	0.983511	0.919291	0.716712	0.474463	1	0.393923	0.921283	0.806786	0.981268	0.93891	0.861876	0.450146	0.887061	0.830648	0.921586	0.950879	0.932077	0.932612	0.595661	0.780894	0.511845
sp	Q9NUT2	Q9NUT2	HUMAN	ABCB8	ATP-binding cassette sub-family B member 8, mitochondrial	61	1				2	2	5	4	1	2			4	9	29	ULb'	5.35085	1.65852			0.923597	0.825448	0.987252	0.940791	0.942404	0.60945	0.89706	0.573895	1.20539	0.900945	1.16043	0.889837	0.225779	0.942855	0.192411	0.441824	0.996743	0.939608	1.00028	1.0245	0.887196	0.674898	0.908044
sp	P33527-9	P33527	HUMAN	ABCC1	Isoform 9 of Multidrug resistance-associated protein 1	62	1	64	83	3	18	25	21	23	22	18		1	13	12	303	ULb'	5.43991	2.22761	sensitive scoring		1.08571	0.847423	1.10376	0.939076	0.528942	0.704933	0.141011	0.573895	1.39792	0.943273	1.42218	1.06333	0.0521842	0.80808	0.00700789	0.215725	1.22091	0.952826	1.17713	0.950826	0.12403	0.780894	0.0436203
sp	Q5T3U5	Q5T3U5	HUMAN	ABCC10	Multidrug resistance-associated protein 7	63	1		1	2	1	6	3	4					4	7	28	UL13-20	3.34371	1.19335			1.13194	1.00963	1.01948	0.977208	0.454405	0.706253	0.610187	1	1.10199	0.918091	1.05968	0.915698	0.462906	0.934769	0.494905	0.665494	1.14371	1.00078	1.05383	0.977537	0.288298	0.662017	0.498889
sp	O15438-4	O15438	HUMAN	ABCC3	Isoform 4 of Canalicular multispecific organic anion transporter 2	64	1	9	24		2	4	4	5	2	2				1	53	US29-34A	2.49294	1.09302			1.04628	0.84632	1.0595	0.953272	0.61235	0.704933	0.317311	0.674828	1.20191	0.850755	1.13118	0.977918	0.242101	0.658144	0.261437	0.796712	1.15816	0.925424	1.20423	0.977093	0.236421	0.573962	0.027044
sp	O15439	O15439	HUMAN	ABCC4	Multidrug resistance-associated protein 4	65	1	57	71	1	10	14	10	13	8	12		1	10	17	224	ULb'	4.9936	1.39124			0.919671	0.84021	0.990187	0.98627	0.942404	0.656775	0.89706	0.883013	1.11582	0.971617	1.134	0.949102	0.409774	0.632525	0.261437	0.915287	1.02395	1.00873	1.02391	1.02811	0.77879	0.561961	0.731529
sp	O15440	O15440	HUMAN	ABCC5	Multidrug resistance-associated protein 5	66	1	30	39		1	1	4	5		2			2	18	102	US27-28	2.50233	1.21849			0.699404	0.694846	0.974698	0.853492	0.260061	0.124431	0.889925	0.0548086	0.677836	0.782109	0.985908	0.931872	0.0698323	0.317311	0.832144	0.74706	0.982238	1.0028	1.00809	1.03834	1	0.662017	0.818199
sp	P33897	P33897	HUMAN	ABCD1	ATP-binding cassette sub-family D member 1	67	1	1	1	1	7	7	12	13	2	4			6	11	65		N/A	N/A			0.905691	0.838833	0.982479	0.978291	0.971025	0.656775	1	1	0.973472	0.893114	0.984147	1.05389	0.916915	0.88537	0.887061	0.262904	0.947607	0.997614	0.906531	0.999967	0.793988	0.662017	0.376662
sp	P28288	P28288	HUMAN	ABCD3	ATP-binding cassette sub-family D member 3	68	1	6	8	5	21	15	24	23	12	11			21	43	189		N/A	N/A			0.820175	0.871019	0.913214	0.940709	0.676549	0.802931	0.317311	0.573895	1.05657	0.913852	1.06324	0.991166	0.583282	1	0.494905	0.700652	0.956738	0.908553	0.957282	0.923252	0.862506	0.393951	0.746803
sp	O14678	O14678	HUMAN	ABCD4	ATP-binding cassette sub-family D member 4	69	1				4	2	4	1	1	1			1	12	26		N/A	N/A			0.984295	1.00195	0.968941	1.09261	0.779531	0.733161	0.889925	0.123096	1.18482	0.952112	1.03179	0.979369	0.277658	0.747338	0.627835	0.796712	0.967482	0.91598	1.00659	0.950379	0.93135	0.479839	0.818199
sp	P61221	P61221	HUMAN	ABCE1	ATP-binding cassette sub-family E member 1	70	1	1	1	9	28	25	30	33	38	41	1	4	37	41	289		N/A	N/A			1.17357	1.15456	1.03058	0.964894	0.388445	0.397469	0.525993	0.780833	0.915737	1.01646	0.955058	0.882918	0.861876	0.392783	1	0.376749	0.959036	0.923102	1.0848	0.996328	0.862506	0.479839	0.317311
sp	Q8NE71	Q8NE71	HUMAN	ABCF1	ATP-binding cassette sub-family F member 1	71	1		1	8	29	24	42	42	24	37		5	54	70	336		N/A	N/A			0.966141	1.13184	0.974917	1.02581	0.805516	0.433786	0.889925	0.470752	0.893859	1.11476	1.02982	0.988575	0.723531	0.136798	0.627835	0.700652	0.902267	1.01959	1.02659	0.98504	0.474451	0.47071	0.648953
sp	Q9UG63-2	Q9UG63	HUMAN	ABCF2	Isoform 2 of ATP-binding cassette sub-family F member 2	72	1		1	17	19	29	36	31	19	33		6	27	41	259		N/A	N/A			0.970223	1.01631	0.971103	0.957457	0.805516	0.679966	0.889925	0.780833	0.965882	1.03654	1.06783	0.970805	0.916915	0.317311	0.45494	0.896989	0.909327	1.01307	0.992523	0.983434	0.533649	0.561961	1
sp	Q9NUQ8	Q9NUQ8	HUMAN	ABCF3	ATP-binding cassette sub-family F member 3	73	1	1	1	3	15	11	9	6	13	8		1	10	16	94	US12-17	3.25224	1.31147			1.26393	1.31545	0.979508	0.995095	0.268706	0.178775	1	0.769657	0.819499	0.966077	0.937436	1.0051	0.424923	0.632525	0.848218	0.525875	1.01534	1.03558	1.07162	1.02332	0.77879	0.317311	0.371809
sp	Q9UNQ0	Q9UNQ0	HUMAN	ABCG2	ATP-binding cassette sub-family G member 2	74	1		3										1	3	7	ULb'	3.00904	1.16042
sp	Q9NUJ1	Q9NUJ1	HUMAN	ABHD10	Mycophenolic acid acyl-glucuronide esterase, mitochondrial	75	1		1	1	9	9	7	6	8	8			13	19	81		N/A	N/A			0.816892	0.763494	0.873999	0.912704	0.676549	0.317311	0.108149	0.317311	1.13112	0.839781	1.19355	0.913061	0.384956	0.603586	0.139046	0.58688	0.96956	0.980636	0.971858	0.990307	0.93135	0.882979	0.830445
sp	Q8NFV4	Q8NFV4	HUMAN	ABHD11	Protein ABHD11	76	1				8	2	3	2	1	2			2	9	29	US18-22	2.40423	1.17725			0.840972	0.935565	0.882589	0.975573	0.75718	0.906662	0.146404	1	0.928577	0.761072	0.930947	0.921491	0.908153	0.242602	0.772871	0.665494	1.08484	0.892495	1.03592	1.02446	0.495092	0.250484	0.571218
sp	Q8N2K0-2	Q8N2K0	HUMAN	ABHD12	Isoform 2 of Monoacylglycerol lipase ABHD12	77	1	4	7		12	12	10	9	10	9		1	15	18	107		N/A	N/A			0.954532	0.821013	0.970615	0.955664	0.858936	0.563162	0.889925	0.780833	0.954302	0.873731	0.901386	1.01524	1	0.770587	0.557399	0.448808	1.02096	0.882619	1.03024	0.925803	0.77879	0.19359	0.648953
sp	Q7L211	Q7L211	HUMAN	ABHD13	Protein ABHD13	78	1					1				1			1	6	9	RL11-UL11	1.82715	1.33068			0.912494	0.968976	1.11018	0.890063	0.971025	0.817457	0.112431	0.193644
sp	Q96IU4	Q96IU4	HUMAN	ABHD14B	Protein ABHD14B	79	1			4	3	3	2	3	1	6			4	4	30		N/A	N/A			1.14323	1.24687	1.00811	1.03918	0.437127	0.251147	0.70079	0.389074	0.934001	0.984621	0.906614	1.07622	0.908153	0.578905	0.626785	0.141155	0.892374	0.69371	0.990926	0.850274	0.418457	5.43194e-06	1
sp	O95870	O95870	HUMAN	ABHD16A	Protein ABHD16A	80	1	1	2	1	8	12	9	8	2				13	18	74		N/A	N/A			0.871382	0.706255	0.88986	0.991619	0.879245	0.168262	0.193644	0.883013	0.990725	0.803848	1.02187	0.985524	0.836392	0.40329	0.676257	0.700652	1.09612	0.92243	0.987274	0.906878	0.417325	0.479839	1
sp	Q96GS6-2	Q96GS6	HUMAN	ABHD17A	Isoform 2 of Protein ABHD17A	81	1					1	1	2		1				4	9	US1-11	1.91854	1.12365			0.950068	0.860165	0.861421	0.944524	0.858936	0.753721	0.0779737	0.573895	0.957406	0.907856	0.992735	0.864457	0.958185	1	0.832144	0.263806	1.06196	1.05568	1.00951	1.08898	0.581644	0.202888	0.818199
sp	Q5VST6-2	Q5VST6	HUMAN	ABHD17B	Isoform 2 of Protein ABHD17B	82	1				6	2	3	2		1			1	6	21	ULb'	4.24893	1.29208			0.731132	1.39523	0.930099	1.30522	0.348149	0.119413	0.479787	2.59164e-05	0.984149	0.892614	1.02957	0.881157	0.876288	0.88537	0.627835	0.376749	0.865927	0.92252	0.931257	0.931764	0.317311	0.479839	0.511845
sp	P08910	P08910	HUMAN	ABHD2	Monoacylglycerol lipase ABHD2	83	1				3	3	2	4			1	3	2	8	26	US27-28	4.69487	1.53465			0.588904	0.59193	0.990477	0.952607	0.0584404	0.0161433	0.89706	0.674828	0.964762	0.711921	1.13184	0.964215	0.958185	0.107402	0.261437	1	0.911772	0.89863	0.906015	0.995158	0.533649	0.317311	0.376662
sp	Q8WU67	Q8WU67	HUMAN	ABHD3	Phospholipase ABHD3	84	1						2	2						3	7	US18-22	2.30312	1.13448											0.89798	0.7198	0.963792	0.946403	0.7694	0.1287	1	0.915287	0.890447	1.05203	0.940584	0.945518	0.418457	0.255399	0.586612
sp	Q8TB40	Q8TB40	HUMAN	ABHD4	Protein ABHD4	85	1				1	1	2	1			1		1	4	11	US12-17	2.48803	1.37659			0.547858	1.16957	0.756981	0.701346	0.0273144	0.363626	0.000602266	5.61746e-06	1.18449	1.02339	1.10905	1.05776	0.277658	0.392783	0.317311	0.215725	1.17268	0.973789	1.01696	0.973612	0.213408	1	0.731529
sp	Q8WTS1	Q8WTS1	HUMAN	ABHD5	1-acylglycerol-3-phosphate O-acyltransferase ABHD5	86	1				1		2	1				1	3	4	12		N/A	N/A											0.661095	0.615287	0.776907	0.848299	0.0482836	0.0128	0.0590775	0.216364	0.709306	0.877223	0.710713	0.821422	0.00679047	0.19359	0.000486686
sp	Q9BV23	Q9BV23	HUMAN	ABHD6	Monoacylglycerol lipase ABHD6	87	1				4	2	1	2	2	1			3	4	19		N/A	N/A			0.826321	1.10594	0.90125	1.08103	0.716712	0.472649	0.250513	0.159037	0.759425	0.869722	0.883193	0.596742	0.226311	0.770587	0.42894	1.8014e-06	0.940829	0.976301	0.969758	0.901676	0.726326	0.882979	0.830445
sp	Q8IZP0	Q8IZP0	HUMAN	ABI1	Abl interactor 1	88	1			1	8	8	7	9	9	15			6	10	73		N/A	N/A			1.01455	1.00129	0.892911	0.953901	0.704652	0.733161	0.193644	0.674828	0.88022	0.894116	0.889263	0.910727	0.678134	0.88537	0.491274	0.58688	1.00078	0.972507	1.00899	1.00267	0.887196	1	0.818199
sp	Q9NYB9	Q9NYB9	HUMAN	ABI2	Abl interactor 2	89	1			2	3	3	6	7	6	3		1	10	6	47	US12-17	1.54282	1.13424			1.09819	1.17984	0.98224	0.924821	0.509483	0.347606	1	0.393923	0.818766	0.945516	0.915679	0.912022	0.424923	0.747338	0.698829	0.58688	0.959773	0.977459	1.04516	1.03406	0.862506	0.882979	0.498889
sp	Q7Z7G0	Q7Z7G0	HUMAN	ABI3BP	Target of Nesh-SH3	90	1									1		2			3
sp	P00519-2	P00519	HUMAN	ABL1	Isoform IB of Tyrosine-protein kinase ABL1	91	1			2	2	7	7	12	6	6		1	5	7	55	US12-17	1.7477	1.09246			0.95219	0.886467	1.04799	1.01378	0.858936	0.90181	0.379289	0.662078	0.805078	0.696097	0.84821	0.903901	0.387346	0.0887557	0.268585	0.512074	0.886896	0.883528	0.982023	0.913335	0.418457	0.19359	0.91517
sp	P42684	P42684	HUMAN	ABL2	Abelson tyrosine-protein kinase 2	92	1					2	4	2	3	2	1	4		4	22	US1-11	2.17949	1.36254			0.979666	0.917483	1.10018	0.936309	0.779531	0.968486	0.141011	0.573895	1.24482	1.22011	1.06547	1.00081	0.182225	0.0281312	0.45494	0.610049	0.843891	1.03039	0.947257	0.979418	0.195411	0.389052	0.665216
sp	O14639	O14639	HUMAN	ABLIM1	Actin-binding LIM protein 1	93	1			3	3	12	15	14	5	5			10	9	76	RL10-UL1	1.88538	1.2286			1.20073	0.850091	0.995924	0.917324	0.344319	0.704933	0.79683	0.393923	1.28829	0.901406	0.948291	0.975324	0.125554	0.942855	0.924162	0.796712	1.20658	1.08549	1.03222	1.05336	0.138796	0.0941508	0.648953
sp	O94929	O94929	HUMAN	ABLIM3	Actin-binding LIM protein 3	94	1				2	3	3	7	7	12	1	1	3	2	41		N/A	N/A			1.00102	0.775532	0.912391	1.08007	0.729087	0.392112	0.317311	0.159037	1.08419	0.78354	0.907159	0.940429	0.520748	0.317311	0.626785	0.830648	1.10276	0.908366	0.999654	0.919303	0.417325	0.393951	0.908044
sp	Q12979	Q12979	HUMAN	ABR	Active breakpoint cluster region-related protein	95	1			1	5	9	6	12	14	13		1	10	14	85	US12-17	4.6678	1.47746			1.44344	1.37128	1.07392	1.0065	0.122349	0.139157	0.262859	0.662078	1.0333	1.0394	1.04375	1.0107	0.685595	0.317311	0.58141	0.525875	1.12029	0.987725	1.02979	1.01545	0.348457	0.769603	0.648953
sp	Q9P1F3	Q9P1F3	HUMAN	ABRACL	Costars family protein ABRACL	96	1				1	1	1	2	4	4			2	2	17	US12-17	4.66443	1.70251			1.27179	2.31316	0.789133	1.45868	0.25762	0.00075854	0.00363534	7.56022e-09	0.612686	1.13187	0.785855	0.801903	0.0163046	0.104899	0.0764266	0.0640104	0.849291	0.823374	0.950581	0.999502	0.231955	0.0249071	0.665216
sp	Q9ULW3	Q9ULW3	HUMAN	ABT1	Activator of basal transcription 1	97	1			3	3	2	6	4	1	3		2	9	7	40	US27-28	6.79134	1.34521			0.810308	1.01333	1.00878	1.02102	0.636809	0.706253	0.70079	0.562018	0.825059	0.750978	0.842165	0.854211	0.464055	0.209685	0.224781	0.216364	1.01347	1.03142	0.865022	0.98579	0.832327	0.389052	0.175196
sp	Q969K4	Q969K4	HUMAN	ABTB1	Ankyrin repeat and BTB/POZ domain-containing protein 1	98	1						2	1		2			1	3	9	US12-17	1.90159	1.0768											1.54527	0.922633	1.31688	0.933044	0.0142359	0.934769	0.0282729	0.74706	1.12095	1.13426	1.10287	0.963779	0.348457	0.0284432	0.225941
sp	Q8N961	Q8N961	HUMAN	ABTB2	Ankyrin repeat and BTB/POZ domain-containing protein 2	99	1				1		1						3	7	12		N/A	N/A											1.7315	1.18928	1.24185	0.662777	0.00268762	0.0445375	0.0779267	0.000141055
sp	P09110	P09110	HUMAN	ACAA1	3-ketoacyl-CoA thiolase, peroxisomal	100	1	2	6	3	16	21	30	35	14	9			36	65	237		N/A	N/A			0.854399	0.849942	1.01084	1.01962	0.797834	0.704933	0.70079	0.562018	0.919152	0.810294	0.876233	0.964564	0.861876	0.450146	0.42894	1	0.966903	0.951125	0.953216	0.984851	0.93135	0.780894	0.665216
sp	P42765	P42765	HUMAN	ACAA2	3-ketoacyl-CoA thiolase, mitochondrial	101	1	1	5	8	22	51	61	63	27	23		1	76	86	424		N/A	N/A			0.925845	0.827419	0.990002	0.949767	0.914165	0.60945	0.89706	0.674828	0.868738	0.898062	0.894947	1.03477	0.633377	0.942855	0.491274	0.379244	1.0097	0.995363	0.970421	0.966531	0.832327	0.662017	0.830445
sp	Q13085-4	Q13085	HUMAN	ACACA	Isoform 4 of Acetyl-CoA carboxylase 1	102	1	109	102	5	9	22	25	27	37	44			26	50	456	US12-17	2.81663	1.21375			1.5099	1.38764	1.08401	1.04569	0.088939	0.125689	0.21564	0.317311	1.1605	1.09179	0.986821	0.972814	0.317311	0.176485	0.832144	0.896989	1.13502	1.01308	1.05408	0.975569	0.288298	0.561961	0.498889
sp	O00763	O00763	HUMAN	ACACB	Acetyl-CoA carboxylase 2	103	1	17	13	1	5	1	4	2					4	4	51	US12-17	3.55832	1.23914			1.39908	1.37468	0.948255	1.07035	0.146394	0.139157	0.674828	0.202846	0.961622	0.943301	0.816448	0.971946	0.958185	0.80808	0.151864	0.896989	1.10269	1.08903	1.03793	1.00132	0.417325	0.0941508	0.571218
sp	Q6JQN1-5	Q6JQN1	HUMAN	ACAD10	Isoform 5 of Acyl-CoA dehydrogenase family member 10	104	1				8	8	4	4	5	3			8	25	65		N/A	N/A			0.82039	0.837771	0.913136	1.00266	0.676549	0.656775	0.317311	0.769657	1.1173	0.83825	1.09105	0.924343	0.409774	0.603586	0.381703	0.665494	1.0244	1.05484	1.05679	1.04498	0.77879	0.255399	0.432351
sp	Q709F0	Q709F0	HUMAN	ACAD11	Acyl-CoA dehydrogenase family member 11	105	1			1	8	5	2	7	4	7			4	15	53	US18-22	2.94531	1.18018			0.947893	0.906227	0.996311	0.986916	0.858936	1	0.79683	0.883013	1.09884	0.673299	1.03412	0.898717	0.462906	0.0470164	0.627835	0.512074	0.994607	0.915955	1.03768	1.04873	0.943171	0.479839	0.571218
sp	Q9UKU7	Q9UKU7	HUMAN	ACAD8	Isobutyryl-CoA dehydrogenase, mitochondrial	106	1			1	10	5	7	4		3			8	17	55	US18-22	2.3356	1.08133			0.8377	0.891619	0.959257	0.957694	0.75718	0.90181	0.780833	0.780833	1.02551	0.972214	1.04103	0.958018	0.685595	0.632525	0.58141	1	0.742203	0.944695	0.779241	1.00349	0.0183071	0.674898	0.0123696
sp	Q9H845	Q9H845	HUMAN	ACAD9	Acyl-CoA dehydrogenase family member 9, mitochondrial	107	1	1	2	4	16	14	10	21	12	19		1	20	40	160		N/A	N/A			0.854922	0.83503	0.922771	0.950373	0.797834	0.656775	0.393923	0.674828	1.01062	0.867981	0.980188	0.928467	0.759104	0.770587	0.887061	0.74706	0.960971	0.926682	0.934728	0.966784	0.862506	0.573962	0.511845
sp	P11310-2	P11310	HUMAN	ACADM	Isoform 2 of Medium-chain specific acyl-CoA dehydrogenase, mitochondrial	108	1			4	18	14	36	36	15	14			57	48	242		N/A	N/A			0.874933	0.784819	0.954872	0.937303	0.879245	0.392112	0.674828	0.573895	0.866378	0.850572	0.99807	1.03993	0.633377	0.658144	0.778574	0.317311	0.956239	0.966408	0.9365	0.983323	0.862506	1	0.586612
sp	P16219	P16219	HUMAN	ACADS	Short-chain specific acyl-CoA dehydrogenase, mitochondrial	109	1			1	8	7	3	4	6	9			15	17	70	US18-22	3.02783	1.24275			0.78531	0.847495	0.966625	0.930501	0.559082	0.704933	0.889925	0.479787	1.16857	0.894852	1.23995	0.945559	0.296957	0.88537	0.0779267	0.915287	0.96302	0.923592	0.92943	0.966113	0.862506	0.479839	0.511845
sp	P45954	P45954	HUMAN	ACADSB	Short/branched chain specific acyl-CoA dehydrogenase, mitochondrial	110	1	1	1	8	7	11	10	11	8	10			12	19	98		N/A	N/A			0.846529	0.858375	0.99719	0.97148	0.797834	0.753721	0.79683	0.889925	0.955133	0.848249	1.08932	0.990367	0.958185	0.658144	0.381703	0.700652	0.97737	0.937987	1.02221	1.02302	1	0.674898	0.731529
sp	P49748-3	P49748	HUMAN	ACADVL	Isoform 3 of Very long-chain specific acyl-CoA dehydrogenase, mitochondrial	111	1	2	6	5	39	54	43	45	26	25		3	49	59	356	US18-22	1.84771	1.11483			0.781615	0.764254	0.958322	0.967904	0.521331	0.317311	0.780833	0.889925	1.0043	0.83368	1.05165	0.984855	0.797306	0.550547	0.537077	0.796712	0.968762	0.943025	0.983741	1.00462	0.93135	0.674898	0.91517
sp	P16112	P16112	HUMAN	ACAN	Aggrecan core protein	112	1					7	10	10			2	1	1	4	35	UL13-20	2.40837	1.21096			0.76474	0.676736	1.0001	1.02417	0.448629	0.105773	0.79683	0.562018	1.32597	0.641946	1.21108	1.00631	0.0920317	0.0224111	0.110902	0.525875	1.09911	0.793579	1.17182	0.890762	0.417325	0.00613559	0.0548693
sp	Q15057	Q15057	HUMAN	ACAP2	Arf-GAP with coiled-coil, ANK repeat and PH domain-containing protein 2	113	1			6	4	15	12	13	24	19			13	18	124	US12-17	4.68959	1.55651			1.35216	1.29391	1.00672	1.0317	0.182584	0.207153	0.70079	0.470752	1.08864	1.1292	0.957486	0.885444	0.491237	0.104899	1	0.441824	1.10605	1.09499	1.01873	0.9472	0.381784	0.0941508	0.731529
sp	Q96P50	Q96P50	HUMAN	ACAP3	Arf-GAP with coiled-coil, ANK repeat and PH domain-containing protein 3	114	1				1	2	2	3	3	5		1	1	2	20	US12-17	5.82059	1.52678			1.28667	1.10196	0.931384	1.09452	0.236652	0.493053	0.479787	0.123096	0.998389	0.776024	0.998531	0.995479	0.797306	0.317311	0.778574	0.610049	1.14765	0.997595	1.05035	0.893343	0.261358	0.662017	0.498889
sp	P24752	P24752	HUMAN	ACAT1	Acetyl-CoA acetyltransferase, mitochondrial	115	1		8	7	24	33	49	40	43	53	1	5	48	56	367		N/A	N/A			0.773745	0.740268	0.914911	0.938693	0.484477	0.250947	0.317311	0.573895	0.814236	0.879712	0.931275	1.02542	0.387346	0.827844	0.772871	0.379244	0.939073	0.952488	0.936784	0.973638	0.726326	0.780894	0.586612
sp	Q9BWD1-2	Q9BWD1	HUMAN	ACAT2	Isoform 2 of Acetyl-CoA acetyltransferase, cytosolic	116	1			5	10	10	18	23	26	15	1		31	24	163	US12-17	3.41334	1.62064			1.20132	1.38795	1.01396	1.05354	0.344319	0.125689	0.70079	0.317311	0.832819	1.01422	0.879076	0.883108	0.464055	0.434921	0.42894	0.376749	0.963094	0.98448	1.04849	0.993389	0.862506	0.882979	0.498889
sp	Q9H3P7	Q9H3P7	HUMAN	ACBD3	Golgi resident protein GCP60	117	1	2	3	12	16	19	35	32	11	26		1	20	33	210	US29-34A	1.92663	1.18825			0.677735	0.777303	0.92432	0.972633	0.209061	0.392112	0.393923	0.889925	0.979335	0.827206	1.00461	0.942819	0.876288	0.550547	0.778574	0.830648	0.850826	0.8754	0.956027	0.962775	0.231955	0.19359	0.746803
sp	Q8NC06-3	Q8NC06	HUMAN	ACBD4	Isoform 3 of Acyl-CoA-binding domain-containing protein 4	118	1								1						1
sp	Q5T8D3	Q5T8D3	HUMAN	ACBD5	Acyl-CoA-binding domain-containing protein 5	119	2		1	4	8	5	9	8	7	8		2	12	14	78		N/A	N/A			0.790533	0.856778	0.935033	0.941787	0.559082	0.753721	0.573895	0.573895	0.783043	0.865718	0.838032	1.03658	0.285037	0.770587	0.224781	0.317311	0.944266	0.949024	0.961138	0.860965	0.726326	0.780894	0.746803
sp	Q5T8D3-3	Q5T8D3	HUMAN	ACBD5	Isoform 3 of Acyl-CoA-binding domain-containing protein 5	120	2				1		1	1		1			2	1	7	US27-28	1.9375	1.29003											0.675653	0.785964	0.799143	0.878056	0.0698323	0.358954	0.0974274	0.376749	0.926264	0.991712	0.982406	0.977168	0.660047	0.769603	0.91517
sp	Q9BR61	Q9BR61	HUMAN	ACBD6	Acyl-CoA-binding domain-containing protein 6	121	1			1	2	2	3	3	1	1		1	4	5	23	US12-17	2.9667	1.43718			1.23944	1.6542	0.788442	1.12893	0.292134	0.0314619	0.00363534	0.0389914	0.911034	1.11691	0.80712	0.939222	0.81557	0.119949	0.122461	0.830648	0.964877	1.09553	1.02057	1.04815	0.862506	0.0710809	0.731529
sp	Q8N6N7	Q8N6N7	HUMAN	ACBD7	Acyl-CoA-binding domain-containing protein 7	122	1								1	3			1	3	8	US12-17	4.77582	1.93439
sp	Q96AP0	Q96AP0	HUMAN	ACD	Adrenocortical dysplasia protein homolog	123	1				2	3	3	2		2		1	1	7	21		N/A	N/A			0.617105	0.815738	0.987147	1.02564	0.0948966	0.563162	0.89706	0.470752	0.778555	0.819361	0.935407	1.15234	0.285037	0.499311	0.848218	0.0240647	0.834872	0.922244	0.893344	0.97821	0.162917	0.479839	0.263896
sp	P12821	P12821	HUMAN	ACE	Angiotensin-converting enzyme	124	1	73	69	3	11	7	5	4	1	2		1	7	4	187		N/A	N/A			0.846295	0.820396	1.01463	0.995107	0.797834	0.563162	0.70079	0.769657	0.878871	0.784036	0.898111	0.967802	0.678134	0.317311	0.557399	0.896989	0.98769	0.973243	0.98567	0.995679	0.943171	1	1
sp	Q9UKV3	Q9UKV3	HUMAN	ACIN1	Apoptotic chromatin condensation inducer in the nucleus	125	1			15	46	53	68	67	44	58	1	7	84	71	514		N/A	N/A			0.80546	0.850622	0.960205	0.948048	0.636809	0.704933	0.780833	0.674828	0.879343	0.91001	0.985425	1.05047	0.678134	1	0.832144	0.262904	0.910123	0.975744	0.929937	0.953238	0.533649	0.882979	0.511845
sp	P25106	P25106	HUMAN	ACKR3	Atypical chemokine receptor 3	126	1			2		2							1		5	UL2-11	1.57479	1.39841			0.64539	0.977252	0.665586	0.996854	0.144743	0.788781	2.87652e-07	0.769657
sp	P53396	P53396	HUMAN	ACLY	ATP-citrate synthase	127	1	4	19	28	78	83	95	102	124	155	3	14	151	167	1023		N/A	N/A			1.2471	1.20073	0.989302	1.01356	0.280207	0.317311	0.89706	0.662078	0.943486	0.981358	1.02212	0.935551	0.954244	0.578905	0.676257	0.830648	0.96438	0.971114	1.02569	0.994904	0.862506	1	0.648953
sp	P21399	P21399	HUMAN	ACO1	Cytoplasmic aconitate hydratase	128	1			6	16	28	36	34	30	24		3	38	45	260	US12-17	5.0824	1.41301			1.20929	1.24376	0.961682	0.995639	0.330581	0.26334	0.780833	0.769657	0.992455	1.04504	0.939909	0.933251	0.836392	0.283871	0.848218	0.74706	1.1449	0.966259	1.10341	0.987131	0.288298	1	0.225941
sp	Q99798	Q99798	HUMAN	ACO2	Aconitate hydratase, mitochondrial	129	1	1	4	15	50	39	79	60	38	50		2	81	107	526		N/A	N/A			0.810023	0.762102	0.950267	0.960279	0.636809	0.317311	0.674828	0.780833	0.862515	0.86677	0.934865	0.969556	0.589429	0.770587	0.772871	0.896989	0.943492	0.954454	0.948666	0.977197	0.726326	0.780894	0.665216
sp	Q8WXI4	Q8WXI4	HUMAN	ACOT11	Acyl-coenzyme A thioesterase 11	130	1						3			1			2	2	8		N/A	N/A											1.45499	0.41174	1.01687	0.415373	0.0342327	2.31442e-07	0.676257	4.54971e-17
sp	Q9NPJ3	Q9NPJ3	HUMAN	ACOT13	Acyl-coenzyme A thioesterase 13	131	1			1	10	4	2	3	2	3			4	12	41		N/A	N/A			0.86602	0.798926	0.961761	0.981411	0.879245	0.474463	0.780833	1	0.846753	0.850224	0.921589	0.905889	0.546455	0.658144	0.698829	0.58688	0.947084	0.899887	0.943657	0.941398	0.793988	0.317311	0.586612
sp	P49753	P49753	HUMAN	ACOT2	Acyl-coenzyme A thioesterase 2, mitochondrial	132	1		1	5	18	21	18	21	10	7			18	23	142	US18-22	2.96305	1.2159			0.907706	0.829644	0.978284	0.986694	0.971025	0.60945	1	0.883013	1.12127	0.903952	1.11829	1.01722	0.409774	0.942855	0.288338	0.448808	0.984865	0.915898	1.00995	0.949172	1	0.479839	0.818199
sp	Q8N9L9	Q8N9L9	HUMAN	ACOT4	Acyl-coenzyme A thioesterase 4	133	1				1		1	1					1	1	5		N/A	N/A											0.904549	0.95612	0.800322	0.969511	0.7694	0.688737	0.0974274	0.896989	0.791586	0.806069	0.725354	0.729094	0.0702669	0.0160993	0.00139099
sp	O00154	O00154	HUMAN	ACOT7	Cytosolic acyl coenzyme A thioester hydrolase	134	1			4	15	18	24	23	29	26			31	35	205	US12-17	4.10067	1.3167			1.22585	1.38969	1.07622	1.06207	0.304498	0.125689	0.21564	0.255376	0.866302	0.995555	0.9883	0.942755	0.633377	0.480013	0.832144	0.830648	0.974059	0.981893	1.02451	0.996572	0.93135	0.882979	0.731529
sp	O14734	O14734	HUMAN	ACOT8	Acyl-coenzyme A thioesterase 8	135	1			1	5	4	5	5	1	1			5	8	35		N/A	N/A			0.934207	1.01377	0.923306	1.03663	0.914165	0.706253	0.393923	0.389074	1.15738	0.912533	1.15448	0.990497	0.317311	1	0.213557	0.700652	1.07466	0.861995	1.07113	0.887197	0.53729	0.108063	0.371809
sp	Q9Y305-4	Q9Y305	HUMAN	ACOT9	Isoform 4 of Acyl-coenzyme A thioesterase 9, mitochondrial	136	1		1	5	24	18	26	26	19	28			26	42	215		N/A	N/A			0.781717	0.873344	0.93826	1.01258	0.521331	0.802931	0.573895	0.662078	1.01071	0.881546	1.048	0.962844	0.759104	0.827844	0.537077	1	0.949499	0.895434	0.959028	0.956844	0.793988	0.317311	0.746803
sp	Q15067-2	Q15067	HUMAN	ACOX1	Isoform 2 of Peroxisomal acyl-coenzyme A oxidase 1	137	1	1	1	7	22	18	16	18	4	7			10	43	147		N/A	N/A			0.704288	0.796831	0.830872	0.91946	0.260061	0.474463	0.0249815	0.393923	0.890119	1.15512	1.25659	1.05465	0.723531	0.0690977	0.061061	0.262904	0.813601	0.967384	0.89207	0.918818	0.109555	1	0.263896
sp	Q99424	Q99424	HUMAN	ACOX2	Peroxisomal acyl-coenzyme A oxidase 2	138	1					1								1	2	US18-22	2.86969	1.18562			1.12502	0.839747	0.988488	1.07652	0.454405	0.656775	0.89706	0.159037
sp	O15254	O15254	HUMAN	ACOX3	Peroxisomal acyl-coenzyme A oxidase 3	139	1			3	17	7	14	14	5	7			13	30	110		N/A	N/A			0.887106	0.94759	0.948795	0.948028	0.960065	0.876424	0.674828	0.674828	1.14322	0.912595	1.13815	1.01781	0.361286	1	0.236537	0.448808	0.977648	0.947775	0.956959	1.01173	1	0.780894	0.746803
sp	P24666-2	P24666	HUMAN	ACP1	Isoform 2 of Low molecular weight phosphotyrosine protein phosphatase	140	2			1		8	4	7	5	6			11	6	48	US12-17	4.38403	1.47437			1.18433	1.26321	1.0427	0.90141	0.373242	0.239446	0.448894	0.250513	0.771996	0.889822	0.81229	0.777957	0.254688	0.88537	0.122461	0.0349189	1.00405	1.03842	0.966522	1.02676	0.887196	0.317311	0.830445
sp	P24666	P24666	HUMAN	ACP1	Low molecular weight phosphotyrosine protein phosphatase	141	2			2	5	1	1	3	4				1	5	22	US12-17	5.30492	1.5956			1.18942	1.09997	0.785804	0.907609	0.358537	0.493053	0.00363534	0.317311	0.608331	1.00117	0.780573	1.01795	0.0163046	0.480013	0.0590775	0.448808	0.918836	0.988857	1.06875	1.05164	0.595661	0.769603	0.371809
sp	P11117	P11117	HUMAN	ACP2	Lysosomal acid phosphatase	142	1	9	10	2	9	6	6	6	3	3			5	20	79	US1-11	2.25865	1.23014			0.887331	0.800749	0.947281	0.914255	0.960065	0.474463	0.674828	0.317311	1.13355	0.853345	1.16129	1.04991	0.384956	0.658144	0.192411	0.262904	0.969501	0.905584	0.919264	0.918401	0.93135	0.393951	0.441658
sp	P13686	P13686	HUMAN	ACP5	Tartrate-resistant acid phosphatase type 5	143	1					1	1	1	1			1			5						0.853842	0.835675	0.904296	0.850431	0.797834	0.656775	0.250513	0.0548086	0.966634	0.515903	1.14711	0.779299	0.916915	0.000283075	0.213557	0.0349189	0.770223	0.920752	0.888075	1.02044	0.0428097	0.479839	0.263896
sp	Q9NPH0	Q9NPH0	HUMAN	ACP6	Lysophosphatidic acid phosphatase type 6	144	1			1	2		1	5	1	2			2	9	23		N/A	N/A											0.982226	0.673811	0.861667	0.757027	0.876288	0.0470164	0.317311	0.0176362	0.977929	0.919233	1.0489	0.982253	1	0.479839	0.498889
sp	P15309-2	P15309	HUMAN	ACPP	Isoform 2 of Prostatic acid phosphatase	145	1								2	3					5
sp	Q96CM8-2	Q96CM8	HUMAN	ACSF2	Isoform 2 of Acyl-CoA synthetase family member 2, mitochondrial	146	1			1	18	8	10	14	10	5	1	1	21	21	110	ULb'	7.10026	1.38948			0.827813	0.819631	0.975088	0.96149	0.716712	0.563162	1	0.780833	0.916907	0.814517	0.974581	0.986613	0.861876	0.450146	0.943097	0.700652	1.02832	0.940087	0.995753	0.984812	0.72679	0.674898	0.908044
sp	Q4G176	Q4G176	HUMAN	ACSF3	Acyl-CoA synthetase family member 3, mitochondrial	147	1				5	4	7	8	3	3			10	13	53		N/A	N/A			0.859506	0.711007	0.952654	1.00002	0.83856	0.168262	0.674828	0.769657	1.03611	0.859277	1.10172	0.981111	0.650391	0.713915	0.348416	0.796712	1.03852	0.929807	0.994555	0.991928	0.676503	0.573962	1
sp	P33121	P33121	HUMAN	ACSL1	Long-chain-fatty-acid--CoA ligase 1	148	1	2	2	5	20	6	14	11	9	9		2	21	73	174	US29-34A	1.13354	1.01109			0.642554	0.85795	0.838419	0.964908	0.126553	0.753721	0.0375179	0.780833	1.07362	0.920504	1.06651	0.937637	0.551433	0.934769	0.45494	0.830648	1.00013	0.962211	1.0105	0.969627	0.887196	0.889961	0.818199
sp	O95573	O95573	HUMAN	ACSL3	Long-chain-fatty-acid--CoA ligase 3	149	1	13	21	10	46	36	41	48	37	47		2	53	58	412		N/A	N/A			0.840428	0.813258	0.957638	0.98962	0.75718	0.518104	0.780833	0.883013	0.976864	0.957956	0.99733	0.954007	0.876288	0.688737	0.778574	0.915287	0.961618	1.01525	0.963226	0.991543	0.862506	0.47071	0.746803
sp	O60488	O60488	HUMAN	ACSL4	Long-chain-fatty-acid--CoA ligase 4	150	1		2	10	24	26	20	17	39	26	1	12	26	37	240		N/A	N/A			0.716075	0.745777	0.968394	0.930577	0.317311	0.283032	0.889925	0.479787	1.1079	1.14641	1.16258	1.05387	0.435754	0.0796121	0.192411	0.262904	0.931774	1.03658	1.02659	0.944272	0.660047	0.317311	0.648953
sp	Q9ULC5-3	Q9ULC5	HUMAN	ACSL5	Isoform 2 of Long-chain-fatty-acid--CoA ligase 5	151	1			2	2	1	2	1					4	2	14		N/A	N/A			0.805024	0.874625	0.897938	1.00559	0.636809	0.802931	0.250513	0.662078	0.942944	0.986709	0.956972	0.953373	0.954244	0.52803	1	0.915287	0.921293	0.947827	1.01005	0.93552	0.595661	0.780894	0.818199
sp	Q9UKU0-8	Q9UKU0	HUMAN	ACSL6	Isoform 8 of Long-chain-fatty-acid--CoA ligase 6	152	1			1	1	2	1	1					2	3	11		N/A	N/A			0.683736	0.764111	1.10162	0.923734	0.209061	0.317311	0.141011	0.393923	0.676791	0.7596	0.765135	0.797645	0.0698323	0.242602	0.0449717	0.0640104	0.820718	1.00524	0.898603	0.962937	0.134357	0.561961	0.317311
sp	Q9NUB1	Q9NUB1	HUMAN	ACSS1	Acetyl-coenzyme A synthetase 2-like, mitochondrial	153	1			1	5	5	2	6	1	3			3	10	36	ULb'	5.01142	1.37757			0.84915	0.863311	0.964357	1.0556	0.797834	0.753721	0.780833	0.255376	1.07676	0.714465	0.957493	0.878437	0.520748	0.107402	1	0.376749	1.02568	0.873816	1.06172	0.952128	0.72679	0.146331	0.432351
sp	Q9NR19-2	Q9NR19	HUMAN	ACSS2	Isoform 2 of Acetyl-coenzyme A synthetase, cytoplasmic	154	1			1	9	9	7	9	12	17		3	7	9	83	UL13-20	1.70209	1.16983			0.830264	1.33207	0.977049	1.03793	0.716712	0.17012	1	0.389074	0.918448	0.798032	1.12778	0.82877	0.861876	0.40329	0.261437	0.139372	0.853825	0.89154	0.939804	0.988335	0.231955	0.250484	0.586612
sp	P60709	P60709	HUMAN	ACTB	Actin, cytoplasmic 1	155	1	14	14	160	130	235	258	238	109	161			214	122	1655		N/A	N/A			0.855922	0.977913	0.867104	1.03417	0.83856	0.788781	0.108149	0.470752	1.12594	1.00535	1.02237	0.989722	0.384956	0.434921	0.676257	0.700652	0.885424	0.880459	0.919941	0.985587	0.418457	0.19359	0.441658
sp	Q562R1	Q562R1	HUMAN	ACTBL2	Beta-actin-like protein 2	156	1			1	3	3	5	2	8	14		1		2	39	UL16/UL18	9.03176	18.788			1.11219	0.680612	0.993048	0.887817	0.490577	0.105773	0.89706	0.193644	1.02006	0.786897	0.972452	0.955553	0.721848	0.358954	0.943097	1	1.0152	0.87949	1.10609	0.898913	0.77879	0.19359	0.188547
sp	P68032	P68032	HUMAN	ACTC1	Actin, alpha cardiac muscle 1	157	1	28	25	395	195	421	747	676	328	566	5	8	321	261	3976		N/A	N/A			0.850288	0.941253	0.868301	0.997485	0.797834	0.906662	0.108149	0.769657	1.04016	1.15853	0.966443	1.03205	0.650391	0.0690977	0.943097	0.379244	0.813977	0.896198	0.835658	0.991354	0.109555	0.317311	0.08473
sp	O96019	O96019	HUMAN	ACTL6A	Actin-like protein 6A	158	1			5	15	14	10	14	13	14		1	18	34	138	US1-11	1.60135	1.02702			0.839136	0.930956	0.964796	0.978	0.75718	0.93736	0.780833	1	1.09304	0.989488	1.21877	0.930017	0.491237	0.52803	0.0987705	0.74706	0.944496	0.975256	0.920752	0.990001	0.726326	0.882979	0.441658
sp	P12814-4	P12814	HUMAN	ACTN1	Isoform 4 of Alpha-actinin-1	159	2	22	27	64	137	269	330	304	3	2			228	223	1609		N/A	N/A			0.961734	0.897252	0.90043	0.910382	0.83199	0.951084	0.250513	0.317311	1.00199	0.930155	0.933392	1.00568	0.797306	0.87067	0.772871	0.525875	0.9557	0.919502	0.997539	0.969641	0.862506	0.479839	0.908044
sp	P12814-3	P12814	HUMAN	ACTN1	Isoform 3 of Alpha-actinin-1	160	2	1	2		8	7	17	15	98	161	2	2	10	8	331	US12-17	4.49481	1.27895			1.06204	0.885504	0.998961	0.911544	0.59066	0.90181	0.79683	0.317311	0.919272	0.811265	0.792569	0.88024	0.861876	0.450146	0.0764266	0.376749	1.06518	0.936448	1.09908	0.992922	0.53729	0.674898	0.225941
sp	O43707	O43707	HUMAN	ACTN4	Alpha-actinin-4	161	1	7	16	67	98	191	220	204	179	259	1	7	156	152	1557		N/A	N/A			0.996478	0.889631	0.911864	0.894629	0.729087	0.90181	0.317311	0.193644	0.953599	0.891738	0.877958	0.935519	1	0.88537	0.42894	0.830648	0.947152	0.935607	0.966253	0.959401	0.793988	0.674898	0.830445
sp	Q9NZ32	Q9NZ32	HUMAN	ACTR10	Actin-related protein 10	162	1			2	10	4	6	8	15	11			8	13	77	US12-17	2.46038	1.22973			1.13559	0.93002	1.00323	0.893402	0.437127	0.93736	0.79683	0.193644	0.879311	0.851993	0.872243	0.919493	0.678134	0.658144	0.370839	0.665494	1.03512	0.942217	1.07005	1.00457	0.676503	0.674898	0.371809
sp	P61163	P61163	HUMAN	ACTR1A	Alpha-centractin	163	1		2	4	7	15	12	14	6	7		2	18	22	109	US12-17	2.83769	1.46412			1.1565	1.19684	1.02972	1.04934	0.404155	0.317311	0.525993	0.317311	1.2628	1.15372	1.17178	1.00749	0.157347	0.0796121	0.173007	0.525875	0.984473	0.928694	1.0718	0.978004	1	0.573962	0.371809
sp	P42025	P42025	HUMAN	ACTR1B	Beta-centractin	164	1			2	9	16	19	19	23	27		1	18	30	164	US12-17	2.82531	1.43001			1.30695	1.15712	1.00741	1.04136	0.217214	0.380243	0.70079	0.389074	1.09341	1.02552	1.05699	0.955681	0.491237	0.353593	0.494905	1	0.985712	0.993252	1.04615	0.973481	0.943171	0.769603	0.498889
sp	P61160	P61160	HUMAN	ACTR2	Actin-related protein 2	165	1		2	8	17	28	33	39	36	22		1	36	35	257	US12-17	5.04627	1.36432			1.34038	1.44428	0.993213	1.02047	0.190738	0.0971006	0.89706	0.562018	1.06734	1.13216	0.976359	0.906948	0.551433	0.104899	0.887061	0.58688	1.0261	0.943682	1.03538	1.02122	0.72679	0.674898	0.571218
sp	P61158	P61158	HUMAN	ACTR3	Actin-related protein 3	166	1	1	2	5	28	40	38	38	35	49		1	31	30	298	US12-17	3.66824	1.24136			1.39529	1.35137	1.06654	0.967848	0.146394	0.153933	0.262859	0.889925	0.922544	1.32508	0.885798	0.954496	0.861876	0.00448382	0.491274	0.915287	0.96085	1.00911	0.953625	1.01884	0.862506	0.561961	0.665216
sp	Q9P1U1	Q9P1U1	HUMAN	ACTR3B	Actin-related protein 3B	167	1			3	3	6	12	10					7	11	52	US12-17	4.95735	1.35292			1.28928	1.33877	0.919026	0.993613	0.236652	0.161844	0.393923	0.883013	1.09794	1.1	1.02658	0.924392	0.462906	0.155594	0.627835	0.665494	0.97367	0.948096	1.01979	1.01376	0.93135	0.780894	0.731529
sp	Q9H9F9	Q9H9F9	HUMAN	ACTR5	Actin-related protein 5	168	1				4	1	2	3	1	2			5	4	22	ULb'	2.74821	1.18665			0.839299	0.862317	0.948986	1.01494	0.75718	0.753721	0.674828	0.662078	0.675599	0.936923	0.971406	1.12665	0.0698323	0.80808	0.943097	0.0416592	1.0095	1.11425	0.985681	1.02849	0.832327	0.0530102	1
sp	Q9GZN1	Q9GZN1	HUMAN	ACTR6	Actin-related protein 6	169	1				1	2	2	2	3	1			2	4	17		N/A	N/A			0.585403	0.868226	0.921563	0.906465	0.0584404	0.802931	0.393923	0.317311	0.714004	0.65004	0.977922	0.946154	0.114356	0.0290543	0.887061	0.915287	0.767422	0.923721	0.748096	0.965725	0.0428097	0.479839	0.00358057
sp	Q9H981	Q9H981	HUMAN	ACTR8	Actin-related protein 8	170	1			1	5	2	3	2		3			3	6	25		N/A	N/A			0.851929	0.957318	1.01861	0.900662	0.797834	0.84668	0.610187	0.250513	1.03558	1.01837	1.21539	0.962693	0.650391	0.392783	0.0987705	1	0.951479	0.960383	1.06324	1.11417	0.793988	0.889961	0.432351
sp	Q04771	Q04771	HUMAN	ACVR1	Activin receptor type-1	171	1	8	12		4	3	5	5	4	6		2		6	55	US18-22	16.3651	5.39319	stringent scoring		0.68243	0.786405	0.822998	0.825928	0.209061	0.432413	0.0161613	0.0249815	1.31664	0.93088	1.34691	1.03455	0.0995608	0.87067	0.0188608	0.379244	1.08074	1.07929	1.12853	0.998771	0.495092	0.123165	0.12848
sp	P36896-4	P36896	HUMAN	ACVR1B	Isoform 4 of Activin receptor type-1B	172	1	2	3		3	1								3	12	US1-11	2.43841	1.37313			1.05338	0.889288	1.02262	1.24136	0.61235	0.90181	0.610187	0.000647953
sp	P27037	P27037	HUMAN	ACVR2A	Activin receptor type-2A	173	1	10	12		1		5	4					1		33	US1-11	1.64785	1.37907											1.03972	0.820328	1.2953	0.907044	0.650391	0.499311	0.0367692	0.58688	0.830324	0.918952	0.947365	0.949933	0.162917	0.479839	0.665216
sp	Q13705	Q13705	HUMAN	ACVR2B	Activin receptor type-2B	174	1		1											1	2	US29-34A	2.78611	1.18963
sp	P37023	P37023	HUMAN	ACVRL1	Serine/threonine-protein kinase receptor R3	175	1		1				1								2														0.763299	0.713315	0.783126	0.91982	0.226311	0.107402	0.0590775	0.665494
sp	Q03154	Q03154	HUMAN	ACY1	Aminoacylase-1	176	1			2	8	4	8	9	6	7		2	4	12	62	US12-17	3.02217	1.51389			1.40061	1.26451	1.0165	0.951433	0.146394	0.239446	0.610187	0.674828	0.957992	0.921759	1.01549	0.916596	0.958185	0.934769	0.676257	0.665494	1.03205	0.971163	1.04289	1.01583	0.72679	1	0.571218
sp	P07311	P07311	HUMAN	ACYP1	Acylphosphatase-1	177	1				1	2	1	1	3	2		1	2	1	14	US12-17	5.04057	1.4917			1.4238	2.07199	0.843433	1.05496	0.13387	0.00296885	0.0375179	0.317311	0.731319	1.11523	0.828841	0.952552	0.153209	0.119949	0.185907	0.915287	0.85763	0.73357	0.7371	0.786557	0.272597	0.000147636	0.00225991
sp	P14621	P14621	HUMAN	ACYP2	Acylphosphatase-2	178	1				2	3	2	4	3	3			4	1	22	US12-17	5.31656	1.56968	sensitive scoring		1.20226	1.46409	0.94693	0.969794	0.344319	0.0874626	0.674828	0.889925	0.749127	1.0521	0.892847	0.90092	0.199936	0.283871	0.491274	0.512074	0.973816	0.999834	1.06554	1.02845	0.93135	0.662017	0.371809
sp	P00813	P00813	HUMAN	ADA	Adenosine deaminase	179	1	10	13	6	11	6	9	18	8	12			4	17	114	US12-17	3.22291	1.17399			1.20253	0.859313	1.02103	1.03371	0.344319	0.753721	0.610187	0.470752	0.880902	0.898495	0.998535	1.00949	0.678134	0.942855	0.778574	0.525875	0.973437	0.948789	1.03767	1.03484	0.93135	0.780894	0.571218
sp	Q6DHV7	Q6DHV7	HUMAN	ADAL	Adenosine deaminase-like protein	180	1					1	1	1	2	1					6						1.1972	1.29582	1.03863	0.777528	0.344319	0.197278	0.448894	0.00206943	1.03738	1.0274	1.07638	0.885759	0.650391	0.353593	0.417206	0.441824	0.994269	1.03694	0.98451	1.22173	0.943171	0.317311	0.91517
sp	O14672	O14672	HUMAN	ADAM10	Disintegrin and metalloproteinase domain-containing protein 10	181	1	21	25	4	20	25	25	17	7	18	2	5	9	22	200	ULb'	1.50384	1.3715			0.877199	0.822406	0.990358	1.05853	0.91978	0.563162	0.89706	0.255376	0.997633	0.931271	1.05174	1.05406	0.797306	0.87067	0.537077	0.262904	1.02242	0.995126	0.998904	0.988142	0.77879	0.662017	0.908044
sp	O43184	O43184	HUMAN	ADAM12	Disintegrin and metalloproteinase domain-containing protein 12	182	1	1	1		2	4	9	8		2		1			28						0.667602	0.640848	0.902114	1.08366	0.185987	0.0506947	0.250513	0.159037	0.933276	0.944464	0.99764	0.96645	0.908153	0.80808	0.778574	0.896989	0.942424	0.970217	0.884849	0.921636	0.726326	1	0.216538
sp	Q13444	Q13444	HUMAN	ADAM15	Disintegrin and metalloproteinase domain-containing protein 15	183	1	9	11			1	5	3					3	4	36		N/A	N/A			0.790742	0.709114	0.985035	0.917653	0.559082	0.168262	0.89706	0.393923	1.06719	0.933878	1.08955	1.10152	0.551433	0.87067	0.381703	0.0889909	0.946755	1.0459	0.935246	0.922558	0.793988	0.255399	0.586612
sp	P78536	P78536	HUMAN	ADAM17	Disintegrin and metalloproteinase domain-containing protein 17	184	1	12	17	1	11	8	14	12	5	8		5	8	7	108		N/A	N/A			0.920867	0.633213	1.18144	0.897217	0.942404	0.0412027	0.0179484	0.250513	1.07668	0.901036	1.01912	1.01058	0.520748	0.942855	0.676257	0.525875	1.05115	1.01073	1.00467	0.969833	0.62808	0.561961	0.908044
sp	Q9H013	Q9H013	HUMAN	ADAM19	Disintegrin and metalloproteinase domain-containing protein 19	185	1					3	3	8					1	3	18		N/A	N/A			0.736901	0.588806	0.972888	1.14489	0.380371	0.0161433	0.889925	0.0283809	0.848261	1.02434	0.875901	1.04711	0.546455	0.392783	0.42894	0.262904	0.95375	1.14599	0.940983	1.02264	0.793988	0.0145697	0.586612
sp	Q9P0K1	Q9P0K1	HUMAN	ADAM22	Disintegrin and metalloproteinase domain-containing protein 22	186	1	1													1
sp	O75077-2	O75077	HUMAN	ADAM23	Isoform Beta of Disintegrin and metalloproteinase domain-containing protein 23	187	1		4												4
sp	Q9BZ11	Q9BZ11	HUMAN	ADAM33	Disintegrin and metalloproteinase domain-containing protein 33	188	1					1									1						1.3043	0.968708	1.33835	0.960902	0.226747	0.817457	6.68914e-05	0.780833
sp	Q13443	Q13443	HUMAN	ADAM9	Disintegrin and metalloproteinase domain-containing protein 9	189	1	11	24	4	22	16	16	19	20	17	3	8	19	18	197	US1-11	2.71023	1.26322			0.839606	0.834157	0.982785	1.04104	0.75718	0.60945	1	0.389074	1.03355	0.800807	1.07559	0.900697	0.685595	0.40329	0.417206	0.512074	1.03178	0.977291	0.886401	0.913764	0.72679	0.882979	0.263896
sp	Q9UHI8	Q9UHI8	HUMAN	ADAMTS1	A disintegrin and metalloproteinase with thrombospondin motifs 1	190	1		4	1	12	12	22	17	21	21	3	6	3	2	124	UL2-11	2.08645	1.29846			2.37237	1.51297	0.803412	0.853059	0.00145848	0.0671509	0.00617298	0.0548086	0.949148	0.798743	0.612676	1.05305	1	0.40329	3.74845e-05	0.262904	1.22921	0.789265	0.777004	0.800773	0.110624	0.00613559	0.0123696
sp	P58397	P58397	HUMAN	ADAMTS12	A disintegrin and metalloproteinase with thrombospondin motifs 12	191	1			1		3	8	5					5	4	26	ULb'	2.93846	1.1333			0.847899	0.965211	1.01761	1.00516	0.797834	0.817457	0.610187	0.662078	1.07734	1.02319	1.18788	1.02323	0.520748	0.392783	0.139046	0.448808	1.12255	0.902104	1.04879	0.923426	0.348457	0.317311	0.498889
sp	Q8TE58	Q8TE58	HUMAN	ADAMTS15	A disintegrin and metalloproteinase with thrombospondin motifs 15	192	1												3		3	UL2-11	2.63715	1.53079
sp	O95450	O95450	HUMAN	ADAMTS2	A disintegrin and metalloproteinase with thrombospondin motifs 2	193	1			1		10	12	8					2	1	34	UL2-11	2.11153	1.41633			0.59368	0.696387	0.857368	1.08217	0.0584404	0.145238	0.0779737	0.159037	1.05907	0.861414	1.10111	0.910934	0.583282	0.713915	0.348416	0.58688	1.06874	1.07179	1.00511	0.988898	0.53729	0.159094	0.818199
sp	O75173-2	O75173	HUMAN	ADAMTS4	Isoform 2 of A disintegrin and metalloproteinase with thrombospondin motifs 4	194	1					1		1						1	3	US18-22	1.79534	1.39264			0.923735	1.03089	0.932298	0.925093	0.942404	0.654314	0.479787	0.479787									0.607398	0.798618	0.783759	0.711881	6.83398e-05	0.0100965	0.0123696
sp	Q9UNA0	Q9UNA0	HUMAN	ADAMTS5	A disintegrin and metalloproteinase with thrombospondin motifs 5	195	1						1							2	3	RL11-UL11	1.7289	1.03132											1.314	0.202699	0.154886	0.826388	0.107636	8.45645e-23	6.83718e-64	0.139372
sp	Q9UKP4	Q9UKP4	HUMAN	ADAMTS7	A disintegrin and metalloproteinase with thrombospondin motifs 7	196	1					1	2	1					1	2	7	ULb'	3.48237	1.53547			0.604352	0.763944	1.14718	1.06557	0.069208	0.317311	0.0414995	0.202846	1.00712	1.02747	1.06731	1.21511	0.759104	0.353593	0.45494	0.00275063	0.75574	0.669322	0.798389	0.456149	0.0327319	7.80924e-07	0.0253658
sp	Q8N6G6	Q8N6G6	HUMAN	ADAMTSL1	ADAMTS-like protein 1	197	1						1								1														0.919174	0.702795	0.764502	0.924554	0.861876	0.0887557	0.0336907	0.665494
sp	Q6UY14-3	Q6UY14	HUMAN	ADAMTSL4	Isoform 3 of ADAMTS-like protein 4	198	1		1			1	3	4		1			3	3	16	US18-22	5.34381	1.53311	sensitive scoring		1.44051	1.07709	1.10036	0.965526	0.122349	0.53583	0.141011	0.889925	0.888903	1.00902	0.74074	0.915909	0.723531	0.434921	0.0179722	0.665494	1.21715	0.945216	1.18095	0.967156	0.12403	0.780894	0.0436203
sp	O75689-2	O75689	HUMAN	ADAP1	Isoform 2 of Arf-GAP with dual PH domain-containing protein 1	199	1			1	1	1	1						2	1	7	US12-17	2.05371	1.01488			0.65152	0.522246	0.68522	0.900983	0.144743	0.00189125	2.19642e-06	0.250513	1.76799	0.994533	1.63311	1.00705	0.00183427	0.52803	0.000265867	0.525875
sp	Q9NPF8	Q9NPF8	HUMAN	ADAP2	Arf-GAP with dual PH domain-containing protein 2	200	1													2	2	RL11-UL11	2.05396	1.19348
sp	P55265-4	P55265	HUMAN	ADAR	Isoform 4 of Double-stranded RNA-specific adenosine deaminase	201	1			11	42	59	75	81	37	35		6	61	53	460		N/A	N/A			0.914544	0.728629	0.966008	0.944571	0.971025	0.221108	0.889925	0.573895	0.889853	0.926565	1.01112	1.02341	0.723531	0.87067	0.726553	0.448808	0.930743	0.983195	0.980362	0.975753	0.660047	0.882979	0.91517
sp	P78563-5	P78563	HUMAN	ADARB1	Isoform 5 of Double-stranded RNA-specific editase 1	202	1			4	3	2	4	4	1				7	12	37		N/A	N/A			1.01158	0.760355	0.997195	0.93883	0.704652	0.317311	0.79683	0.573895	0.921746	0.796817	0.946459	1.0271	0.861876	0.40329	0.924162	0.379244	1.04381	1.02298	1.06914	1.01586	0.676503	0.47071	0.371809
sp	Q9BUB4	Q9BUB4	HUMAN	ADAT1	tRNA-specific adenosine deaminase 1	203	1			2	1	1	2	3		3			2		14	US18-22	1.89444	1.32691			0.879337	0.90164	1.02548	1.02668	0.91978	0.951084	0.525993	0.470752	0.87006	0.809725	0.965955	0.969091	0.633377	0.450146	0.943097	0.896989	0.990591	0.904606	0.994307	0.953767	0.943171	0.317311	1
sp	Q7Z6V5	Q7Z6V5	HUMAN	ADAT2	tRNA-specific adenosine deaminase 2	204	1				1	1			2	1			1	2	8	US12-17	3.03292	1.52166			0.603027	0.601412	0.831021	0.714952	0.069208	0.0207584	0.0249815	1.36826e-05
sp	Q96EY9	Q96EY9	HUMAN	ADAT3	Probable inactive tRNA-specific adenosine deaminase-like protein 3	205	1				1	1	2	2					2		8	US29-34A	1.77372	1.07179			1.06187	1.06421	0.814984	1.10126	0.59066	0.581249	0.0101458	0.0940767	0.961772	0.884943	1.05293	0.905401	0.958185	0.827844	0.537077	0.58688	1.03489	0.940626	0.912155	1.00044	0.72679	0.674898	0.376662
sp	Q86TW2	Q86TW2	HUMAN	ADCK1	Uncharacterized aarF domain-containing protein kinase 1	206	1			1	1		1						1	3	7		N/A	N/A											1.04415	0.944729	0.889283	0.810195	0.650391	0.80808	0.491274	0.084363
sp	Q3MIX3	Q3MIX3	HUMAN	ADCK5	Uncharacterized aarF domain-containing protein kinase 5	207	1												1	4	5		N/A	N/A
sp	O60266	O60266	HUMAN	ADCY3	Adenylate cyclase type 3	208	1	6	17			1	2	1	1	2		1	1	1	33		N/A	N/A			1.42373	1.19818	1.44049	1.33207	0.13387	0.317311	9.37741e-07	9.58708e-06	1.19246	0.883584	1.11398	0.882572	0.259383	0.827844	0.317311	0.376749	1.18822	1.01118	1.21821	1.0784	0.1728	0.561961	0.0163571
sp	O95622	O95622	HUMAN	ADCY5	Adenylate cyclase type 5	209	1	6	3				2	2					1	1	15	ULb'	2.38751	1.44328											0.943444	0.924626	1.105	0.94674	0.954244	0.934769	0.348416	0.915287	1.0261	0.908209	1.09244	0.903903	0.72679	0.393951	0.268759
sp	O43306	O43306	HUMAN	ADCY6	Adenylate cyclase type 6	210	1	15	16		1	2	3	3					1	6	47	US27-28	2.68822	1.18479			0.739246	0.775447	0.86914	1.05176	0.380371	0.392112	0.108149	0.317311	0.934464	0.761266	1.03602	1.0318	0.908153	0.242602	0.58141	0.379244	1.0821	1.01568	0.977333	1.02197	0.495092	0.47071	0.91517
sp	P51828	P51828	HUMAN	ADCY7	Adenylate cyclase type 7	211	1		3				3	1							7														1.13051	0.829458	0.981984	1.01625	0.384956	0.550547	0.887061	0.448808	1.18429	1.03004	0.953443	0.823836	0.192231	0.389052	0.665216
sp	O60503	O60503	HUMAN	ADCY9	Adenylate cyclase type 9	212	1	26	32	1	2	5	6	3	4	8			3	8	98	ULb'	4.69405	1.4426			1.03419	0.906963	1.06467	0.997725	0.6574	1	0.317311	0.769657	1.16483	0.967215	1.00741	0.851259	0.317311	0.632525	0.726553	0.216364	1.13009	0.972389	1.14482	1.00808	0.317311	1	0.104936
sp	P35611-3	P35611	HUMAN	ADD1	Isoform 3 of Alpha-adducin	213	2			1	10	18	21	30	29	19		2	15	12	157		N/A	N/A			1.12887	1.00675	0.975778	1.02287	0.454405	0.706253	1	0.562018	1.3124	0.830834	1.01872	0.920006	0.107636	0.550547	0.676257	0.665494	1.15118	1.00989	1.03385	0.987858	0.261358	0.561961	0.648953
sp	P35611-4	P35611	HUMAN	ADD1	Isoform 4 of Alpha-adducin	214	2								1	1					2
sp	Q9UEY8	Q9UEY8	HUMAN	ADD3	Gamma-adducin	215	2			8	15	15	12	10	15	20		4	7	8	114	UL13-20	2.51367	1.17308			1.20528	1.06492	0.992698	0.975443	0.330581	0.581249	0.89706	1	1.50084	0.971554	1.1013	0.933844	0.0221917	0.632525	0.348416	0.74706	1.23667	0.971262	1.04869	0.951396	0.0984835	1	0.498889
sp	Q9UEY8-2	Q9UEY8	HUMAN	ADD3	Isoform 1 of Gamma-adducin	216	2								1	1					2
sp	Q96PE1	Q96PE1	HUMAN	ADGRA2	Adhesion G protein-coupled receptor A2	217	1	35	24		2	7	12	16	1	1			6	5	109	US27-28	4.80468	1.26935			0.963259	0.806093	1.0202	0.975088	0.83199	0.518104	0.610187	1	1.23102	0.7752	0.983287	0.896696	0.195876	0.317311	0.887061	0.512074	0.957523	0.930968	0.952214	0.939722	0.862506	0.573962	0.665216
sp	Q8IWK6	Q8IWK6	HUMAN	ADGRA3	Adhesion G protein-coupled receptor A3	218	1	5	5				2	2					1	1	16		N/A	N/A											0.741649	0.874523	0.889379	0.906699	0.175572	0.770587	0.491274	0.58688	0.954084	0.976161	0.914531	0.99136	0.793988	0.882979	0.376662
sp	Q14246	Q14246	HUMAN	ADGRE1	Adhesion G protein-coupled receptor E1	219	1						1	1							2														0.915617	0.857978	0.968931	0.858345	0.861876	0.713915	0.943097	0.263806	0.720252	1.07626	0.65959	1.1131	0.00961222	0.123165	2.09833e-05
sp	Q9UHX3	Q9UHX3	HUMAN	ADGRE2	Adhesion G protein-coupled receptor E2	220	1		2											1	3	US1-11	4.22492	4.25778
sp	Q9Y653	Q9Y653	HUMAN	ADGRG1	Adhesion G-protein coupled receptor G1	221	1	7	13	3	5	1		2					2	7	40		N/A	N/A			0.203718	0.741804	0.883205	0.970556	1.57947e-11	0.250947	0.146404	0.889925									0.680331	0.944955	1.03115	0.920663	0.00214375	0.674898	0.648953
sp	Q8IZP9	Q8IZP9	HUMAN	ADGRG2	Adhesion G-protein coupled receptor G2	222	1	1	1												2
sp	Q86SQ4-3	Q86SQ4	HUMAN	ADGRG6	Isoform 3 of Adhesion G-protein coupled receptor G6	223	1	6	13		1	2	4	3					3	3	35	US1-11	2.87298	1.25515			0.925879	0.86887	0.90026	0.958582	0.914165	0.802931	0.250513	0.780833	1.08414	0.925073	0.940945	0.9255	0.520748	0.87067	0.848218	0.74706	1.09416	0.915501	1.02884	0.886108	0.455096	0.479839	0.648953
sp	O94910	O94910	HUMAN	ADGRL1	Adhesion G protein-coupled receptor L1	224	1	10	6				1						1	2	20	US1-11	2.02482	1.4583											1.07965	0.480346	0.969268	1.0946	0.520748	3.33108e-05	0.943097	0.112592
sp	O95490-6	O95490	HUMAN	ADGRL2	Isoform 6 of Adhesion G protein-coupled receptor L2	225	1	18	18	1			1	3					1		42	US1-11	2.88082	1.36563											1.18139	1.05206	1.01719	0.869984	0.277658	0.283871	0.676257	0.317311	1.14288	0.958342	1.03885	0.898651	0.288298	0.889961	0.571218
sp	Q9HBW9	Q9HBW9	HUMAN	ADGRL4	Adhesion G protein-coupled receptor L4	226	1	2	5				1	1						1	10	US27-28	2.12698	1.56894											0.903239	0.964758	0.549556	0.978575	0.7694	0.688737	4.11125e-07	0.796712	0.554837	0.577868	0.651154	0.545648	1.22439e-06	6.6056e-12	1.01314e-05
sp	P00325	P00325	HUMAN	ADH1B	Alcohol dehydrogenase 1B	227	1			2	1				20	10	1	4	2	7	47	US12-17	5.27929	1.64097
sp	P00326	P00326	HUMAN	ADH1C	Alcohol dehydrogenase 1C	228	1								8	15	3	10			36
sp	P08319-2	P08319	HUMAN	ADH4	Isoform 2 of Alcohol dehydrogenase 4	229	1													1	1	US12-17	4.37637	1.56655
sp	P11766	P11766	HUMAN	ADH5	Alcohol dehydrogenase class-3	230	1			15	17	43	34	29	58	71	1	4	42	38	352	US12-17	3.88782	1.41565			1.21666	1.37769	0.973021	1.06719	0.317311	0.132266	0.889925	0.202846	0.93147	1.11108	1.02921	0.960205	0.908153	0.136798	0.627835	1	0.910688	0.905998	1.04322	0.982578	0.533649	0.393951	0.571218
sp	Q9BV57	Q9BV57	HUMAN	ADI1	1,2-dihydroxy-3-keto-5-methylthiopentene dioxygenase	231	1			2	5	9	2	3	7	6		3	5	5	47		N/A	N/A			1.10077	1.44101	0.958833	1.0343	0.509483	0.0971006	0.780833	0.470752	0.854064	1.04846	0.873782	0.94785	0.546455	0.283871	0.370839	0.915287	1.18728	1.19566	1.13763	1.07943	0.1728	0.00226044	0.104936
sp	Q96A54	Q96A54	HUMAN	ADIPOR1	Adiponectin receptor protein 1	232	1				1	1	1	3						3	9	US1-11	2.58625	1.18079			0.559796	0.523724	1.12959	0.723848	0.0334828	0.00189125	0.0695347	3.18018e-05	0.585556	0.75624	0.867177	0.980911	0.00980079	0.242602	0.370839	0.796712	0.825882	1.04301	1.01305	1.04761	0.162917	0.317311	0.818199
sp	Q15847	Q15847	HUMAN	ADIRF	Adipogenesis regulatory factor	233	1			1	2	2	5	4	10	10	2		2	1	39		N/A	N/A			1.16392	1.34347	1.01185	1.08633	0.404155	0.161844	0.70079	0.123096	0.774493	1.05171	0.781935	0.908524	0.254688	0.283871	0.0590775	0.58688	0.867668	0.869049	1.14856	1.0383	0.317311	0.146331	0.0851141
sp	P55263	P55263	HUMAN	ADK	Adenosine kinase	234	1			4	10	15	16	19	23	31	2	3	16	25	164	ULb'	4.2308	1.22045			1.03883	1.12016	1.06516	1.03116	0.634598	0.452895	0.262859	0.470752	0.925239	0.906216	1.04161	1.03433	0.908153	1	0.58141	0.379244	0.974818	0.92656	1.06581	1.01583	0.93135	0.573962	0.371809
sp	P35318	P35318	HUMAN	ADM	ADM	235	1				5	1	2	2					5	6	21		N/A	N/A			1.12849	1.35384	0.910664	0.887849	0.454405	0.153933	0.317311	0.193644	1.6191	2.2017	1.11948	0.940641	0.00753044	3.81879e-11	0.288338	0.830648	1.00609	0.839843	0.937747	0.903881	0.832327	0.054717	0.586612
sp	Q9H2P0	Q9H2P0	HUMAN	ADNP	Activity-dependent neuroprotector homeobox protein	236	1			9	24	19	15	20	15	15		3	25	26	171	ULb'	1.81063	1.06371			0.819514	0.943235	0.930618	1.01381	0.676549	0.906662	0.479787	0.662078	0.880801	0.846294	0.938062	0.987735	0.678134	0.658144	0.848218	0.700652	0.998493	0.960809	0.954553	0.979264	0.887196	0.889961	0.665216
sp	Q6IQ32	Q6IQ32	HUMAN	ADNP2	ADNP homeobox protein 2	237	1				1	2	2	2	3	4		1	5	8	28		N/A	N/A			0.626237	1.08978	0.924807	0.977472	0.109952	0.514112	0.393923	1	1.02773	0.919268	1.02506	1.04322	0.685595	0.934769	0.627835	0.317311	0.993448	0.872919	0.989661	0.97077	0.943171	0.146331	1
sp	Q96SZ5	Q96SZ5	HUMAN	ADO	2-aminoethanethiol dioxygenase	238	1				3	6	3	2	1	1			4	5	25	US12-17	3.76879	1.21665			1.15373	1.26621	0.940609	0.947976	0.420379	0.228223	0.573895	0.674828	0.774426	0.984425	0.855944	0.905848	0.254688	0.578905	0.317311	0.58688	0.978292	0.993604	1.01426	0.995078	1	0.769603	0.818199
sp	Q9BRR6	Q9BRR6	HUMAN	ADPGK	ADP-dependent glucokinase	239	1	3	6	1	13	5	2	4	4	1		1	4	20	64		N/A	N/A			0.759151	0.849701	0.783157	1.02644	0.448629	0.704933	0.00206943	0.470752	0.755601	0.739246	0.749425	1.10948	0.226311	0.179756	0.0248218	0.0697073	1.07247	0.87613	0.788543	0.743066	0.53729	0.19359	0.017896
sp	P54922	P54922	HUMAN	ADPRH	[Protein ADP-ribosylarginine] hydrolase	240	1						1	1					2	3	7	ULb'	3.10025	1.16033											1.19948	0.989527	1.08791	0.835938	0.242101	0.52803	0.381703	0.174948	0.9733	0.987933	0.863334	0.916368	0.93135	0.769603	0.139677
sp	Q9NX46	Q9NX46	HUMAN	ADPRHL2	Poly(ADP-ribose) glycohydrolase ARH3	241	1			2	4	3	6	7	4	4			8	8	46	US12-17	3.33774	1.47683			0.838332	0.801067	0.934459	0.951922	0.75718	0.474463	0.479787	0.674828	1.06974	0.765482	1.01202	0.970067	0.551433	0.278495	0.726553	0.896989	0.978853	0.846995	1.02441	0.996956	1	0.0778811	0.731529
sp	P07550	P07550	HUMAN	ADRB2	Beta-2 adrenergic receptor	242	1	1	2												3
sp	Q16186	Q16186	HUMAN	ADRM1	Proteasomal ubiquitin receptor ADRM1	243	1	1		1	12	8	11	16	12	19		2	22	13	117		N/A	N/A			1.03889	1.00823	1.03604	0.984906	0.634598	0.706253	0.448894	1	0.837799	0.973617	0.97423	0.958433	0.504613	0.632525	0.943097	1	1.01484	1.04556	1.02551	0.970704	0.832327	0.255399	0.648953
sp	P30566	P30566	HUMAN	ADSL	Adenylosuccinate lyase	244	1		1	5	17	9	9	6	22	15			11	18	113	ULb'	4.91944	1.28525			1.2918	1.29839	0.974528	0.988685	0.236652	0.197278	0.889925	0.883013	0.857267	1.01925	0.924998	1.01727	0.589429	0.392783	0.698829	0.448808	0.996912	0.986766	1.04473	0.938891	0.887196	0.769603	0.571218
sp	P30520	P30520	HUMAN	ADSS	Adenylosuccinate synthetase isozyme 2	245	1			3	13	9	8	8	14	14			23	22	114	US12-17	4.9363	1.5243			1.44775	1.40765	1.01804	1.04395	0.116942	0.113429	0.610187	0.389074	0.795962	1.01241	0.895024	0.919312	0.351442	0.434921	0.557399	0.665494	1.12322	0.990197	1.08886	0.976953	0.348457	0.769603	0.268759
sp	Q8N142-2	Q8N142	HUMAN	ADSSL1	Isoform 2 of Adenylosuccinate synthetase isozyme 1	246	2				2			1							3																						1.01686	0.911684	0.985496	1.02281	0.77879	0.393951	1
sp	Q8N142	Q8N142	HUMAN	ADSSL1	Adenylosuccinate synthetase isozyme 1	247	2												1		1	ULb'	3.32341	1.38308
sp	Q8IUX7	Q8IUX7	HUMAN	AEBP1	Adipocyte enhancer-binding protein 1	248	1	1	9		3	8	9	9					13	23	75		N/A	N/A			0.492822	0.68641	1.11789	0.970931	0.00643684	0.124431	0.0888203	0.889925	1.26502	0.897384	1.6561	0.910452	0.146048	0.942855	0.000161886	0.58688	1.04159	0.965217	1.19076	0.927511	0.676503	1	0.0344549
sp	Q6ZN18	Q6ZN18	HUMAN	AEBP2	Zinc finger protein AEBP2	249	1			1	2	2	3	2					2	4	16	ULb'	2.01147	1.44237			0.437966	0.713051	0.893013	1.02229	0.0013413	0.168262	0.193644	0.562018	0.660938	0.724761	0.8977	0.917257	0.0482836	0.1287	0.557399	0.665494	0.71269	0.938652	0.905062	0.91439	0.00679047	0.674898	0.376662
sp	Q8WTP8-2	Q8WTP8	HUMAN	AEN	Isoform 2 of Apoptosis-enhancing nuclease	250	1					1	1	2						1	5	RL11-UL11	2.86394	1.32296			0.378891	0.572618	0.959478	1.12871	0.000111551	0.00940107	0.780833	0.0389914	0.34802	0.382077	0.591166	0.789176	6.15757e-08	1.46972e-08	9.62111e-06	0.0477161	0.761246	1.05526	0.998123	1.12356	0.0327319	0.202888	0.908044
sp	Q08117-2	Q08117	HUMAN	AES	Isoform 2 of Amino-terminal enhancer of split	251	1					1	2	4					3	2	12		N/A	N/A			1.04959	0.886663	0.783095	0.848208	0.61235	0.90181	0.00206943	0.0548086	1.03724	0.908418	0.996904	0.997475	0.650391	1	0.778574	0.610049	0.827398	0.943648	0.996787	0.964217	0.162917	0.674898	0.908044
sp	Q8N556-2	Q8N556	HUMAN	AFAP1	Isoform 2 of Actin filament-associated protein 1	252	1			5	16	15	29	28	6	8		3	20	18	148		N/A	N/A			1.04289	0.759498	1.01463	0.976617	0.634598	0.317311	0.70079	1	1.12813	1.0115	1.03012	1.04621	0.384956	0.434921	0.627835	0.262904	0.983941	0.991944	0.966266	0.95324	1	0.769603	0.830445
sp	Q8TED9	Q8TED9	HUMAN	AFAP1L1	Actin filament-associated protein 1-like 1	253	1				2	2				1				2	7	US29-34A	2.32646	1.13873			1.17326	0.830255	1.02427	0.98072	0.388445	0.60945	0.610187	1
sp	Q8N4X5-4	Q8N4X5	HUMAN	AFAP1L2	Isoform 4 of Actin filament-associated protein 1-like 2	254	1		1			1							3	1	6		N/A	N/A			1.2774	1.07854	1.35709	1.10445	0.246939	0.53583	2.96842e-05	0.0940767
sp	P55196-5	P55196	HUMAN	AFDN	Isoform 5 of Afadin	255	2			7	22	13	27	26	19	18		1	41	73	247	US1-11	1.57564	1.02449			0.832772	0.839231	0.963405	0.983151	0.716712	0.656775	0.780833	1	0.931786	0.898977	0.921906	1.02684	0.908153	0.942855	0.698829	0.379244	1.01128	0.981704	1.03429	1.00428	0.832327	0.882979	0.648953
sp	P55196-1	P55196	HUMAN	AFDN	Isoform 2 of Afadin	256	2			1			2	1					1	5	10		N/A	N/A											0.879905	0.915362	0.882295	0.978477	0.678134	0.934769	0.42894	0.796712	0.986744	0.813925	1.18764	0.924777	0.943171	0.0160993	0.0344549
sp	P51825-2	P51825	HUMAN	AFF1	Isoform 2 of AF4/FMR2 family member 1	257	1			3	5		1	1					9	19	38		N/A	N/A											0.625046	1.15506	1.06275	1.11644	0.0259405	0.0690977	0.494905	0.0541223	0.705036	1.3231	0.92277	1.09678	0.00679047	9.80084e-06	0.441658
sp	P51826-2	P51826	HUMAN	AFF3	Isoform 2 of AF4/FMR2 family member 3	258	1			1	2	3	4	4	1	1			3	8	27		N/A	N/A			0.818952	0.752897	0.962537	0.750412	0.676549	0.283032	0.780833	0.000307	0.814623	1.05468	0.876973	0.98894	0.387346	0.283871	0.42894	0.700652	0.85634	0.850587	0.975832	0.84068	0.272597	0.0778811	0.91517
sp	Q9UHB7	Q9UHB7	HUMAN	AFF4	AF4/FMR2 family member 4	259	1			11	14	16	22	28	9	6	1	13	27	32	179	ULb'	2.46316	1.21781			0.34671	0.698204	0.892504	0.930399	2.31077e-05	0.145238	0.193644	0.479787	0.930957	0.977521	1.09877	0.785654	0.908153	0.578905	0.348416	0.0477161	0.867637	1.06751	0.948123	0.959362	0.317311	0.159094	0.665216
sp	Q9Y4W6	Q9Y4W6	HUMAN	AFG3L2	AFG3-like protein 2	260	1	1	3	2	17	23	28	28	20	23		2	38	48	233	US18-22	2.35018	1.06684			0.811935	0.782487	0.986636	0.958497	0.636809	0.392112	0.89706	0.780833	0.890175	0.88873	1.05159	1.03564	0.723531	0.88537	0.537077	0.317311	1.02769	0.942962	0.948628	0.965526	0.72679	0.674898	0.665216
sp	P43652	P43652	HUMAN	AFM	Afamin	261	1						1	1							2														1.41237	1.71953	1.26732	0.961854	0.0480134	1.86357e-06	0.0539169	1	0.937344	0.804346	0.787455	0.748071	0.726326	0.0100965	0.017896
sp	P02771	P02771	HUMAN	AFP	Alpha-fetoprotein	262	1		1	3		7	5	4					2	3	25	ULb'	3.24214	3.24242			0.506059	0.563989	0.378048	0.736346	0.010916	0.00703092	2.01955e-37	0.000150376	1.16391	1.15326	0.924947	0.801751	0.317311	0.0796121	0.698829	0.0640104	1.25254	1.37347	1.02816	1.2052	0.0875161	7.2297e-07	0.648953
sp	Q6ULP2	Q6ULP2	HUMAN	AFTPH	Aftiphilin	263	1			4	3	2	4	5	1	7		1	11	12	50		N/A	N/A			0.946914	1.06042	0.843444	1.04791	0.858936	0.581249	0.0375179	0.317311	0.889255	1.14258	0.840118	0.929043	0.723531	0.0915004	0.224781	0.74706	0.839389	0.965645	0.865965	0.961854	0.195411	1	0.175196
sp	P20933	P20933	HUMAN	AGA	N(4)-(beta-N-acetylglucosaminyl)-L-asparaginase	264	1				7	17	11	14	1	1		1	12	10	74	ULb'	4.52071	1.36483			0.808563	0.723698	0.970918	0.988282	0.636809	0.193545	0.889925	0.883013	0.868796	0.642583	0.848582	0.907226	0.633377	0.0224111	0.268585	0.58688	0.979304	0.892381	0.931141	0.946789	1	0.250484	0.511845
sp	Q9UPQ3	Q9UPQ3	HUMAN	AGAP1	Arf-GAP with GTPase, ANK repeat and PH domain-containing protein 1	265	1			1	1										2
sp	Q99490	Q99490	HUMAN	AGAP2	Arf-GAP with GTPase, ANK repeat and PH domain-containing protein 2	266	1													1	1	US27-28	1.72156	1.0791
sp	Q96P47-4	Q96P47	HUMAN	AGAP3	Isoform 4 of Arf-GAP with GTPase, ANK repeat and PH domain-containing protein 3	267	1				4	3	5	5	2	3		1	1	4	28		N/A	N/A			0.838136	1.15983	1.01184	1.1182	0.75718	0.380243	0.70079	0.0529364	0.978318	0.949442	0.91106	0.882156	0.876288	0.747338	0.626785	0.376749	0.942783	0.998345	1.00492	0.922309	0.726326	0.662017	0.908044
sp	P52594-4	P52594	HUMAN	AGFG1	Isoform 4 of Arf-GAP domain and FG repeat-containing protein 1	268	1			6	5	12	11	9	7	12			14	15	91	US12-17	2.52034	1.22196			0.914556	0.943208	0.935703	0.904681	0.971025	0.906662	0.573895	0.250513	0.862237	0.933459	0.867933	0.930953	0.589429	0.87067	0.370839	0.74706	0.893855	0.994809	0.88131	0.903601	0.418457	0.769603	0.216538
sp	O95081	O95081	HUMAN	AGFG2	Arf-GAP domain and FG repeat-containing protein 2	269	1				1		1	1	1	4			3	3	14	US12-17	4.31963	1.62329											0.859002	0.863681	0.918966	1.09442	0.589429	0.713915	0.698829	0.112592	1.11323	0.901076	1.04132	0.988592	0.381784	0.317311	0.571218
sp	Q8N302	Q8N302	HUMAN	AGGF1	Angiogenic factor with G patch and FHA domains 1	270	1			2	1	1	2	3	1	3			3	5	21	ULb'	1.75502	1.21001			0.630956	0.8206	0.922529	1.2423	0.109952	0.563162	0.393923	0.000647953	0.656184	0.873295	0.815946	1.12318	0.0482836	0.770587	0.151864	0.0541223	0.84697	1.06045	0.88752	0.905657	0.231955	0.202888	0.263896
sp	Q53H12	Q53H12	HUMAN	AGK	Acylglycerol kinase, mitochondrial	271	1		3	4	18	17	21	22	16	20			22	26	169		N/A	N/A			0.817317	0.834404	0.980478	0.967723	0.676549	0.60945	1	0.889925	0.871645	0.91052	1.06746	1.01458	0.633377	1	0.45494	0.525875	0.93905	0.947653	0.979935	0.993841	0.726326	0.780894	0.91517
sp	P35573	P35573	HUMAN	AGL	Glycogen debranching enzyme	272	1			5	9	21	19	15	11	18		2	26	34	160	ULb'	6.64136	1.21139			1.20987	1.10372	1.02286	1.00367	0.330581	0.493053	0.610187	0.769657	1.12369	1.02719	1.00138	0.981844	0.409774	0.353593	0.778574	0.796712	1.01533	0.970736	1.08863	0.996313	0.77879	1	0.268759
sp	Q9UL18	Q9UL18	HUMAN	AGO1	Protein argonaute-1	273	1				5	3	3	5	2	3			3	4	28		N/A	N/A			0.882771	0.89923	0.9196	0.930065	0.91978	0.951084	0.393923	0.479787	1.19926	0.735457	0.960608	0.9115	0.242101	0.179756	1	0.58688	0.954853	0.977648	0.887715	0.960787	0.793988	0.882979	0.263896
sp	Q9UKV8	Q9UKV8	HUMAN	AGO2	Protein argonaute-2	274	1			3	9	16	15	18	8	14			20	27	130		N/A	N/A			0.938031	0.906144	1.01429	0.971745	0.886335	1	0.70079	0.889925	0.979919	0.915635	0.898257	0.948018	0.876288	0.934769	0.557399	0.915287	1.04544	1.00341	1.00626	0.994857	0.62808	0.662017	0.818199
sp	Q9H9G7	Q9H9G7	HUMAN	AGO3	Protein argonaute-3	275	1			2	8	2	8	6	7	9			5	8	55		N/A	N/A			0.841961	0.82648	0.954825	0.963267	0.75718	0.60945	0.674828	0.780833	1.2642	0.915899	1.03737	0.933797	0.157347	0.934769	0.58141	0.74706	0.997454	1.05458	0.914276	0.998485	0.887196	0.255399	0.376662
sp	Q9HCK5	Q9HCK5	HUMAN	AGO4	Protein argonaute-4	276	1			1	6	13	9	5					7	10	51		N/A	N/A			1.03438	0.994818	1.01033	0.979495	0.6574	0.760676	0.70079	1	0.972369	0.937475	0.963242	0.955253	0.916915	0.80808	1	1	1.04787	1.03245	1.00662	0.979263	0.62808	0.389052	0.818199
sp	Q99943	Q99943	HUMAN	AGPAT1	1-acyl-sn-glycerol-3-phosphate acyltransferase alpha	277	1				3	3	3	5		1			3	4	22		N/A	N/A			0.798088	0.851894	0.971306	0.864153	0.597614	0.704933	0.889925	0.0779737	0.991847	0.927566	0.928936	0.9793	0.836392	0.87067	0.772871	0.796712	0.914938	0.879372	0.893028	0.939785	0.533649	0.19359	0.263896
sp	O15120	O15120	HUMAN	AGPAT2	1-acyl-sn-glycerol-3-phosphate acyltransferase beta	278	1	1		2		2	3	2	1				3	5	19		N/A	N/A			0.900779	0.859485	0.995171	1.04447	1	0.753721	0.79683	0.389074	0.865349	0.822414	0.946608	0.953218	0.633377	0.499311	0.924162	0.915287	0.947754	0.935281	0.945253	0.956783	0.793988	0.674898	0.665216
sp	Q9NRZ7-3	Q9NRZ7	HUMAN	AGPAT3	Isoform 3 of 1-acyl-sn-glycerol-3-phosphate acyltransferase gamma	279	1		2		9	4	6	5	3	8			4	8	49		N/A	N/A			0.871942	0.715246	0.970476	1.00585	0.879245	0.193545	0.889925	0.662078	0.887266	0.919782	1.07044	1.04613	0.723531	0.934769	0.45494	0.262904	0.904841	0.997916	1.04566	1.00915	0.474451	0.662017	0.498889
sp	Q9NRZ5	Q9NRZ5	HUMAN	AGPAT4	1-acyl-sn-glycerol-3-phosphate acyltransferase delta	280	1			1	4	1	6	2	1	1			3	6	25		N/A	N/A			0.78585	0.722071	0.814629	0.815211	0.559082	0.193545	0.0101458	0.0161613	0.819857	0.75763	0.907854	0.871342	0.424923	0.242602	0.626785	0.317311	1.01607	0.985971	0.990193	1.04309	0.77879	0.769603	1
sp	Q9NUQ2	Q9NUQ2	HUMAN	AGPAT5	1-acyl-sn-glycerol-3-phosphate acyltransferase epsilon	281	1				3	2	5	5		2			6	6	29		N/A	N/A			1.02578	1.02715	0.945026	1.02269	0.6574	0.654314	0.674828	0.562018	0.998544	0.910555	0.993692	0.85713	0.797306	1	0.832144	0.263806	1.09292	0.892251	1.0036	1.05046	0.455096	0.250484	0.908044
sp	O00116	O00116	HUMAN	AGPS	Alkyldihydroxyacetonephosphate synthase, peroxisomal	282	1	1	3	14	31	23	37	27	14	15			43	59	267		N/A	N/A			0.926202	0.886629	1.02634	0.989684	0.914165	0.90181	0.525993	0.883013	0.912861	0.893959	1.05833	1.0271	0.81557	0.88537	0.494905	0.379244	0.948195	0.969676	0.946177	1.00318	0.793988	1	0.665216
sp	O00468	O00468	HUMAN	AGRN	Agrin	283	1	1	4	1	24	24	39	32	1	3		1	21	31	182	ULb'	2.97382	1.50623			0.486932	0.498014	1.1063	0.98105	0.00643684	0.000885649	0.112431	1	1.16414	0.590844	1.37196	1.03662	0.317311	0.00493834	0.0143029	0.317311	1.05928	0.784729	1.2163	0.994806	0.581644	0.00360823	0.0163571
sp	P01019	P01019	HUMAN	AGT	Angiotensinogen	284	1												1	1	2		N/A	N/A
sp	Q9UPW5	Q9UPW5	HUMAN	AGTPBP1	Cytosolic carboxypeptidase 1	285	1						2						1	4	7	RL10-UL1	2.18523	1.15488											0.857975	1.10511	0.968949	0.845181	0.589429	0.136798	0.943097	0.216364
sp	Q6RW13	Q6RW13	HUMAN	AGTRAP	Type-1 angiotensin II receptor-associated protein	286	1					1	1	1					4	1	8		N/A	N/A			0.788545	1.02396	0.890118	1.221	0.559082	0.679966	0.193644	0.00149826	0.863071	0.742166	0.948616	1.33006	0.589429	0.179756	0.924162	4.64435e-05	0.965785	0.942752	0.993612	0.965144	0.93135	0.674898	1
sp	Q8WYP5-2	Q8WYP5	HUMAN	AHCTF1	Isoform 2 of Protein ELYS	287	1			26	44	27	44	44	29	38		4	58	68	382		N/A	N/A			0.63329	0.934805	0.953708	0.963458	0.109952	0.93736	0.674828	0.780833	0.813961	0.913772	0.982506	0.994662	0.387346	1	0.887061	0.700652	0.919779	0.950343	0.968937	0.973575	0.595661	0.780894	0.830445
sp	P23526	P23526	HUMAN	AHCY	Adenosylhomocysteinase	288	1			13	24	30	45	62	39	41		2	61	47	364	US12-17	2.85759	1.2973			1.03859	1.10119	1.01625	1.04121	0.634598	0.493053	0.610187	0.389074	1.0115	0.948822	1.07564	0.946011	0.759104	0.747338	0.417206	0.915287	1.01899	0.918631	1.05904	1.01756	0.77879	0.479839	0.432351
sp	O43865	O43865	HUMAN	AHCYL1	Adenosylhomocysteinase 2	289	1			3	10	17	9	8	15	14		1	10	15	102	ULb'	3.06919	1.28818			1.32806	1.14139	1.05887	0.94769	0.19922	0.415313	0.317311	0.674828	0.968521	1.18621	0.904357	0.953479	0.916915	0.0445375	0.557399	0.915287	0.981036	1.09971	1.03325	0.993035	1	0.0710809	0.648953
sp	Q96HN2	Q96HN2	HUMAN	AHCYL2	Adenosylhomocysteinase 3	290	1			3	10	10	13	9	8	17		3	15	20	108	ULb'	2.33357	1.17894			1.19175	1.1559	1.02132	1.00912	0.358537	0.380243	0.610187	0.662078	1.12383	1.17524	1.02517	1.02277	0.409774	0.0516789	0.627835	0.448808	1.007	0.996451	1.06868	1.00727	0.832327	0.662017	0.371809
sp	Q5TGY3	Q5TGY3	HUMAN	AHDC1	AT-hook DNA-binding motif-containing protein 1	291	1			2	6	3	6	6	6	4		1	8	18	60		N/A	N/A			1.15478	0.924912	1.05777	0.893941	0.420379	0.968486	0.317311	0.193644	1.00289	1.01959	0.851604	0.885173	0.797306	0.392783	0.268585	0.441824	0.809524	0.895354	0.688478	0.886901	0.109555	0.317311	0.000152004
sp	Q8N157	Q8N157	HUMAN	AHI1	Jouberin	292	1						2	1					1		4	US1-11	4.87952	1.66288											0.86805	0.759261	0.891773	0.971456	0.633377	0.242602	0.491274	0.896989	1.09774	0.913314	1.00269	0.87825	0.417325	0.393951	0.908044
sp	Q09666	Q09666	HUMAN	AHNAK	Neuroblast differentiation-associated protein AHNAK	293	2	94	211	733	610	1224	1425	1415	1488	1870	72	166	1319	1141	11768		N/A	N/A			0.914042	0.842493	0.973001	0.961547	0.971025	0.656775	0.889925	0.780833	0.919559	0.923592	0.959052	1.00414	0.861876	0.934769	1	0.610049	0.967305	0.99933	0.953513	1.00452	0.93135	0.662017	0.665216
sp	Q09666-2	Q09666	HUMAN	AHNAK	Isoform 2 of Neuroblast differentiation-associated protein AHNAK	294	2				2	2	2	2		2			1		11	UL2-11	1.57528	1.21441			0.972843	1.06919	0.81304	0.917092	0.805516	0.558209	0.0101458	0.393923	1.0462	0.767317	0.87409	0.8156	0.616276	0.278495	0.370839	0.109317	0.873128	0.927573	0.893959	0.917145	0.317311	0.573962	0.263896
sp	Q8IVF2	Q8IVF2	HUMAN	AHNAK2	Protein AHNAK2	295	1		2	45	86	97	87	89	97	88	5	5	115	137	853	wt1	2.03081	1			0.941524	0.953788	1.02206	1.01615	0.886335	0.876424	0.610187	0.562018	0.864173	0.895596	0.923733	1.04791	0.589429	0.942855	0.698829	0.262904	0.970367	0.955898	0.925742	0.985973	0.93135	0.889961	0.511845
sp	P35869	P35869	HUMAN	AHR	Aryl hydrocarbon receptor	296	1					2	1	3	2	1	1	3	2	4	19		N/A	N/A			1.37161	1.1504	1.20433	0.883621	0.167223	0.397469	0.00985537	0.146404	1.21212	0.800418	1.09645	0.989379	0.225779	0.40329	0.348416	0.700652	1.13444	0.586334	0.971148	0.708967	0.317311	3.18591e-11	0.830445
sp	A9YTQ3-2	A9YTQ3	HUMAN	AHRR	Isoform 2 of Aryl hydrocarbon receptor repressor	297	1					1	1			1		1	1	2	7		N/A	N/A			1.12478	1.20896	0.698095	0.916343	0.472219	0.30301	5.61746e-06	0.393923	0.895815	0.819515	0.869	1.08572	0.7694	0.499311	0.370839	0.112592
sp	O95433	O95433	HUMAN	AHSA1	Activator of 90 kDa heat shock protein ATPase homolog 1	298	1	1	1	3	23	15	25	29	22	25		3	50	26	223	US12-17	3.48413	1.40453			0.887024	1.12599	1.04151	1.04227	0.960065	0.433786	0.448894	0.389074	0.732059	0.994521	1.06302	0.992793	0.153209	0.52803	0.494905	0.700652	1.02337	1.05885	1.09506	1.02864	0.77879	0.202888	0.225941
sp	Q96BJ3	Q96BJ3	HUMAN	AIDA	Axin interactor, dorsalization-associated protein	299	1			1	6	10	10	9	9	13	1	1	7	7	74	US12-17	6.12449	1.46324			1.22068	1.08096	0.986293	0.991251	0.317311	0.53583	0.89706	0.883013	0.696973	0.863996	0.761046	0.845015	0.0977578	0.713915	0.0336907	0.216364	0.979447	0.933584	1.08605	1.06583	1	0.573962	0.268759
sp	Q9BQI0-2	Q9BQI0	HUMAN	AIF1L	Isoform 2 of Allograft inflammatory factor 1-like	300	1			1									4	4	9	ULb'	3.59562	1.37525
sp	O95831	O95831	HUMAN	AIFM1	Apoptosis-inducing factor 1, mitochondrial	301	1	4	4	11	25	37	51	46	30	36			51	60	355		N/A	N/A			0.844322	0.799381	0.973588	0.957617	0.75718	0.474463	0.889925	0.780833	0.820323	0.904907	0.946661	1.00931	0.424923	0.942855	0.924162	0.525875	0.993092	0.941125	0.947735	0.971852	0.943171	0.674898	0.665216
sp	Q9BRQ8	Q9BRQ8	HUMAN	AIFM2	Apoptosis-inducing factor 2	302	1			2	8		4	4	3	5		1	5	8	40		N/A	N/A											0.967625	0.989396	1.17833	1.04901	0.916915	0.52803	0.155251	0.262904	0.868903	0.962231	1.11387	1.1147	0.317311	0.889961	0.188547
sp	Q9Y4K1	Q9Y4K1	HUMAN	AIM1	Absent in melanoma 1 protein	303	1			1	13	8	8	8	46	64			3	13	164	UL13-20	5.23495	1.28164			1.13013	0.890621	1.08506	1.0032	0.454405	0.90181	0.175209	0.769657	1.08911	0.857751	0.856849	0.930399	0.491237	0.713915	0.317311	0.74706	1.02463	0.980864	1.02071	1.0343	0.77879	0.882979	0.731529
sp	Q12904-2	Q12904	HUMAN	AIMP1	Isoform 2 of Aminoacyl tRNA synthase complex-interacting multifunctional protein 1	304	1			5	16	27	19	18	32	27	1	1	41	30	217	US12-17	3.25659	1.22952			1.2148	1.16209	0.971756	0.933344	0.330581	0.380243	0.889925	0.479787	0.968052	0.968209	0.947558	0.836903	0.916915	0.632525	0.924162	0.174948	1.02397	0.965563	1.04403	1.00076	0.77879	1	0.571218
sp	Q13155	Q13155	HUMAN	AIMP2	Aminoacyl tRNA synthase complex-interacting multifunctional protein 2	305	1			1	21	11	17	15	13	14			24	31	147	US12-17	2.99529	1.17536			1.1595	1.13692	1.03975	0.952562	0.404155	0.415313	0.448894	0.674828	0.921779	1.04923	0.951515	0.897996	0.861876	0.283871	0.924162	0.512074	0.97886	0.959314	1.01141	1.00411	1	0.889961	0.818199
sp	O00170	O00170	HUMAN	AIP	AH receptor-interacting protein	306	1			7	4	7	9	11	18	21		1	15	13	106	US12-17	3.08277	1.30833			1.04395	1.09358	0.966798	1.01964	0.634598	0.514112	0.889925	0.562018	0.896166	0.950964	0.858337	0.952835	0.7694	0.747338	0.317311	0.915287	1.00362	1.00655	0.984445	1.01529	0.887196	0.561961	0.91517
sp	Q96IF1	Q96IF1	HUMAN	AJUBA	LIM domain-containing protein ajuba	307	1					2	1	3	1			1	1	1	10	ULb'	2.96863	1.14294			1.50759	1.63735	1.07057	1.03969	0.088939	0.0332373	0.262859	0.389074	1.09342	0.76303	1.0497	0.858831	0.491237	0.242602	0.537077	0.263806	0.859007	0.763214	0.933676	0.988469	0.272597	0.0011247	0.511845
sp	P00568	P00568	HUMAN	AK1	Adenylate kinase isoenzyme 1	308	1			1	9	12	15	11	8	7			12	19	94	US12-17	4.01343	1.43614			1.1457	1.27569	0.992031	1.0496	0.420379	0.217464	0.89706	0.317311	0.87113	1.06412	0.890346	0.956116	0.633377	0.253184	0.491274	1	0.935462	0.913175	1.05194	0.954651	0.726326	0.393951	0.498889
sp	P54819	P54819	HUMAN	AK2	Adenylate kinase 2, mitochondrial	309	1		2	6	15	23	30	28	24	30			42	64	264		N/A	N/A			0.882978	0.734001	0.985965	0.942111	0.91978	0.221108	0.89706	0.573895	0.915188	0.809893	0.993014	1.03053	0.861876	0.450146	0.832144	0.379244	1.01149	0.960303	0.957348	0.957939	0.832327	0.889961	0.746803
sp	Q9UIJ7	Q9UIJ7	HUMAN	AK3	GTP:AMP phosphotransferase AK3, mitochondrial	310	1	1	2	9	17	20	30	23	9	13		1	24	25	174	US18-22	2.46295	1.13302			0.77253	0.765229	0.936554	0.962702	0.484477	0.353704	0.573895	0.780833	0.906238	0.866189	0.94899	0.966999	0.81557	0.770587	0.924162	0.896989	0.949915	0.93552	0.98757	0.98854	0.793988	0.674898	1
sp	P27144	P27144	HUMAN	AK4	Adenylate kinase 4, mitochondrial	311	1				5	2	3	2	1				9	8	30		N/A	N/A			0.584257	0.662936	1.11521	0.896915	0.0489546	0.0745504	0.0888203	0.250513	0.78772	0.8266	0.879164	0.906154	0.317311	0.550547	0.42894	0.58688	0.939836	1.00032	0.979966	0.993359	0.726326	0.662017	0.91517
sp	Q9Y6K8	Q9Y6K8	HUMAN	AK5	Adenylate kinase isoenzyme 5	312	1				2	2	2	1	5	5			1	1	19	ULb'	3.54107	1.43751			1.55642	1.51188	1.02651	1.0524	0.0705901	0.0671509	0.525993	0.317311	0.866624	1.06286	0.68532	0.856412	0.633377	0.253184	0.00268059	0.263806	0.880391	0.930213	0.916419	1.05048	0.365991	0.573962	0.441658
sp	Q9Y3D8	Q9Y3D8	HUMAN	AK6	Adenylate kinase isoenzyme 6	313	1				3	4	1	1	7	4			9	7	36	US12-17	2.24269	1.2893			0.757071	1.17003	0.860474	1.06134	0.448629	0.363626	0.0779737	0.255376	0.811702	1.05443	0.938077	0.895773	0.387346	0.283871	0.848218	0.512074	0.83953	1.09753	0.952832	0.938726	0.195411	0.0710809	0.665216
sp	Q92667	Q92667	HUMAN	AKAP1	A-kinase anchor protein 1, mitochondrial	314	1			2	6	3	6	9	7	8			14	15	70		N/A	N/A			1.13807	1.00032	0.915836	0.980524	0.437127	0.733161	0.393923	1	0.799768	0.98954	0.876672	0.984729	0.351442	0.52803	0.42894	0.796712	0.814521	0.983435	0.888898	0.968014	0.109555	0.882979	0.263896
sp	O43572	O43572	HUMAN	AKAP10	A-kinase anchor protein 10, mitochondrial	315	1			1	3	3	4	5	3	2			4	9	34	US12-17	2.63632	1.25922			0.994761	0.943946	1.01307	0.977162	0.754051	0.906662	0.70079	1	1.06479	0.962352	0.846193	0.844457	0.583282	0.688737	0.268585	0.174948	1.22968	1.0426	1.20692	1.02021	0.110624	0.317311	0.0210962
sp	Q9UKA4	Q9UKA4	HUMAN	AKAP11	A-kinase anchor protein 11	316	1			1	4	7	11	9	14	10	1	4	7	5	73	UL13-20	2.99569	1.22658			1.23835	1.13117	0.993436	0.996832	0.292134	0.433786	0.89706	0.769657	1.22783	1.06263	0.985896	0.889266	0.195876	0.253184	0.832144	0.441824	1.11757	1.0166	0.98565	1.02798	0.348457	0.47071	1
sp	Q02952	Q02952	HUMAN	AKAP12	A-kinase anchor protein 12	317	1	1	6	23	56	92	111	118	26	26	1	21	97	99	677		N/A	N/A			1.19062	0.870287	0.984298	0.920695	0.358537	0.802931	1	0.393923	0.929689	0.920076	0.835943	1.00559	0.908153	0.934769	0.224781	0.525875	1.0068	0.990069	1.11129	1.00924	0.832327	0.769603	0.188547
sp	Q12802-2	Q12802	HUMAN	AKAP13	Isoform 2 of A-kinase anchor protein 13	318	1			10	26	32	50	46	36	57	2	10	39	59	367	US29-34A	3.86484	1.05329			0.984718	0.943802	1.02701	0.996164	0.779531	0.906662	0.525993	0.769657	0.924345	0.904766	0.920119	0.963656	0.861876	0.942855	0.698829	1	0.988207	0.983909	0.979392	1.00422	0.943171	0.882979	0.91517
sp	Q02040	Q02040	HUMAN	AKAP17A	A-kinase anchor protein 17A	319	1			3	8	5	15	16	7	11			10	15	90		N/A	N/A			0.624059	0.935716	0.950783	0.958157	0.0948966	0.906662	0.674828	0.780833	1.03036	0.862811	1.08681	0.938498	0.685595	0.713915	0.381703	0.830648	0.974247	1.01619	0.997105	1.00189	0.93135	0.47071	0.908044
sp	Q9Y2D5-4	Q9Y2D5	HUMAN	AKAP2	Isoform 2 of A-kinase anchor protein 2	320	2		4	30	35	51	61	73					46	58	358	ULb'	4.28978	1.12088			0.948363	0.825122	0.990377	0.924486	0.858936	0.60945	0.89706	0.393923	0.89498	0.774732	0.925123	0.968345	0.723531	0.278495	0.772871	0.896989	0.973929	0.917199	1.02298	0.997877	0.93135	0.479839	0.731529
sp	Q9Y2D5-6	Q9Y2D5	HUMAN	AKAP2	Isoform 4 of A-kinase anchor protein 2	321	2				3			1	29	65		7	1	2	108		N/A	N/A																			0.986726	0.908052	0.879242	0.899503	0.943171	0.393951	0.216538
sp	P24588	P24588	HUMAN	AKAP5	A-kinase anchor protein 5	322	1				1	2	4	5						1	13	UL2-11	2.26465	1.59517			0.963074	0.816886	1.03811	1.05489	0.83199	0.563162	0.448894	0.317311	1.07505	0.86732	0.988748	1.17351	0.520748	0.770587	0.832144	0.0134547	0.913601	1.03278	0.859648	0.917739	0.533649	0.389052	0.139677
sp	Q9P0M2	Q9P0M2	HUMAN	AKAP7	A-kinase anchor protein 7 isoform gamma	323	1					1	2	1		2			3	2	11	US27-28	2.38545	1.1078			0.853207	0.68841	1.15514	0.949824	0.797834	0.124431	0.0316472	0.674828	1.11088	0.911473	0.798307	0.964265	0.435754	1	0.0974274	1	1.08719	1.00053	0.982796	0.91181	0.455096	0.662017	0.91517
sp	O43823	O43823	HUMAN	AKAP8	A-kinase anchor protein 8	324	1			5	17	11	20	14	14	15		1	32	24	153	UL2-11	1.68675	1.07135			0.737524	0.849131	0.929917	0.973947	0.380371	0.704933	0.479787	0.889925	0.857449	0.910134	0.989528	1.0334	0.589429	1	0.832144	0.379244	0.839443	0.92609	0.891976	0.927923	0.195411	0.573962	0.263896
sp	Q9ULX6	Q9ULX6	HUMAN	AKAP8L	A-kinase anchor protein 8-like	325	1			5	16	12	12	12	7	6	1	5	18	23	117	ULb'	3.81855	1.31614			0.660613	0.718835	0.980383	1.01904	0.164549	0.193545	1	0.562018	0.807646	0.753021	1.00639	1.02249	0.387346	0.209685	0.726553	0.448808	0.919	0.977265	0.955376	0.936596	0.595661	0.882979	0.746803
sp	Q99996-2	Q99996	HUMAN	AKAP9	Isoform 2 of A-kinase anchor protein 9	326	1			21	31	51	53	51	39	34		3	70	112	465		N/A	N/A			1.01908	1.03419	1.01051	0.980062	0.680754	0.654314	0.70079	1	0.830701	0.957364	0.871691	0.945568	0.464055	0.688737	0.370839	0.915287	0.999277	0.99372	0.950595	0.982716	0.887196	0.769603	0.665216
sp	Q9H9L7	Q9H9L7	HUMAN	AKIRIN1	Akirin-1	327	1					2	4	2				1			9						0.292367	0.425452	0.946368	0.825233	3.86943e-07	3.15671e-05	0.674828	0.0249815	0.978915	0.759381	0.908368	0.957029	0.876288	0.242602	0.626785	1	0.933385	0.985649	0.867482	1.02216	0.660047	0.769603	0.175196
sp	Q53H80	Q53H80	HUMAN	AKIRIN2	Akirin-2	328	1					4	4	1			1	1			11						0.386147	0.645732	1.01972	0.891014	0.000178549	0.0617647	0.610187	0.193644	0.735623	0.649742	0.865212	0.63405	0.175572	0.0290543	0.370839	1.87833e-05	0.701608	0.774078	0.672423	0.723305	0.00471203	0.00205066	4.19654e-05
sp	Q7Z591	Q7Z591	HUMAN	AKNA	AT-hook-containing transcription factor	329	1												2		2	ULb'	2.62084	1.36867
sp	P14550	P14550	HUMAN	AKR1A1	Alcohol dehydrogenase [NADP(+)]	330	1			5	19	19	19	17	28	49		2	22	21	201	US12-17	3.94165	1.43067			1.15705	1.34212	1.01239	1.05531	0.404155	0.161844	0.70079	0.255376	0.867752	1.03019	0.910898	0.907199	0.633377	0.353593	0.626785	0.58688	0.974645	0.944733	1.03582	0.992404	0.93135	0.674898	0.571218
sp	P15121	P15121	HUMAN	AKR1B1	Aldose reductase	331	1			4	14	13	10	11	29	40			15	18	154	US12-17	5.73155	1.44572			1.10891	1.34262	1.03587	1.00849	0.490577	0.161844	0.448894	0.662078	1.08088	1.17872	1.27353	0.989492	0.520748	0.0516789	0.0539169	0.700652	0.930998	0.895507	1.01575	0.962134	0.660047	0.317311	0.731529
sp	O60218	O60218	HUMAN	AKR1B10	Aldo-keto reductase family 1 member B10	332	1							2							2																						1.10301	0.96445	0.946027	0.903452	0.417325	0.889961	0.665216
sp	Q04828	Q04828	HUMAN	AKR1C1	Aldo-keto reductase family 1 member C1	333	1				3	1			3	2			1	11	21	US12-17	4.54371	1.33353			0.773421	0.942746	0.917154	0.953408	0.484477	0.906662	0.393923	0.674828
sp	P42330	P42330	HUMAN	AKR1C3	Aldo-keto reductase family 1 member C3	334	1				1	1	3	2	3	1			2	6	19	US12-17	2.98931	1.16976			0.695821	0.946124	0.904187	1.07416	0.260061	0.876424	0.250513	0.202846	0.707131	0.856138	0.88546	0.989763	0.114356	0.713915	0.491274	0.700652	1.1822	1.10079	1.14764	1.00767	0.192231	0.0710809	0.0851141
sp	O43488	O43488	HUMAN	AKR7A2	Aflatoxin B1 aldehyde reductase member 2	335	1				9	16	8	7	7	8			14	11	80	US12-17	4.11348	1.21318			1.14788	1.21018	1.05766	1.025	0.420379	0.30301	0.317311	0.470752	1.04511	0.912419	0.880841	0.903063	0.616276	1	0.42894	0.512074	1.0957	0.901164	1.04729	1.04272	0.417325	0.317311	0.498889
sp	P31749	P31749	HUMAN	AKT1	RAC-alpha serine/threonine-protein kinase	336	1				4	2	5	7	9	10			6	5	48		N/A	N/A			1.49807	1.45961	0.952537	1.02188	0.093117	0.0874626	0.674828	0.562018	1.43857	1.18583	0.954741	0.896923	0.0372815	0.0445375	0.924162	0.512074	1.03517	0.940477	1.01266	0.937508	0.676503	0.674898	0.818199
sp	Q96B36-3	Q96B36	HUMAN	AKT1S1	Isoform 3 of Proline-rich AKT1 substrate 1	337	1				3	1	3	3	1	1				1	13	US12-17	2.29075	1.7241			1.19883	1.20453	0.93385	0.888286	0.344319	0.317311	0.479787	0.193644	1.00622	1.13621	0.98904	0.898888	0.759104	0.0915004	0.832144	0.512074	1.08719	0.866091	1.06661	0.934733	0.455096	0.146331	0.371809
sp	P31751	P31751	HUMAN	AKT2	RAC-beta serine/threonine-protein kinase	338	1			1	8	10	7	6	8	6		1	3	4	54	US12-17	5.37235	1.19629			1.25391	1.15647	1.01655	0.98032	0.280207	0.380243	0.610187	1	1.0806	1.04039	0.95771	0.841526	0.520748	0.317311	1	0.174948	1.12125	1.00895	0.961475	0.879022	0.348457	0.561961	0.746803
sp	Q9Y243	Q9Y243	HUMAN	AKT3	RAC-gamma serine/threonine-protein kinase	339	1			2	1	2	1	5	7	5				3	26	US12-17	5.01548	1.50232	sensitive scoring		1.11298	1.29175	0.86031	1.06307	0.490577	0.207153	0.0779737	0.255376	0.7583	1.10109	0.909586	1.413	0.226311	0.155594	0.626785	1.56632e-06	0.979482	1.05017	0.975873	0.96971	1	0.255399	0.91517
[truncated: 10,149 more rows]
[truncated: 46 more columns]

## Sheet: Lookup
		0	0	24	24	48	48	72	72						0	0	24	24	48	48	72	72				PM1	0	24	48	72		WCL1	0	24	48	72
[truncated: 30 more rows]
