# Supplementary material for: High-Definition Analysis of Host Protein Stability during Human Cytomegalovirus Infection Reveals Antiviral Factors and Viral Evasion Mechanisms
Source: Cell Host Microbe. 2018 Sep 12;24(3):447–460.e11. doi: 10.1016/j.chom.2018.07.011 (PMC6146656; doi:10.1016/j.chom.2018.07.011)
Supplement: Table S2. Proteins Identified by All Screens in the Manuscript, and the Combination of Screens, Related to Figures 1–4 — Separate worksheets are shown for each time point and each inhibitor (MG132/Leupeptin screen), the pSILAC and RNA/protein screens. In each of these cases, “stringent” criteria were used to filter proteins (Figure S1C). Additional worksheets show data for each of the 7 clusters displayed in Figure 3B, and data for the medium- and high-confidence lists of degraded proteins. [file mmc3.xlsx]

## Sheet: Medium confidence
Uniprot	Gene Symbol	Description	12h inhibitor peptides	18h inhibitor peptides	24h inhibitor peptides	Screens degraded (stringent criteria)	Additional screens degraded (sensitive criteria)	12h CMV rescue ratio MG	12h CMV* rescue ratio MG	12h CMV rescue ratio Leu	12h CMV* rescue ratio Leu	12h CMV rescue ratio MG p-value	12h CMV* rescue ratio MG p-value	12h CMV rescue ratio Leu p-value	12h CMV* rescue ratio Leu p-value	18h CMV rescue ratio MG	18h CMV* rescue ratio MG	18h CMV rescue ratio Leu	18h CMV* rescue ratio Leu	18h CMV rescue ratio MG p-value	18h CMV* rescue ratio MG p-value	18h CMV rescue ratio Leu p-value	18h CMV* rescue ratio Leu p-value	24h CMV rescue ratio MG	24h CMV* rescue ratio MG	24h CMV rescue ratio Leu	24h CMV* rescue ratio Leu	24h CMV rescue ratio MG p-value	24h CMV* rescue ratio MG p-value	24h CMV rescue ratio Leu p-value	24h CMV* rescue ratio Leu p-value	Medium 0-6h peptides	Medium 0-18h peptides	6h rdeg = kdegmock / kdegHCMV	18h rdeg = kdegmock / kdegHCMV	6h FCCMV where kdegmock <0	18h FCCMV where kdegmock <0	p-value 0-6h Medium	p-value 0-18h Medium									WCL2 peptides	RNA FC 24h
Q9H1A4	ANAPC1	Anaphase-promoting complex subunit 1	6	11	8	3	0	3.43018	1.00625	1.18867	0.976423	1.09255e-05	0.706253	0.0133527	1	1.70597	1.0698	1.16137	1.05082	0.00324888	0.225142	0.192411	0.262904	1.43909	1.01598	1.06592	0.925437	0.00688857	0.47071	0.371809	0.40717	6	6		10.5985	1.23596		0.0320102	9.86117e-09									1	2.60184
Q9UJX4	ANAPC5	Anaphase-promoting complex subunit 5	3	3	4	3	0	2.54681	0.985236	1.07193	1.1149	0.000618306	0.760676	0.262859	0.0710051	1.43035	1.0913	1.00116	1.11962	0.0405821	0.176485	0.778574	0.0541223	1.31964	0.92479	1.09041	1.03871	0.0365069	0.479839	0.268759	0.232414	6	2	1.66966	4.62509			0.120391	0.00338248									3	1.28758
Q9NRY4	ARHGAP35	Rho GTPase-activating protein 35	20	21	19	3	0	3.02175	1.29102	1.10569	1.04064	6.90527e-05	0.207153	0.112431	0.389074	1.40638	1.09597	1.01984	0.915387	0.0480134	0.155594	0.676257	0.665494	1.38154	0.895089	1.19657	0.971905	0.0162455	0.317311	0.027044	0.871038	18	36		4.19935	1.83385		0.0102359	1.09214e-21									11	1.07491
Q14527	HLTF	Helicase-like transcription factor	5	9	8	3	0	3.02085	0.936579	1.11896	1.01854	6.90527e-05	0.906662	0.0888203	0.562018	2.32529	0.975314	0.950648	0.962342	7.04754e-06	0.578905	0.924162	1	1.94946	1.01396	1.07782	0.996606	1.35851e-06	0.561961	0.317311	0.684749	10	5	4.2599	1.76026			1.1422e-09	0.0482634									3	1.87734
Q9HAU0-6	PLEKHA5	Isoform 6 of Pleckstrin homology domain-containing family A member 5	10	15	17	3	0	2.37544	1.01563	0.988368	0.980745	0.00139028	0.679966	0.89706	1	1.48259	0.954932	0.902396	0.933356	0.0264283	0.747338	0.557399	0.74706	1.31075	0.941944	1.02624	0.919082	0.041566	0.674898	0.648953	0.317311	7	10		4.40467			0.510886	0.00259809									4	0.837493
Q96SB3	PPP1R9B	Neurabin-2	15	8	11	3	0	2.63945	0.671765	1.00651	0.966835	0.000403976	0.0891807	0.70079	0.889925	1.20408	0.767472	0.942289	0.945363	0.242101	0.278495	0.848218	0.915287	1.16983	0.918974	1.00499	0.936675	0.213408	0.479839	0.908044	0.509511	8	11	1.4957	5.55682			0.00551877	5.1193e-12									8	0.849264
Q8IX01	SUGP2	SURP and G-patch domain-containing protein 2	16	17	12	3	0	1.44308	0.930523	1.04228	0.9731	0.122349	0.93736	0.448894	0.889925	1.7365	0.826449	1.01399	0.957996	0.00244363	0.550547	0.726553	1	1.75656	0.98079	1.05579	0.971802	3.93631e-05	0.882979	0.432351	0.871038	17	16	9.59131	2.30465			0.0224884	5.1193e-12									8	1.48609
Q96J02	ITCH	E3 ubiquitin-protein ligase Itchy homolog	5	10	10	2	1	2.23682	1.01115	1.45578	0.930905	0.00272313	0.706253	3.77341e-07	0.479787	1.10177	1.03637	1.30201	1.11555	0.462906	0.317311	0.0367692	0.0541223	1.04155	0.995067	1.15163	1.01064	0.676503	0.662017	0.0851141	0.544547	9	12	2.34351	2.45875			0.0338334	6.32405e-05									9	1.46226
Q9Y2U5	MAP3K2	Mitogen-activated protein kinase kinase kinase 2	3	1	4	2	1	2.05118	0.830665	1.0798	0.810773	0.00680962	0.60945	0.21564	0.0101458	1.45019	0.929831	1.22524	0.873461	0.0342327	0.87067	0.0878087	0.317311	1.30847	1.06327	1.07421	1.07515	0.041566	0.202888	0.371809	0.0508681	3	4	1.69834	1.19952			0.122117	0.0169279									1	1.56328
Q14149	MORC3	MORC family CW-type zinc finger protein 3	13	11	12	2	1	2.20564	0.953701	1.17782	0.967897	0.00314646	0.876424	0.0179484	0.889925	1.81209	0.852962	0.889899	1.08708	0.00124778	0.658144	0.491274	0.112592	1.48706	0.964326	1.02885	0.911044	0.00326261	0.889961	0.648953	0.240801	9	11	2.44866	2.56896			6.46026e-05	5.35901e-11									6	1.69445
P23497-4	SP100	Isoform Sp100-C of Nuclear autoantigen Sp-100	17	21	18	2	1	2.10908	0.453921	1.10934	0.912647	0.00509693	9.25007e-05	0.112431	0.317311	1.73839	0.86518	0.770521	0.8582	0.00244363	0.770587	0.0449717	0.263806	1.27459	0.891713	1.09265	0.889987	0.0687434	0.250484	0.268759	0.127325	13	5		3.40062	1.13568		0.00733061	8.96147e-05									16	1.54465
Q9Y4K3	TRAF6	TNF receptor-associated factor 6	2	3	2	2	1	1.32266	1.00475	1.06481	0.923558	0.208042	0.733161	0.317311	0.393923	1.39166	0.853548	0.92208	0.878419	0.0566869	0.658144	0.698829	0.376749	1.64856	1.20017	1.26809	1.01761	0.00025416	0.00226044	0.00420358	0.421431	3	2	3.13483	6.924			0.0255531	0.428067									6	1.50159
Q15392	DHCR24	Delta(24)-sterol reductase	9	6	8	2	1	2.98614	0.789692	1.06059	0.925558	7.92328e-05	0.432413	0.317311	0.479787	0.988832	0.87648	1.00903	1.0464	0.836392	0.827844	0.726553	0.262904	1.09592	0.892713	1.08641	0.929125	0.417325	0.250484	0.268759	0.40717	13	15		9.24302			0.328078	1.29125e-07									12	0.581975
Q9UJX5-3	ANAPC4	Isoform 3 of Anaphase-promoting complex subunit 4	3	4	4	2	0	2.55545	0.951768	1.11197	0.894028	0.000589674	0.876424	0.112431	0.193644	1.57808	0.93978	1.01341	0.972696	0.0108578	0.80808	0.726553	0.896989	1.47493	0.983892	0.997586	0.972766	0.00441388	0.882979	0.908044	0.871038	2	3	-0.375271	5.31901			0.736754	0.0042973										1.78118
A1A4S6	ARHGAP10	Rho GTPase-activating protein 10	10	8	7	2	0	1.4531	1.02852	0.965111	0.941868	0.116942	0.654314	0.889925	0.573895	1.41065	0.923537	1.05749	1.10914	0.0480134	0.934769	0.494905	0.0697073	1.76087	0.980756	1.12297	0.978288	3.93631e-05	0.882979	0.156201	1	6	7		1.47865			0.77558	0.023034									5	1.12997
P78357	CNTNAP1	Contactin-associated protein 1	10	8	4	2	0	2.14857	0.856714	0.992594	0.956403	0.00420212	0.753721	0.89706	0.780833	1.349	0.91344	0.953628	0.926838	0.0784906	1	0.924162	0.74706	1.17718	0.922704	1.13255	0.911705	0.192231	0.479839	0.12848	0.240801	3	4		2.60894	1.26276		0.0117664	0.00250407									13	0.271595
Q9Y485	DMXL1	DmX-like protein 1	5	3	3	2	0	3.00644	0.927754	1.14621	0.921275	7.22889e-05	0.93736	0.0414995	0.393923	1.26354	0.975648	1.0296	0.955765	0.157347	0.578905	0.627835	1	1.1664	1.03713	0.964019	0.966785	0.213408	0.317311	0.746803	0.871038	1	6	2.09031	5.3169			0.018115	5.22016e-12										1.54823
Q8TE73	DNAH5	Dynein heavy chain 5, axonemal		2	1	2	0									0.759013	0.738042	1.09863	1.57925	0.226311	0.179756	0.348416	4.8228e-10	1.21479	0.821719	1.89852	1.05364	0.138796	0.0249071	6.77444e-14	0.165603		3		2.48554				0.0178355									1	0.245625
Q92896-2	GLG1	Isoform 2 of Golgi apparatus protein 1	79	72	87	2	0	1.84814	1.2155	2.09256	1.58932	0.017857	0.289258	4.845e-22	2.31092e-12	1.14658	0.704949	1.54495	1.11197	0.338745	0.0887557	0.00113291	0.0697073	1.28532	0.948751	1.41212	1.06298	0.0536298	0.780894	4.81779e-05	0.114806	35	36	3.21967	4.74856			1.08331e-25	6.01625e-20									52	0.727447
Q8NB16	MLKL	Mixed lineage kinase domain-like protein	3	7	7	2	0	2.48672	0.601968	1.09758	0.939124	0.000822279	0.0207584	0.141011	0.573895	1.64173	1.06795	0.7767	0.985735	0.00625953	0.225142	0.0590775	0.700652	1.17219	1.02797	1.05616	0.993582	0.213408	0.389052	0.432351	0.838337	5	3		11.4322	1.81988		6.68388e-07	0.000888233										2.86442
Q96PU5	NEDD4L	E3 ubiquitin-protein ligase NEDD4-like	3	5	6	2	0	2.35247	1.45099	1.64368	1.02458	0.00160518	0.0921638	5.32331e-11	0.562018	1.09494	0.935219	1.06443	0.934652	0.491237	0.80808	0.494905	0.74706	1.0183	1.00002	1.01176	1.03294	0.77879	0.662017	0.818199	0.317311																	3	1.99913
Q9Y5G0	PCDHGB5	Protocadherin gamma-B5	6	7	8	2	0	1.6355	0.666636	1.17427	0.976733	0.0485526	0.0891807	0.0239316	1	1.75775	0.784325	0.801183	0.990642	0.00201874	0.317311	0.0974274	0.700652	1.2378	0.93244	0.81619	0.970499	0.0984835	0.573962	0.0480744	0.871038																	1	1.08339
Q15678	PTPN14	Tyrosine-protein phosphatase non-receptor type 14	9	6	3	2	0	3.29439	1.2402	1.10422	0.954144	2.03505e-05	0.26334	0.141011	0.674828	1.12465	0.95443	1.01851	0.923168	0.409774	0.747338	0.676257	0.665494	1.51207	1.04175	1.37722	0.970345	0.00240163	0.317311	0.000135013	0.871038	4	3		1.77259	1.82527		0.259239	0.0268208									3	0.715769
Q86X27	RALGPS2	Ras-specific guanine nucleotide-releasing factor RalGPS2	4	7	8	2	0	2.84618	1.43608	1.24359	1.02304	0.00015121	0.0971006	0.00271117	0.562018	1.30094	1.14913	0.967093	1.10517	0.11629	0.0796121	0.943097	0.0697073	1.24303	1.00236	0.974895	1.01184	0.0984835	0.662017	0.830445	0.544547	7	7		5.68562			0.0313981	2.41623e-05										1.0295
O75676	RPS6KA4	Ribosomal protein S6 kinase alpha-4	4	10	9	2	0	2.33992	0.934749	1.13791	0.95058	0.00168403	0.93736	0.0539538	0.674828	0.901631	0.891567	0.918826	1.10513	0.7694	0.88537	0.698829	0.0697073	0.927513	0.932047	0.922321	0.956174	0.660047	0.573962	0.441658	0.744149	7	6		2.42881	1.77583		0.150445	1.16705e-05									5	0.770718
O96006	ZBED1	Zinc finger BED domain-containing protein 1	3	5	3	2	0	1.78874	0.508125	1.03325	0.979938	0.0238093	0.00130626	0.525993	1	1.62359	1.00468	0.981698	0.968036	0.00753044	0.480013	0.887061	0.896989	1.27255	1.04533	0.910318	0.954665	0.0687434	0.255399	0.376662	0.622646	4	3	1.15493	2.0623			0.0800161	0.00647488									2
Q53ET0	CRTC2	CREB-regulated transcription coactivator 2		2		2	0									1.04986	0.854436	0.877694	1.05155	0.616276	0.658144	0.42894	0.262904									4	2	1.69863				0.0119258	0.80336									1	1.16422
P16403	HIST1H1C	Histone H1.2	3	7	9	2	0	1.24319	0.997433	0.867526	0.832466	0.292134	0.733161	0.108149	0.0249815	1.13185	0.898418	1.00714	1.19408	0.384956	0.942855	0.726553	0.00729083	1.05619	0.95378	0.883391	0.934575	0.581644	0.780894	0.216538	0.40717	9	17	2.53413	0.515404			0.0279585	0.466633									3	1.15759
P16333	NCK1	Cytoplasmic protein NCK1	6	8	6	2	0	1.84408	1.34681	0.977851	0.923393	0.0187354	0.153933	1	0.393923	1.2673	1.00171	0.941918	0.903401	0.146048	0.480013	0.848218	0.512074	1.44782	1.0756	1.1984	1.00488	0.00594544	0.123165	0.027044	0.684749	13	10	0.175852	2.39585			0.4135	2.09297e-06									6	1.05788
P13797	PLS3	Plastin-3	75	88	76	2	0	1.47335	1.36766	1.01123	1.02524	0.106795	0.139157	0.70079	0.470752	0.911165	1.13133	0.936651	0.93252	0.81557	0.104899	0.848218	0.74706	0.949767	0.878858	1.08211	0.983949	0.793988	0.19359	0.317311	1	109	94		2.47435			0.483069	9.40812e-06									43	1.00537
P51805	PLXNA3	Plexin-A3	2	10	8	2	0	1.71673	0.921068	1.23197	0.981435	0.0332492	0.968486	0.00378516	1	1.39451	0.805718	0.990238	0.979793	0.0566869	0.450146	0.832144	0.796712	1.34168	0.991908	1.14966	1.00902	0.028033	0.769603	0.0851141	0.544547	1	1	1.97535	0.787771			0.042549	0.566562									2	0.519025
P17612	PRKACA	cAMP-dependent protein kinase catalytic subunit alpha	2	2	2	2	0	1.02107	0.807974	1.07775	0.862003	0.680754	0.518104	0.21564	0.0779737	0.848889	0.960436	0.997089	1.67666	0.546455	0.688737	0.778574	2.72028e-12	0.820219	0.785735	0.939745	0.825754	0.134357	0.00613559	0.586612	0.00855185	6	8		1.6135			0.0488117	0.0254889									6	1.29248
P60891	PRPS1	Ribose-phosphate pyrophosphokinase 1	7	6	7	2	0	1.32178	1.14942	0.968942	0.983144	0.208042	0.397469	0.889925	1	0.94145	1.11152	0.972031	0.903075	0.954244	0.136798	0.943097	0.512074	0.984402	0.93905	1.07242	0.998266	1	0.674898	0.371809	0.684749	14	11		30.28	1.67583		0.330082	0.0347154									4	2.13015
Q7Z333-4	SETX	Isoform 4 of Probable helicase senataxin	12	16	12	2	0	1.43127	0.82003	0.934804	0.973774	0.127988	0.563162	0.479787	0.889925	1.44281	0.906324	0.950805	0.993159	0.0372815	1	0.924162	0.700652	1.40654	1.00691	0.999977	0.947333	0.0106384	0.561961	0.908044	0.622646	3	1	3.88047	2.41427			0.0278057	0.196415									4	1.20738
Q9H4A3-7	WNK1	Isoform 6 of Serine/threonine-protein kinase WNK1	14	19	19	2	0	1.59862	1.12746	1.06096	1.02034	0.0585803	0.433786	0.317311	0.562018	1.30051	1.0191	0.934097	0.977579	0.11629	0.392783	0.772871	0.796712	1.35717	1.06131	1.12766	1.02792	0.0214003	0.202888	0.12848	0.317311	28	29		2.23762	1.34221		0.396455	0.000457393									7	1.50159
P52799	EFNB2	Ephrin-B2	4	4	4	1	2	0.888807	0.715713	1.35088	1.00647	0.960065	0.193545	4.46829e-05	0.662078	2.51067	0.709544	1.82213	0.819019	1.14541e-06	0.107402	1.05342e-05	0.109317	1.63951	0.912941	1.54513	0.906752	0.000299945	0.393951	2.57368e-07	0.240801	6	7		2.52025	1.11396		0.915588	0.158977									1	0.800344
O95243	MBD4	Methyl-CpG-binding domain protein 4	3	7	6	1	2	1.16987	0.611448	1.21918	0.937677	0.388445	0.026379	0.00524638	0.573895	1.90261	1.00204	1.12594	0.971739	0.000519081	0.480013	0.261437	0.896989	1.55108	0.925665	1.07696	1.01741	0.00128618	0.573962	0.317311	0.421431	3	3	4.34335	1.92259			0.243601	0.0618711									2	1.39914
O14730	RIOK3	Serine/threonine-protein kinase RIO3	6	7	6	1	2	0.908283	1.01274	0.933156	0.968404	0.971025	0.706253	0.479787	0.889925	1.6693	0.808515	0.923121	0.8521	0.00473347	0.450146	0.698829	0.216364	1.4981	1.01866	1.17739	1.02312	0.00280063	0.47071	0.0436203	0.421431	1	1	1.56357	0.840895			0.410495	0.136727									3	0.991323
Q9UHI8	ADAMTS1	A disintegrin and metalloproteinase with thrombospondin motifs 1	12	22	17	1	1	2.37237	1.51297	0.803412	0.853059	0.00145848	0.0671509	0.00617298	0.0548086	0.949148	0.798743	0.612676	1.05305	1	0.40329	3.74845e-05	0.262904	1.22921	0.789265	0.777004	0.800773	0.110624	0.00613559	0.0123696	0.0013174	21	21	3.23352	0.838394			0.310506	2.84877e-06									12	0.0616533
O75689-2	ADAP1	Isoform 2 of Arf-GAP with dual PH domain-containing protein 1	1	1		1	1	0.65152	0.522246	0.68522	0.900983	0.144743	0.00189125	2.19642e-06	0.250513	1.76799	0.994533	1.63311	1.00705	0.00183427	0.52803	0.000265867	0.525875																									1
Q9UJX6	ANAPC2	Anaphase-promoting complex subunit 2	2	1	1	1	1	1.71158	1.01	0.954045	1.06456	0.0348675	0.706253	0.674828	0.255376	1.52055	0.896292	0.860003	0.951752	0.018603	0.942855	0.317311	0.915287	2.26046	0.970199	1.09567	1.02123	4.43985e-09	1	0.225941	0.421431	2	2	-1.49532	3.13374			0.256139	0.133899									1	1.52364
Q14865	ARID5B	AT-rich interactive domain-containing protein 5B	13	18	16	1	1	2.04358	0.875127	1.15775	0.932109	0.0071465	0.852361	0.0316472	0.479787	0.915891	1.19511	0.891973	1.05913	0.861876	0.0382966	0.491274	0.215725	0.708806	0.980261	0.882882	0.938197	0.00679047	0.882979	0.216538	0.509511	4		2.28609				0.454979										3	0.346407
Q7Z3E5	ARMC9	LisH domain-containing protein ARMC9	11	7	6	1	1	2.41258	1.56221	1.08583	0.984585	0.00120439	0.0513645	0.175209	1	1.57673	1.23045	0.997949	0.903156	0.0108578	0.024034	0.778574	0.512074	1.50389	1.00115	1.07081	0.944199	0.00280063	0.662017	0.371809	0.509511	8	7	1.82997	1.30795			0.0546005	0.199741										0.531615
Q5T5X7	BEND3	BEN domain-containing protein 3	3	1	3	1	1	2.14146	1.27154	1.2577	0.897827	0.00440985	0.228223	0.00136184	0.250513	5.62384	1.00305	1.38816	0.898805	5.54033e-19	0.480013	0.0107911	0.512074	2.47555	0.959972	0.927481	0.781029	7.07008e-11	0.889961	0.511845	0.000302798	1						0.798855										2	14.9334
Q13490	BIRC2	Baculoviral IAP repeat-containing protein 2	5	8	7	1	1	1.00092	0.835695	1.16719	1.00824	0.729087	0.656775	0.0239316	0.662078	1.03591	0.928573	0.906265	0.896867	0.650391	0.87067	0.626785	0.512074	1.53644	1.2147	1.19622	1.03798	0.00150561	0.00150981	0.027044	0.232414	6	3		0.826293	1.16449		0.791887	0.555362									5	1.0165
Q8N4S0	CCDC82	Coiled-coil domain-containing protein 82	2	4	5	1	1	1.49296	0.883478	1.24471	1.07007	0.0974807	0.852361	0.00271117	0.202846	1.68118	0.809506	1.04412	0.943592	0.00431009	0.450146	0.58141	0.830648	1.84635	1.08255	1.07468	1.05545	8.14412e-06	0.123165	0.371809	0.114806	2				1.96922		0.882576											1.95905
O95067	CCNB2	G2/mitotic-specific cyclin-B2		2	1	1	1									2.72002	1.12049	1.24559	0.811302	1.38538e-07	0.119949	0.0690382	0.084363	1.4151	0.900562	1.20531	0.925905	0.00921484	0.317311	0.0210962	0.40717	2	1	0.247381	1.55216			0.134645	0.927552									2	0.85234
Q9UKI2	CDC42EP3	Cdc42 effector protein 3	4	4	6	1	1	2.77276	0.904507	1.00894	0.877812	0.00021947	0.951084	0.70079	0.146404	1.07607	0.737966	0.683668	0.876088	0.520748	0.179756	0.00171919	0.376749	1.15615	0.937532	1.04238	1.05191	0.236421	0.674898	0.571218	0.165603	3	2	1.3091	1.50217			0.457398	0.192437									3	0.338359
P09603	CSF1	Macrophage colony-stimulating factor 1		2	1	1	1									2.7477	0.441487	1.06198	0.832327	1.02576e-07	2.42875e-06	0.494905	0.139372	1.86362	0.955643	1.11976	1.02238	6.82059e-06	0.889961	0.156201	0.421431	1	2	1.09731	1.73586			0.122039	0.221546										0.673894
Q8TDX6	CSGALNACT1	Chondroitin sulfate N-acetylgalactosaminyltransferase 1			1	1	1																	1.51038	1.06892	1.29596	1.08232	0.00240163	0.159094	0.00174336	0.0508681		3		2.25309				0.374237										1.45317
Q99418	CYTH2	Cytohesin-2	3		1	1	1	1.62067	1.27974	1.24457	0.971413	0.0533391	0.217464	0.00271117	0.889925									3.57386	0.587623	1.03845	1.13473	1.11472e-19	3.18591e-11	0.571218	0.00420896		1		1.07822				0.879758									5	0.601683
Q96JK2	DCAF5	DDB1- and CUL4-associated factor 5		2	6	1	1									1.12342	0.830923	1.13388	0.916802	0.409774	0.550547	0.261437	0.665494	1.54216	1.04687	1.28435	0.924567	0.00150561	0.255399	0.00315104	0.317311		2		1.3221				0.0461279									1	1.19912
Q86XP1	DGKH	Diacylglycerol kinase eta	3	4	1	1	1	1.07213	0.99862	1.01613	0.953972	0.569528	0.733161	0.610187	0.674828	1.22236	0.85143	0.817857	0.850164	0.210382	0.658144	0.151864	0.216364	1.69483	1.14537	1.26067	0.985613	0.000130127	0.0145697	0.00557791	0.838337	1	3		1.0856	1.15666		0.929897	0.184845									1	1.94041
Q86XF0	DHFRL1	Dihydrofolate reductase, mitochondrial	3	6	1	1	1	2.16028	1.39326	1.13367	1.1869	0.0040042	0.125689	0.0695347	0.00489066	1.24316	1.3242	0.900218	0.988458	0.182225	0.00534564	0.557399	0.700652	1.2845	1.12228	0.924444	1.06673	0.0607689	0.0390604	0.441658	0.0774544																	2	1.01723
O14641	DVL2	Segment polarity protein dishevelled homolog DVL-2	11	19	11	1	1	1.74313	1.14702	1.03636	0.97777	0.03023	0.397469	0.448894	1	1.26415	0.795252	0.918387	0.783247	0.157347	0.40329	0.698829	0.0349189	1.63341	1.05509	1.03526	0.989099	0.000353721	0.202888	0.571218	0.838337	4	6	1.14852	0.758867			0.883597	0.418607									3	1.11304
P54756	EPHA5	Ephrin type-A receptor 5	1	2	2	1	1	1.10405	1.45309	0.977703	1.0368	0.509483	0.0921638	1	0.389074	3.66456	1.15443	2.35997	1.04974	1.44356e-11	0.0796121	5.80793e-10	0.262904	1.5229	1.18372	1.17525	0.97865	0.00205743	0.00491602	0.0436203	1		1		4.08357				0.553424										0.429961
P54753	EPHB3	Ephrin type-B receptor 3	10	6	6	1	1	1.09737	1.00246	1.1505	1.0051	0.509483	0.733161	0.0414995	0.662078	2.1733	0.839215	2.02712	0.937144	3.53363e-05	0.603586	2.49521e-07	0.830648	1.6348	0.98068	1.52177	1.04846	0.000353721	0.882979	8.32299e-07	0.165603	3	4		1.89891			0.119335	0.947863									2	0.532979
P55899	FCGRT	IgG receptor FcRn large subunit p51	5	4	3	1	1	0.808199	0.759047	1.02262	0.990798	0.636809	0.317311	0.610187	0.883013	1.69373	0.899453	1.64115	0.916407	0.00392355	0.942855	0.000225493	0.665494	1.34599	1.08241	1.35717	1.15233	0.0245107	0.123165	0.000262905	0.00130613	1		-0.145104				0.340742										4	0.861061
P17302	GJA1	Gap junction alpha-1 protein	9	12	14	1	1	2.05496	1.06152	1.51232	1.09763	0.00680962	0.581249	3.60549e-08	0.0940767	1.32923	0.934886	1.16136	0.962743	0.0920317	0.87067	0.192411	1	1.18265	0.913979	1.11836	0.938152	0.192231	0.393951	0.156201	0.509511	2	5	0.473908	3.02131			0.246504	0.709977									11	0.385313
Q03113	GNA12	Guanine nucleotide-binding protein subunit alpha-12	7	6	1	1	1	1.20441	0.881673	1.0529	0.950663	0.344319	0.852361	0.379289	0.674828	1.63931	0.929875	1.20807	0.984618	0.00625953	0.87067	0.110902	0.796712	1.51014	1.2085	1.10594	1.01701	0.00240163	0.00150981	0.188547	0.421431	3	4	0.53106	3.14881			0.643421	0.702721										0.961261
Q9BY41	HDAC8	Histone deacetylase 8	2	1		1	1	1.05211	1.11803	0.953719	1.00388	0.61235	0.452895	0.674828	0.769657	1.67413	0.967102	1.35454	1.0075	0.00473347	0.632525	0.0188608	0.525875									2	4	0.795313	0.59012			0.512705	0.765171									1	1.39064
Q9H0V9-2	LMAN2L	Isoform 2 of VIP36-like protein	1	1	1	1	1	4.65038	1.03072	0.963738	0.804778	6.72712e-08	0.654314	0.780833	0.00617298	1.34209	0.897928	0.87716	0.885133	0.0850181	0.942855	0.42894	0.441824	1.33052	0.826284	1.24321	0.999711	0.0320146	0.037433	0.00966117	0.684749	1				1.36454		0.0116014										2	1.38991
Q9Y561	LRP12	Low-density lipoprotein receptor-related protein 12	1	3	3	1	1	0.681184	0.954264	1.06846	1.43351	0.209061	0.876424	0.262859	4.32473e-08	1.84942	0.713543	0.686938	0.74605	0.000846335	0.107402	0.00268059	0.0121513	0.975583	0.799807	0.421962	1.02174	1	0.0100965	2.33208e-19	0.421431																	1	1.7866
O75197	LRP5	Low-density lipoprotein receptor-related protein 5	1	2	2	1	1	0.926629	0.953202	0.971743	1.07494	0.914165	0.876424	0.889925	0.202846	1.274	0.873563	1.52097	1.0203	0.146048	0.770587	0.00154969	0.448808	1.12823	1.0726	1.07476	1.09961	0.317311	0.159094	0.371809	0.0202689																	1	0.646259
Q15048	LRRC14	Leucine-rich repeat-containing protein 14	1	1	2	1	1	1.06255	1.3193	0.870599	1.13897	0.59066	0.178775	0.108149	0.0283809	1.98616	0.945616	1.17392	0.953761	0.000213529	0.747338	0.173007	0.915287	1.38084	0.917156	1.22279	0.856408	0.0162455	0.479839	0.0163571	0.0386903		1		10.1737				0.208184									2	1.59401
Q96JG8-4	MAGED4	Isoform 4 of Melanoma-associated antigen D4	2	5	5	1	1	0.50952	0.789029	0.952988	0.951246	0.010916	0.432413	0.674828	0.674828	2.03665	0.74504	0.993484	0.365607	0.000129872	0.209685	0.832144	3.47877e-22	0.889644	0.993844	1.1199	0.967494	0.418457	0.769603	0.156201	0.871038																	2
Q9NTJ4-4	MAN2C1	Isoform 4 of Alpha-mannosidase 2C1		1		1	1									2.03428	1.18964	1.28334	0.999694	0.000143477	0.0445375	0.0475323	0.610049																									1	0.770407
Q15014	MORF4L2	Mortality factor 4-like protein 2	11	13	13	1	1	0.574733	0.868762	1.04421	0.977738	0.0406653	0.802931	0.448894	1	1.8697	0.827451	0.985489	0.440669	0.00069633	0.550547	0.832144	2.27752e-15	0.805595	0.77712	1.02406	0.993379	0.109555	0.00360823	0.731529	0.838337	4	3	2.00299	0.832064			0.177756	0.140579									5	0.645374
Q86Y39	NDUFA11	NADH dehydrogenase [ubiquinone] 1 alpha subcomplex subunit 11	2	5	4	1	1	0.663144	0.883108	0.77643	0.827357	0.164549	0.852361	0.00206943	0.0249815	1.91217	0.97323	1.69363	0.956314	0.000470529	0.632525	9.80133e-05	1	1.22109	0.951758	1.06647	0.86241	0.12403	0.780894	0.371809	0.0386903	1	3			1.96655	1.56145	0.777603	0.201489									2	0.589505
Q8N2Q7	NLGN1	Neuroligin-1	2	2	2	1	1	1.11419	0.854574	1.05098	1.15476	0.490577	0.704933	0.379289	0.0204184	1.43268	0.915898	1.10104	1.10414	0.0405821	0.934769	0.348416	0.0889909	1.58984	0.993224	1.45242	1.04073	0.000678935	0.769603	1.15565e-05	0.232414	1				1.5597		0.879146											0.242082
Q86VP3-2	PACS2	Isoform 2 of Phosphofurin acidic cluster sorting protein 2	1	1	2	1	1	1.74589	1.11953	1.07515	0.703319	0.0288228	0.452895	0.21564	5.61746e-06	1.15224	0.891299	0.873542	0.982241	0.338745	0.88537	0.370839	0.796712	1.62789	1.00777	1.14724	1.07014	0.000353721	0.561961	0.0851141	0.0774544		2		2.61585				0.0933624										0.700473
Q13671	RIN1	Ras and Rab interactor 1	8	9	8	1	1	1.34032	1.08715	0.973973	1.00376	0.190738	0.514112	0.889925	0.769657	1.61417	1.07856	0.938246	0.839324	0.00825583	0.199621	0.848218	0.174948	1.43225	0.968808	1.08353	1.01335	0.00797201	1	0.317311	0.544547	10	11	0.970682	3.22619			0.723941	0.957458									3	0.444754
Q9BRS2	RIOK1	Serine/threonine-protein kinase RIO1	2	3	4	1	1	0.87623	1.04884	1.06845	1.11811	0.91978	0.60495	0.262859	0.0529364	1.80122	0.888734	0.947783	0.800283	0.00137434	0.88537	0.924162	0.0640104	1.0427	0.996535	1.07603	1.01822	0.676503	0.662017	0.317311	0.421431	1	2	2.59363	0.251765			0.665636	0.00789182									3	1.73528
P01008	SERPINC1	Antithrombin-III	3	2	1	1	1	0.696304	0.710448	0.545778	0.897939	0.260061	0.168262	6.46655e-15	0.250513	1.58936	1.18666	1.07732	0.809796	0.00991345	0.0445375	0.417206	0.084363	1.02164	1.15889	0.870766	1.11032	0.77879	0.0102536	0.175196	0.0123077																	1	3.24328
Q9P0V3	SH3BP4	SH3 domain-binding protein 4	14	21	24	1	1	2.08658	1.28147	1.07944	0.922968	0.00561361	0.217464	0.21564	0.393923	1.13387	0.990335	0.97437	1.00798	0.384956	0.52803	0.943097	0.525875	1.19373	1.04352	1.05485	1.02017	0.1728	0.317311	0.498889	0.421431	14	21	6.79901	1.34918			0.951922	0.196962									18	0.911041
Q15831	STK11	Serine/threonine-protein kinase STK11	2	1	2	1	1	1.34313	1.22727	1.06664	0.859842	0.190738	0.276039	0.262859	0.0779737	1.69743	1.09827	1.16255	0.88243	0.00357076	0.155594	0.192411	0.376749	1.12636	0.998445	1.13758	0.959461	0.317311	0.662017	0.104936	0.744149	2	1	1.12027	0.662072			0.336735	0.131147									1	1.02249
Q9HA65	TBC1D17	TBC1 domain family member 17	4	4	3	1	1	2.28635	2.43982	1.40414	1.70043	0.00214098	0.000363281	5.4863e-06	1.41793e-15	1.0949	0.957394	0.947432	0.913486	0.491237	0.688737	0.924162	0.58688	1.20465	1.01733	1.13223	1.06169	0.155021	0.47071	0.12848	0.114806	2	5	0.10474	1.07917			0.611085	0.640912									1	1.13009
Q5TYW1	ZNF658	Zinc finger protein 658		1	2	1	1									1.56636	1.4331	2.77671	0.950196	0.011888	0.000712141	2.41186e-13	0.915287	1.08181	0.956262	0.941242	0.932205	0.495092	0.889961	0.586612	0.40717	2	2	1.85677	0.568099			0.0959596	0.862414										1.47401
Q2M2I8	AAK1	AP2-associated protein kinase 1	15	17	21	1	1	1.22384	1.2117	0.995755	0.97691	0.317311	0.30301	0.79683	1	1.04782	1.12738	1.04509	0.917111	0.616276	0.104899	0.537077	0.665494	0.972397	1.01274	1.03631	0.9541	0.93135	0.561961	0.571218	0.622646	12	26	0.574652	14.3948			0.450598	0.0425815									12	0.92133
Q9Y6D5	ARFGEF2	Brefeldin A-inhibited guanine nucleotide-exchange protein 2	9	11	13	1	1	1.07767	1.06691	0.999036	0.964484	0.548956	0.558209	0.79683	0.780833	0.92273	0.925763	0.853773	0.896172	0.861876	0.87067	0.268585	0.512074	0.954569	0.930394	1.02084	0.993844	0.793988	0.573962	0.731529	0.838337	8	13	-1.07413	2.78596			0.26136	0.00480669									4	1.80041
P31939	ATIC	Bifunctional purine biosynthesis protein PURH	56	49	52	1	1	1.366	1.35609	1.03713	1.04166	0.167223	0.146376	0.448894	0.389074	0.836508	1.07504	0.899515	0.956405	0.504613	0.199621	0.557399	1	0.975917	0.969387	1.0441	1.02228	1	1	0.571218	0.421431	45	49		2.94725	1.18148		0.937034	0.000186148									26	1.09666
P56945-6	BCAR1	Isoform 6 of Breast cancer anti-estrogen resistance protein 1	12	9	14	1	1	1.82506	1.30694	1.0821	1.04156	0.0196565	0.187823	0.21564	0.389074	1.32047	0.985785	0.950881	0.909833	0.0995608	0.52803	0.924162	0.58688	1.49004	1.04031	1.11024	0.992317	0.00326261	0.317311	0.188547	0.838337	10	12	2.06999	1.26967			0.147147	0.0098152									4	1.16774
O75815	BCAR3	Breast cancer anti-estrogen resistance protein 3	3		1	1	1	1.26647	1.12841	1.01769	0.987958	0.25762	0.433786	0.610187	0.883013									1.09277	0.976261	1.04708	1.05922	0.455096	0.882979	0.498889	0.114806	5	5	1.61105	0.844034			0.249067	0.451685									1	1.20704
Q7L1Q6-3	BZW1	Isoform 3 of Basic leucine zipper and W2 domain-containing protein 1	28	33	40	1	1	1.43927	1.25271	1.05135	0.943422	0.122349	0.251147	0.379289	0.573895	0.857435	0.987494	0.956922	0.98833	0.589429	0.52803	1	0.700652	0.958429	0.998051	1.09604	0.984217	0.862506	0.662017	0.225941	1	35	47		2.33636			0.677569	0.0337436									18	1.25684
Q9NWQ9	C14orf119	Uncharacterized protein C14orf119	2	1	1	1	1	0.994223	0.927395	0.938698	0.927206	0.754051	0.93736	0.573895	0.479787	0.495862	0.702207	0.691456	0.743925	0.000500998	0.0887557	0.00268059	0.0081914	0.952633	1.12268	1.29419	1.11686	0.793988	0.0390604	0.00234978	0.00728713	1	1	1.85837	0.852926			0.427032	0.533647									1	1.24276
P16152	CBR1	Carbonyl reductase [NADPH] 1	25	35	45	1	1	1.1651	1.21551	0.99332	1.04121	0.388445	0.289258	0.89706	0.389074	0.724453	0.999076	0.928638	0.93125	0.13282	0.480013	0.772871	0.74706	0.893339	0.955432	1.03818	1.03136	0.418457	0.889961	0.571218	0.317311	46	26		4.60158			0.4627	0.042141									13	2.55868
O00257	CBX4	E3 SUMO-protein ligase CBX4	5	5	7	1	1	0.731785	0.84977	0.827131	0.755327	0.348149	0.704933	0.0249815	0.000602266	2.13957	0.860095	0.9743	0.881561	4.77603e-05	0.713915	0.943097	0.376749	1.50897	0.966856	0.946783	0.936511	0.00240163	1	0.665216	0.509511	4		2.14087				0.0237488										2	1.69438
Q9Y4F5	CEP170B	Centrosomal protein of 170 kDa protein B	8	8	13	1	1	1.15543	1.05721	0.970678	0.944284	0.404155	0.581249	0.889925	0.573895	0.957466	0.881036	0.93766	0.962755	0.958185	0.827844	0.848218	1	0.958867	1.01076	0.983967	0.999156	0.862506	0.561961	0.91517	0.684749	1	5	24.085	2.0222			0.000789872	0.720625									4	1.18574
P41240	CSK	Tyrosine-protein kinase CSK	7	12	9	1	1	1.31482	1.28331	1.00153	0.938441	0.217214	0.217464	0.79683	0.573895	1.01363	1.03108	0.985941	0.930168	0.759104	0.353593	0.832144	0.74706	1.0277	0.936351	1.05027	1.00857	0.72679	0.674898	0.498889	0.544547	10	10	6.35499			1.15628	0.0319642	0.731177									9	1.59589
P27707	DCK	Deoxycytidine kinase	4	7	8	1	1	1.06035	0.968979	1.08982	1.09655	0.59066	0.817457	0.175209	0.0940767	0.859042	0.928788	0.939569	0.974095	0.589429	0.87067	0.848218	0.896989	0.932319	1.08681	0.912898	0.969093	0.660047	0.0941508	0.376662	0.871038	7	8	4.00624	0.889383			0.0309698	0.0805084									3	2.18798
Q8N9I9-2	DTX3	Isoform 2 of Probable E3 ubiquitin-protein ligase DTX3	1	2	3	1	1	1.61025	1.24896	0.983863	1.09724	0.0559004	0.251147	1	0.0940767	1.16794	0.983961	0.743405	0.74735	0.296957	0.578905	0.0179722	0.0121513	1.15185	0.93268	0.874785	0.896362	0.261358	0.573962	0.175196	0.177696	1		1.74709				0.0113774										1	1.6509
P14324	FDPS	Farnesyl pyrophosphate synthase	9	6	8	1	1	1.15614	1.2665	1.04655	1.03609	0.404155	0.228223	0.379289	0.389074	1.0663	0.964072	1.13552	0.955471	0.551433	0.688737	0.236537	1	0.993175	0.926438	1.00461	0.971266	0.943171	0.573962	0.908044	0.871038	7	12		1.61956			0.756019	0.0160435									8	0.752484
Q70Z53-3	FRA10AC1	Isoform 3 of Protein FRA10AC1	1	4	7	1	1	0.75456	0.957115	1.06658	0.971014	0.413894	0.84668	0.262859	0.889925	0.943669	0.667077	0.913398	0.993453	0.954244	0.0470164	0.626785	0.700652	1.02432	0.941718	0.971223	0.987166	0.77879	0.674898	0.830445	0.838337	3	3	3.74194	0.773157			0.031896	0.0782705									1	1.42482
Q13480-2	GAB1	Isoform 2 of GRB2-associated-binding protein 1	5	2	1	1	1	1.35554	1.24694	1.03917	1.05849	0.17475	0.251147	0.448894	0.255376	1.37847	0.989669	0.824903	0.805224	0.0615444	0.52803	0.151864	0.084363	1.37634	1.0252	1.13344	0.988412	0.0162455	0.389052	0.12848	0.838337	4	4		1.57326	1.79568		0.515172	0.0699455									1	1.03303
Q4V328	GRIPAP1	GRIP1-associated protein 1	8	15	13	1	1	1.53132	1.16317	1.05715	1.00877	0.0811112	0.380243	0.317311	0.662078	0.98638	1.03637	0.760222	0.995402	0.836392	0.317311	0.0336907	0.610049	1.07476	0.986708	1.01925	0.936067	0.53729	0.769603	0.731529	0.509511	12	14	1.47579	1.85421			0.78756	0.00506016									5	1.1733
Q13907-2	IDI1	Isoform 2 of Isopentenyl-diphosphate Delta-isomerase 1	10	8	12	1	1	1.34255	1.38619	1.05763	1.02534	0.190738	0.125689	0.317311	0.470752	1.07923	1.17235	1.06914	0.97135	0.520748	0.0598274	0.45494	0.896989	1.12175	1.07019	1.01178	0.941078	0.348457	0.159094	0.818199	0.509511	10	12		1.9444			0.487228	0.00285953									10	1.41923
P46821	MAP1B	Microtubule-associated protein 1B	137	161	161	1	1	1.14338	1.10293	1.05277	1.0081	0.437127	0.493053	0.379289	0.662078	0.934353	0.957612	0.906938	0.950288	0.908153	0.688737	0.626785	0.915287	0.931789	0.965082	1.07272	1.02091	0.660047	1	0.371809	0.421431	184	246	-0.556538	2.3571			0.236448	1.3811e-08									79	0.912685
Q99759-2	MAP3K3	Isoform 2 of Mitogen-activated protein kinase kinase kinase 3	2	5	3	1	1	0.925466	0.990915	0.948921	0.984347	0.914165	0.760676	0.674828	1	1.29394	1.15744	1.01909	0.932838	0.125554	0.0690977	0.676257	0.74706	1.17145	1.06203	1.17443	1.00259	0.213408	0.202888	0.0548693	0.684749	1	2		0.8088	1.64237		0.515239	0.379039									1	1.89575
Q15691	MAPRE1	Microtubule-associated protein RP/EB family member 1	24	32	31	1	1	1.11325	1.19178	1.01231	0.961711	0.490577	0.332171	0.70079	0.780833	0.885407	1.03551	0.907251	0.920915	0.723531	0.317311	0.626785	0.665494	0.985002	1.00603	1.04887	0.988974	0.943171	0.561961	0.498889	0.838337	27	27		2.85342			0.211059	0.0133351									13	1.1475
P61244	MAX	Protein max	2	2		1	1	1.4771	0.585184	1.05459	0.852256	0.102037	0.0161433	0.379289	0.0548086	0.912471	0.704193	0.973735	1.08822	0.81557	0.0887557	0.943097	0.112592									1	1		2.02679	1.49975		0.969424	0.0463855									1	1.60631
Q99685	MGLL	Monoglyceride lipase	9	5	4	1	1	1.29975	1.18476	1.0963	0.985414	0.226747	0.347606	0.141011	0.883013	0.948128	0.931453	0.871799	0.872406	1	0.87067	0.370839	0.317311	1.00518	0.995376	1.13946	0.996716	0.832327	0.662017	0.104936	0.684749	5	4	5.42523	0.872751			0.775265	0.181451									8	1.09772
P14649	MYL6B	Myosin light chain 6B	27	39	35	1	1	1.09181	0.977461	1.00699	0.910015	0.528942	0.788781	0.70079	0.317311	0.918577	0.906579	0.869464	0.902823	0.861876	1	0.370839	0.512074	0.894953	0.891277	0.953461	1.01597	0.418457	0.250484	0.665216	0.421431	8	21	2.68897	0.326018			0.036245	0.187952									13	1.40601
Q96RE7	NACC1	Nucleus accumbens-associated protein 1	4	4	2	1	1	1.46118	0.826113	1.04935	0.940221	0.11176	0.60945	0.379289	0.573895	1.06671	0.785036	0.885449	0.979236	0.551433	0.358954	0.491274	0.796712	1.13238	0.945584	0.956889	0.980698	0.317311	0.780894	0.746803	1	6	8	-8.42655	10.5804			0.110684	0.0256438									2	1.52836
P55209	NAP1L1	Nucleosome assembly protein 1-like 1	31	19	26	1	1	1.34351	1.2454	1.03232	0.989092	0.190738	0.251147	0.525993	0.883013	0.908136	1.10984	0.843931	0.883143	0.81557	0.136798	0.224781	0.376749	1.08552	1.04156	1.03524	1.00635	0.455096	0.317311	0.571218	0.544547	58	35	1.97833	0.573671			0.00658712	0.399994									12	1.0197
O43776	NARS	Asparagine--tRNA ligase, cytoplasmic	27	32	29	1	1	1.15495	1.23815	0.984907	0.984082	0.420379	0.26334	1	1	1.03029	1.00651	0.901019	0.940993	0.685595	0.434921	0.557399	0.830648	1.02068	0.949075	1.10251	1.03019	0.77879	0.780894	0.225941	0.317311	22	39	1.53784	4.65817			0.0388586	0.157105									21	1.2357
Q15003	NCAPH	Condensin complex subunit 2	11	9	7	1	1	1.39897	1.39627	1.05553	1.02881	0.146394	0.119413	0.317311	0.470752	0.924408	1.05316	0.949236	0.991864	0.861876	0.283871	0.924162	0.700652	1.0166	0.968765	1.02186	0.967803	0.77879	1	0.731529	0.871038	19	20	1.52921	0.737446			0.986717	0.0335139									1	1.26999
Q8IVD9	NUDCD3	NudC domain-containing protein 3	4	4	2	1	1	1.38441	1.32031	1.12894	1.08808	0.159995	0.178775	0.0695347	0.123096	1.03588	1.0047	1.00898	0.896215	0.650391	0.480013	0.726553	0.512074	1.1773	1.07066	1.05432	1.06039	0.192231	0.159094	0.498889	0.114806	10	5	3.72869	1.0474			0.352207	0.42497									4	1.25289
P36639	NUDT1	7,8-dihydro-8-oxoguanine triphosphatase	2	3	2	1	1	1.1399	1.11069	1.09092	1.06267	0.437127	0.472649	0.175209	0.255376	1.27123	1.0849	1.14076	0.99395	0.146048	0.199621	0.236537	0.700652	1.12261	1.05206	0.975619	1.13368	0.348457	0.255399	0.91517	0.00420896	6	3	10.4438	-5.96865			0.0105414	0.967465									2	0.977132
Q9H5K3	POMK	Protein O-mannose kinase	2	2	2	1	1	1.32559	0.69845	0.939701	0.850402	0.19922	0.145238	0.573895	0.0548086	1.3193	1.01777	1.18212	0.862089	0.0995608	0.392783	0.155251	0.263806	1.17516	0.969729	0.989143	0.992061	0.192231	1	1	0.838337	2	3	1.66989	1.35568			0.0193616	0.541763									4	1.77065
Q16537	PPP2R5E	Serine/threonine-protein phosphatase 2A 56 kDa regulatory subunit epsilon isoform	7	5	3	1	1	1.34746	1.14267	1.01808	0.984842	0.182584	0.415313	0.610187	1	1.38362	0.932345	0.957333	0.862199	0.0615444	0.87067	1	0.263806	1.46441	1.04314	1.18135	0.994028	0.00512559	0.317311	0.0436203	0.838337	4	5		2.72316			0.0786011	0.00463595									3	1.79929
P63098	PPP3R1	Calcineurin subunit B type 1	5	11	7	1	1	1.28993	1.0729	0.953652	0.996212	0.236652	0.558209	0.674828	0.769657	0.967501	0.913387	0.829325	0.897793	0.916915	1	0.185907	0.512074	1.12027	0.939021	1.03002	0.979443	0.348457	0.674898	0.648953	1	9	12	0.579482	1.58691			0.250789	0.0298499									10	1.74987
P22694-2	PRKACB	Isoform 2 of cAMP-dependent protein kinase catalytic subunit beta	10	7	9	1	1	1.66291	1.18189	1.00573	0.952553	0.0441836	0.347606	0.70079	0.674828	0.790747	1.05284	0.881378	1.10623	0.317311	0.283871	0.42894	0.0697073	0.837556	0.869918	1.06689	0.993261	0.195411	0.146331	0.371809	0.838337	8	6		1.54683			0.256457	0.674927									9	0.760133
P11908-2	PRPS2	Isoform 2 of Ribose-phosphate pyrophosphokinase 2	7	9	7	1	1	1.41006	1.36435	1.04818	1.09478	0.140002	0.146376	0.379289	0.123096	0.985792	0.981558	0.871244	0.904346	0.836392	0.578905	0.370839	0.512074	1.19768	0.900417	1.14045	0.892129	0.155021	0.317311	0.104936	0.127325	12	12		2.13849	1.86149		0.907582	0.217238									7	1.56946
P04049-2	RAF1	Isoform 2 of RAF proto-oncogene serine/threonine-protein kinase	6	2	6	1	1	1.55415	1.1204	0.983651	0.945942	0.073943	0.452895	1	0.674828	1.03993	0.981168	0.68435	0.9585	0.650391	0.578905	0.00171919	1	1.22292	1.07831	0.965543	1.02701	0.12403	0.123165	0.830445	0.317311	3	7	-4.00249	2.08079			0.561921	0.00772442									1	1.55572
P08134	RHOC	Rho-related GTP-binding protein RhoC	19	15	15	1	1	1.16252	1.22395	0.934685	1.08327	0.404155	0.289258	0.479787	0.159037	1.01097	1.02005	0.94192	0.920021	0.759104	0.392783	0.848218	0.665494	1.08774	1.02422	0.998792	1.0281	0.455096	0.47071	0.908044	0.317311	16	20		2.87785			0.265587	7.63774e-09									11	0.539479
Q9NR31	SAR1A	GTP-binding protein SAR1a	13	12	17	1	1	1.09711	1.00062	0.917447	0.931518	0.509483	0.733161	0.393923	0.479787	1.07505	1.01645	0.919987	1.05455	0.520748	0.392783	0.698829	0.262904	0.957852	0.937871	1.07214	1.11156	0.862506	0.674898	0.371809	0.0123077	9	10		5.2021			0.615362	0.0176301									7	1.42702
Q9Y371	SH3GLB1	Endophilin-B1	10	9	8	1	1	1.43685	1.13241	1.04967	0.962161	0.122349	0.433786	0.379289	0.780833	1.1048	1.08331	0.905229	0.866011	0.462906	0.199621	0.626785	0.317311	1.31148	1.06683	1.15646	1.02006	0.041566	0.159094	0.0685675	0.421431	7	8	1.56051	1.11263			0.0314431	0.554052									10	1.32092
Q8IXJ6	SIRT2	NAD-dependent protein deacetylase sirtuin-2	3	2	2	1	1	1.03266	1.08121	0.921545	0.939141	0.6574	0.53583	0.393923	0.573895	1.04225	0.966002	1.08489	0.839665	0.650391	0.632525	0.417206	0.174948	1.17559	0.835519	1.06043	0.904931	0.192231	0.054717	0.432351	0.177696	2	1		9.80394	1.25968		0.47683	0.0469822									4	2.21192
O95772	STARD3NL	MLN64 N-terminal domain homolog	1	1	3	1	1	0.452255	0.420604	0.804767	1.09457	0.00189454	1.76681e-05	0.00617298	0.123096	0.80329	0.532667	0.948795	0.890345	0.351442	0.00045362	0.924162	0.441824	1.00391	0.931335	1.08072	1.03741	0.887196	0.573962	0.317311	0.232414	1	2	1.46805	1.87898			0.230466	0.102041									3	1.62854
P52630	STAT2	Signal transducer and activator of transcription 2	17	20	23	1	1	1.0643	0.566332	0.903474	0.877129	0.59066	0.00940107	0.250513	0.146404	1.98795	1.21942	0.951431	0.881306	0.000213529	0.0281312	0.924162	0.376749	1.39901	1.06654	1.06099	0.95403	0.0122665	0.159094	0.432351	0.622646	7	6	3.2107	1.28742			0.000714816	0.000101352									13	0.90101
P16949	STMN1	Stathmin	10	12	15	1	1	1.52279	1.27427	1.04222	1.07608	0.0849393	0.228223	0.448894	0.159037	0.790059	1.07983	0.866429	1.04895	0.317311	0.199621	0.370839	0.262904	0.912821	0.938297	1.02152	1.03146	0.533649	0.674898	0.731529	0.317311	29	49	1.60227	4.5144			0.00871296	0.28384									5	1.31475
Q9BV44	THUMPD3	THUMP domain-containing protein 3	5	6	6	1	1	1.49551	1.42085	0.977204	1.13623	0.093117	0.107722	1	0.0283809	1.19928	0.975215	1.02015	0.900866	0.242101	0.578905	0.676257	0.512074	1.11991	1.0114	1.10127	0.960575	0.348457	0.561961	0.225941	0.744149	11	4		1.67599			0.256915	0.196962									3	1.41638
O75663	TIPRL	TIP41-like protein	9	7	8	1	1	1.00972	1.25948	1.06627	1.02189	0.704652	0.239446	0.262859	0.562018	0.901903	1.09583	0.868554	1.06712	0.7694	0.155594	0.370839	0.175327	1.1169	0.986295	1.05185	0.965735	0.348457	0.769603	0.498889	0.871038	8	14	1.78949	1.01549			0.0244506	0.441715									7	1.31736
Q14258	TRIM25	E3 ubiquitin/ISG15 ligase TRIM25	26	27	35	1	1	1.22485	0.748681	1.003	0.949662	0.317311	0.283032	0.79683	0.674828	1.16917	1.02761	0.967817	0.957868	0.296957	0.353593	0.943097	1	1.17414	1.00685	1.11746	0.980576	0.213408	0.561961	0.156201	1	24	35		4.07041			0.505216	6.87703e-06									22	2.32957
Q16222	UAP1	UDP-N-acetylhexosamine pyrophosphorylase	14	23	25	1	1	1.2078	1.49935	0.982189	1.05978	0.330581	0.0708179	1	0.255376	1.1134	1.2169	1.00978	0.965691	0.435754	0.0281312	0.726553	0.896989	0.947468	1.01985	0.999819	0.994891	0.793988	0.47071	0.908044	0.838337	20	22	0.770791	1.61063			0.38025	0.0372611									12	1.22419
P61088	UBE2N	Ubiquitin-conjugating enzyme E2 N	13	33	26	1	1	1.10865	1.33436	0.949649	1.04162	0.490577	0.17012	0.674828	0.389074	0.90539	1.04057	1.10812	1.0234	0.81557	0.317311	0.317311	0.448808	0.835282	0.849228	1.10016	0.979259	0.195411	0.0778811	0.225941	1	30	23		4.8079			0.000335931	1.0222e-05									8	1.95511
Q5T4S7-2	UBR4	Isoform 2 of E3 ubiquitin-protein ligase UBR4	64	78	70	1	1	1.1408	1.11881	0.979081	0.99903	0.437127	0.452895	1	0.769657	1.12409	1.12193	1.0412	0.935333	0.409774	0.119949	0.58141	0.830648	1.08995	1.01457	1.04653	0.949594	0.455096	0.561961	0.498889	0.622646	78	80		1.53811			0.7758	0.00524669									54	2.33016
P23381	WARS	Tryptophan--tRNA ligase, cytoplasmic	30	75	65	1	1	1.51865	0.957631	0.979868	0.98721	0.0849393	0.84668	1	0.883013	1.08812	1.55048	0.98254	0.891762	0.491237	6.65431e-05	0.887061	0.441824	1.05954	0.932632	1.17515	0.968058	0.581644	0.573962	0.0436203	0.871038	30	38		4.00947			0.635586	4.16105e-05									18	1.67282
P54577	YARS	Tyrosine--tRNA ligase, cytoplasmic	47	54	46	1	1	1.5145	1.36866	0.9758	0.923493	0.088939	0.139157	1	0.393923	0.899798	1.12615	0.819352	0.997004	0.7694	0.104899	0.151864	0.610049	0.986558	0.957073	1.09754	0.926662	0.943171	0.889961	0.225941	0.40717	60	63		12.4029			0.0112191	0.00491257									26	0.894794
P31946	YWHAB	14-3-3 protein beta/alpha	25	27	32	1	1	1.18582	1.19958	0.925636	0.967507	0.358537	0.317311	0.479787	0.889925	1.0616	1.03391	1.04953	0.938791	0.583282	0.353593	0.537077	0.830648	0.975121	0.898271	1.05211	0.947276	1	0.317311	0.498889	0.622646	27	22	-1.13049	4.73362			0.630499	0.000786644									17	1.36614
Q9Y2K1	ZBTB1	Zinc finger and BTB domain-containing protein 1	3	7	8	1	1	0.63284	0.763365	1.02286	0.933539	0.109952	0.317311	0.610187	0.479787	0.959371	0.863195	0.84543	0.967484	0.958185	0.713915	0.268585	0.896989	1.09552	0.887242	0.928926	0.893031	0.417325	0.250484	0.511845	0.127325	1		1.7805				0.011489										2	1.21036
O60281	ZNF292	Zinc finger protein 292	4	3	4	1	1	0.862839	0.818191	1.06207	0.907315	0.83856	0.563162	0.317311	0.317311	0.671763	1.07088	0.685913	1.30151	0.0583145	0.225142	0.00268059	0.000151983	1.1892	1.03624	0.973763	0.907391	0.1728	0.317311	0.830445	0.240801	4	1	0.832802	1.50336			0.264358	0.626372									1	1.14507
Q9Y6B6	SAR1B	GTP-binding protein SAR1b	11	14	6	1	1	1.11655	1.04371	0.890211	0.962543	0.472219	0.629306	0.193644	0.780833	1.10717	1.06747	1.01079	1.0529	0.435754	0.225142	0.726553	0.262904	0.880981	0.859886	1.05743	1.02231	0.365991	0.108063	0.432351	0.421431	16	12				1.53768	0.0504817	0.00257543									7	2.00319
[truncated: 7 more columns]

## Sheet: High confidence
Uniprot	Gene Symbol	Description	12h inhibitor peptides	18h inhibitor peptides	24h inhibitor peptides	Screens degraded (stringent criteria)	Additional screens degraded (sensitive criteria)	12h CMV rescue ratio MG	12h CMV* rescue ratio MG	12h CMV rescue ratio Leu	12h CMV* rescue ratio Leu	12h CMV rescue ratio MG p-value	12h CMV* rescue ratio MG p-value	12h CMV rescue ratio Leu p-value	12h CMV* rescue ratio Leu p-value	18h CMV rescue ratio MG	18h CMV* rescue ratio MG	18h CMV rescue ratio Leu	18h CMV* rescue ratio Leu	18h CMV rescue ratio MG p-value	18h CMV* rescue ratio MG p-value	18h CMV rescue ratio Leu p-value	18h CMV* rescue ratio Leu p-value	24h CMV rescue ratio MG	24h CMV* rescue ratio MG	24h CMV rescue ratio Leu	24h CMV* rescue ratio Leu	24h CMV rescue ratio MG p-value	24h CMV* rescue ratio MG p-value	24h CMV rescue ratio Leu p-value	24h CMV* rescue ratio Leu p-value	Medium 0-6h peptides	Medium 0-18h peptides	6h rdeg = kdegmock / kdegHCMV	18h rdeg = kdegmock / kdegHCMV	6h FCCMV where kdegmock <0	18h FCCMV where kdegmock <0	p-value 0-6h Medium	p-value 0-18h Medium									WCL2 peptides	RNA FC 24h
Q9H1A4	ANAPC1	Anaphase-promoting complex subunit 1	6	11	8	3	0	3.43018	1.00625	1.18867	0.976423	1.09255e-05	0.706253	0.0133527	1	1.70597	1.0698	1.16137	1.05082	0.00324888	0.225142	0.192411	0.262904	1.43909	1.01598	1.06592	0.925437	0.00688857	0.47071	0.371809	0.40717	6	6		10.5985	1.23596		0.0320102	9.86117e-09									1	2.60184
Q9UJX4	ANAPC5	Anaphase-promoting complex subunit 5	3	3	4	3	0	2.54681	0.985236	1.07193	1.1149	0.000618306	0.760676	0.262859	0.0710051	1.43035	1.0913	1.00116	1.11962	0.0405821	0.176485	0.778574	0.0541223	1.31964	0.92479	1.09041	1.03871	0.0365069	0.479839	0.268759	0.232414	6	2	1.66966	4.62509			0.120391	0.00338248									3	1.28758
Q9NRY4	ARHGAP35	Rho GTPase-activating protein 35	20	21	19	3	0	3.02175	1.29102	1.10569	1.04064	6.90527e-05	0.207153	0.112431	0.389074	1.40638	1.09597	1.01984	0.915387	0.0480134	0.155594	0.676257	0.665494	1.38154	0.895089	1.19657	0.971905	0.0162455	0.317311	0.027044	0.871038	18	36		4.19935	1.83385		0.0102359	1.09214e-21									11	1.07491
Q14527	HLTF	Helicase-like transcription factor	5	9	8	3	0	3.02085	0.936579	1.11896	1.01854	6.90527e-05	0.906662	0.0888203	0.562018	2.32529	0.975314	0.950648	0.962342	7.04754e-06	0.578905	0.924162	1	1.94946	1.01396	1.07782	0.996606	1.35851e-06	0.561961	0.317311	0.684749	10	5	4.2599	1.76026			1.1422e-09	0.0482634									3	1.87734
Q9HAU0-6	PLEKHA5	Isoform 6 of Pleckstrin homology domain-containing family A member 5	10	15	17	3	0	2.37544	1.01563	0.988368	0.980745	0.00139028	0.679966	0.89706	1	1.48259	0.954932	0.902396	0.933356	0.0264283	0.747338	0.557399	0.74706	1.31075	0.941944	1.02624	0.919082	0.041566	0.674898	0.648953	0.317311	7	10		4.40467			0.510886	0.00259809									4	0.837493
Q96SB3	PPP1R9B	Neurabin-2	15	8	11	3	0	2.63945	0.671765	1.00651	0.966835	0.000403976	0.0891807	0.70079	0.889925	1.20408	0.767472	0.942289	0.945363	0.242101	0.278495	0.848218	0.915287	1.16983	0.918974	1.00499	0.936675	0.213408	0.479839	0.908044	0.509511	8	11	1.4957	5.55682			0.00551877	5.1193e-12									8	0.849264
Q8IX01	SUGP2	SURP and G-patch domain-containing protein 2	16	17	12	3	0	1.44308	0.930523	1.04228	0.9731	0.122349	0.93736	0.448894	0.889925	1.7365	0.826449	1.01399	0.957996	0.00244363	0.550547	0.726553	1	1.75656	0.98079	1.05579	0.971802	3.93631e-05	0.882979	0.432351	0.871038	17	16	9.59131	2.30465			0.0224884	5.1193e-12									8	1.48609
Q53ET0	CRTC2	CREB-regulated transcription coactivator 2		2		2	0									1.04986	0.854436	0.877694	1.05155	0.616276	0.658144	0.42894	0.262904									4	2	1.69863				0.0119258	0.80336									1	1.16422
Q15392	DHCR24	Delta(24)-sterol reductase	9	6	8	2	1	2.98614	0.789692	1.06059	0.925558	7.92328e-05	0.432413	0.317311	0.479787	0.988832	0.87648	1.00903	1.0464	0.836392	0.827844	0.726553	0.262904	1.09592	0.892713	1.08641	0.929125	0.417325	0.250484	0.268759	0.40717	13	15		9.24302			0.328078	1.29125e-07									12	0.581975
P16403	HIST1H1C	Histone H1.2	3	7	9	2	0	1.24319	0.997433	0.867526	0.832466	0.292134	0.733161	0.108149	0.0249815	1.13185	0.898418	1.00714	1.19408	0.384956	0.942855	0.726553	0.00729083	1.05619	0.95378	0.883391	0.934575	0.581644	0.780894	0.216538	0.40717	9	17	2.53413	0.515404			0.0279585	0.466633									3	1.15759
Q96J02	ITCH	E3 ubiquitin-protein ligase Itchy homolog	5	10	10	2	1	2.23682	1.01115	1.45578	0.930905	0.00272313	0.706253	3.77341e-07	0.479787	1.10177	1.03637	1.30201	1.11555	0.462906	0.317311	0.0367692	0.0541223	1.04155	0.995067	1.15163	1.01064	0.676503	0.662017	0.0851141	0.544547	9	12	2.34351	2.45875			0.0338334	6.32405e-05									9	1.46226
Q9Y2U5	MAP3K2	Mitogen-activated protein kinase kinase kinase 2	3	1	4	2	1	2.05118	0.830665	1.0798	0.810773	0.00680962	0.60945	0.21564	0.0101458	1.45019	0.929831	1.22524	0.873461	0.0342327	0.87067	0.0878087	0.317311	1.30847	1.06327	1.07421	1.07515	0.041566	0.202888	0.371809	0.0508681	3	4	1.69834	1.19952			0.122117	0.0169279									1	1.56328
Q14149	MORC3	MORC family CW-type zinc finger protein 3	13	11	12	2	1	2.20564	0.953701	1.17782	0.967897	0.00314646	0.876424	0.0179484	0.889925	1.81209	0.852962	0.889899	1.08708	0.00124778	0.658144	0.491274	0.112592	1.48706	0.964326	1.02885	0.911044	0.00326261	0.889961	0.648953	0.240801	9	11	2.44866	2.56896			6.46026e-05	5.35901e-11									6	1.69445
P16333	NCK1	Cytoplasmic protein NCK1	6	8	6	2	0	1.84408	1.34681	0.977851	0.923393	0.0187354	0.153933	1	0.393923	1.2673	1.00171	0.941918	0.903401	0.146048	0.480013	0.848218	0.512074	1.44782	1.0756	1.1984	1.00488	0.00594544	0.123165	0.027044	0.684749	13	10	0.175852	2.39585			0.4135	2.09297e-06									6	1.05788
P13797	PLS3	Plastin-3	75	88	76	2	0	1.47335	1.36766	1.01123	1.02524	0.106795	0.139157	0.70079	0.470752	0.911165	1.13133	0.936651	0.93252	0.81557	0.104899	0.848218	0.74706	0.949767	0.878858	1.08211	0.983949	0.793988	0.19359	0.317311	1	109	94		2.47435			0.483069	9.40812e-06									43	1.00537
P51805	PLXNA3	Plexin-A3	2	10	8	2	0	1.71673	0.921068	1.23197	0.981435	0.0332492	0.968486	0.00378516	1	1.39451	0.805718	0.990238	0.979793	0.0566869	0.450146	0.832144	0.796712	1.34168	0.991908	1.14966	1.00902	0.028033	0.769603	0.0851141	0.544547	1	1	1.97535	0.787771			0.042549	0.566562									2	0.519025
P17612	PRKACA	cAMP-dependent protein kinase catalytic subunit alpha	2	2	2	2	0	1.02107	0.807974	1.07775	0.862003	0.680754	0.518104	0.21564	0.0779737	0.848889	0.960436	0.997089	1.67666	0.546455	0.688737	0.778574	2.72028e-12	0.820219	0.785735	0.939745	0.825754	0.134357	0.00613559	0.586612	0.00855185	6	8		1.6135			0.0488117	0.0254889									6	1.29248
P60891	PRPS1	Ribose-phosphate pyrophosphokinase 1	7	6	7	2	0	1.32178	1.14942	0.968942	0.983144	0.208042	0.397469	0.889925	1	0.94145	1.11152	0.972031	0.903075	0.954244	0.136798	0.943097	0.512074	0.984402	0.93905	1.07242	0.998266	1	0.674898	0.371809	0.684749	14	11		30.28	1.67583		0.330082	0.0347154									4	2.13015
Q7Z333-4	SETX	Isoform 4 of Probable helicase senataxin	12	16	12	2	0	1.43127	0.82003	0.934804	0.973774	0.127988	0.563162	0.479787	0.889925	1.44281	0.906324	0.950805	0.993159	0.0372815	1	0.924162	0.700652	1.40654	1.00691	0.999977	0.947333	0.0106384	0.561961	0.908044	0.622646	3	1	3.88047	2.41427			0.0278057	0.196415									4	1.20738
P23497-4	SP100	Isoform Sp100-C of Nuclear autoantigen Sp-100	17	21	18	2	1	2.10908	0.453921	1.10934	0.912647	0.00509693	9.25007e-05	0.112431	0.317311	1.73839	0.86518	0.770521	0.8582	0.00244363	0.770587	0.0449717	0.263806	1.27459	0.891713	1.09265	0.889987	0.0687434	0.250484	0.268759	0.127325	13	5		3.40062	1.13568		0.00733061	8.96147e-05									16	1.54465
Q9Y4K3	TRAF6	TNF receptor-associated factor 6	2	3	2	2	1	1.32266	1.00475	1.06481	0.923558	0.208042	0.733161	0.317311	0.393923	1.39166	0.853548	0.92208	0.878419	0.0566869	0.658144	0.698829	0.376749	1.64856	1.20017	1.26809	1.01761	0.00025416	0.00226044	0.00420358	0.421431	3	2	3.13483	6.924			0.0255531	0.428067									6	1.50159
Q9H4A3-7	WNK1	Isoform 6 of Serine/threonine-protein kinase WNK1	14	19	19	2	0	1.59862	1.12746	1.06096	1.02034	0.0585803	0.433786	0.317311	0.562018	1.30051	1.0191	0.934097	0.977579	0.11629	0.392783	0.772871	0.796712	1.35717	1.06131	1.12766	1.02792	0.0214003	0.202888	0.12848	0.317311	28	29		2.23762	1.34221		0.396455	0.000457393									7	1.50159
Q9UJX5-3	ANAPC4	Isoform 3 of Anaphase-promoting complex subunit 4	3	4	4	2	0	2.55545	0.951768	1.11197	0.894028	0.000589674	0.876424	0.112431	0.193644	1.57808	0.93978	1.01341	0.972696	0.0108578	0.80808	0.726553	0.896989	1.47493	0.983892	0.997586	0.972766	0.00441388	0.882979	0.908044	0.871038	2	3	-0.375271	5.31901			0.736754	0.0042973										1.78118
A1A4S6	ARHGAP10	Rho GTPase-activating protein 10	10	8	7	2	0	1.4531	1.02852	0.965111	0.941868	0.116942	0.654314	0.889925	0.573895	1.41065	0.923537	1.05749	1.10914	0.0480134	0.934769	0.494905	0.0697073	1.76087	0.980756	1.12297	0.978288	3.93631e-05	0.882979	0.156201	1	6	7		1.47865			0.77558	0.023034									5	1.12997
P78357	CNTNAP1	Contactin-associated protein 1	10	8	4	2	0	2.14857	0.856714	0.992594	0.956403	0.00420212	0.753721	0.89706	0.780833	1.349	0.91344	0.953628	0.926838	0.0784906	1	0.924162	0.74706	1.17718	0.922704	1.13255	0.911705	0.192231	0.479839	0.12848	0.240801	3	4		2.60894	1.26276		0.0117664	0.00250407									13	0.271595
Q9Y485	DMXL1	DmX-like protein 1	5	3	3	2	0	3.00644	0.927754	1.14621	0.921275	7.22889e-05	0.93736	0.0414995	0.393923	1.26354	0.975648	1.0296	0.955765	0.157347	0.578905	0.627835	1	1.1664	1.03713	0.964019	0.966785	0.213408	0.317311	0.746803	0.871038	1	6	2.09031	5.3169			0.018115	5.22016e-12										1.54823
Q8TE73	DNAH5	Dynein heavy chain 5, axonemal		2	1	2	0									0.759013	0.738042	1.09863	1.57925	0.226311	0.179756	0.348416	4.8228e-10	1.21479	0.821719	1.89852	1.05364	0.138796	0.0249071	6.77444e-14	0.165603		3		2.48554				0.0178355									1	0.245625
Q92896-2	GLG1	Isoform 2 of Golgi apparatus protein 1	79	72	87	2	0	1.84814	1.2155	2.09256	1.58932	0.017857	0.289258	4.845e-22	2.31092e-12	1.14658	0.704949	1.54495	1.11197	0.338745	0.0887557	0.00113291	0.0697073	1.28532	0.948751	1.41212	1.06298	0.0536298	0.780894	4.81779e-05	0.114806	35	36	3.21967	4.74856			1.08331e-25	6.01625e-20									52	0.727447
Q8NB16	MLKL	Mixed lineage kinase domain-like protein	3	7	7	2	0	2.48672	0.601968	1.09758	0.939124	0.000822279	0.0207584	0.141011	0.573895	1.64173	1.06795	0.7767	0.985735	0.00625953	0.225142	0.0590775	0.700652	1.17219	1.02797	1.05616	0.993582	0.213408	0.389052	0.432351	0.838337	5	3		11.4322	1.81988		6.68388e-07	0.000888233										2.86442
Q96PU5	NEDD4L	E3 ubiquitin-protein ligase NEDD4-like	3	5	6	2	0	2.35247	1.45099	1.64368	1.02458	0.00160518	0.0921638	5.32331e-11	0.562018	1.09494	0.935219	1.06443	0.934652	0.491237	0.80808	0.494905	0.74706	1.0183	1.00002	1.01176	1.03294	0.77879	0.662017	0.818199	0.317311																	3	1.99913
Q9Y5G0	PCDHGB5	Protocadherin gamma-B5	6	7	8	2	0	1.6355	0.666636	1.17427	0.976733	0.0485526	0.0891807	0.0239316	1	1.75775	0.784325	0.801183	0.990642	0.00201874	0.317311	0.0974274	0.700652	1.2378	0.93244	0.81619	0.970499	0.0984835	0.573962	0.0480744	0.871038																	1	1.08339
Q15678	PTPN14	Tyrosine-protein phosphatase non-receptor type 14	9	6	3	2	0	3.29439	1.2402	1.10422	0.954144	2.03505e-05	0.26334	0.141011	0.674828	1.12465	0.95443	1.01851	0.923168	0.409774	0.747338	0.676257	0.665494	1.51207	1.04175	1.37722	0.970345	0.00240163	0.317311	0.000135013	0.871038	4	3		1.77259	1.82527		0.259239	0.0268208									3	0.715769
Q86X27	RALGPS2	Ras-specific guanine nucleotide-releasing factor RalGPS2	4	7	8	2	0	2.84618	1.43608	1.24359	1.02304	0.00015121	0.0971006	0.00271117	0.562018	1.30094	1.14913	0.967093	1.10517	0.11629	0.0796121	0.943097	0.0697073	1.24303	1.00236	0.974895	1.01184	0.0984835	0.662017	0.830445	0.544547	7	7		5.68562			0.0313981	2.41623e-05										1.0295
O75676	RPS6KA4	Ribosomal protein S6 kinase alpha-4	4	10	9	2	0	2.33992	0.934749	1.13791	0.95058	0.00168403	0.93736	0.0539538	0.674828	0.901631	0.891567	0.918826	1.10513	0.7694	0.88537	0.698829	0.0697073	0.927513	0.932047	0.922321	0.956174	0.660047	0.573962	0.441658	0.744149	7	6		2.42881	1.77583		0.150445	1.16705e-05									5	0.770718
O96006	ZBED1	Zinc finger BED domain-containing protein 1	3	5	3	2	0	1.78874	0.508125	1.03325	0.979938	0.0238093	0.00130626	0.525993	1	1.62359	1.00468	0.981698	0.968036	0.00753044	0.480013	0.887061	0.896989	1.27255	1.04533	0.910318	0.954665	0.0687434	0.255399	0.376662	0.622646	4	3	1.15493	2.0623			0.0800161	0.00647488									2
[truncated: 7 more columns]

## Sheet: CMV_MG_12h
Uniprot	Gene Symbol	Description	Peptides	MG132 rescue ratio	Rescue ratio p-value
Q9H0V9-2	LMAN2L	Isoform 2 of VIP36-like protein	1	4.65038	6.72712e-08
Q6ZN30	BNC2	Zinc finger protein basonuclin-2	6	3.75119	2.71608e-06
Q9H1A4	ANAPC1	Anaphase-promoting complex subunit 1	6	3.43018	1.09255e-05
Q15678	PTPN14	Tyrosine-protein phosphatase non-receptor type 14	9	3.29439	2.03505e-05
Q9NRY4	ARHGAP35	Rho GTPase-activating protein 35	20	3.02175	6.90527e-05
Q14527	HLTF	Helicase-like transcription factor	5	3.02085	6.90527e-05
Q9Y485	DMXL1	DmX-like protein 1	5	3.00644	7.22889e-05
Q15392	DHCR24	Delta(24)-sterol reductase	9	2.98614	7.92328e-05
O43734	TRAF3IP2	Adapter protein CIKS	1	2.95276	9.52293e-05
Q86X27	RALGPS2	Ras-specific guanine nucleotide-releasing factor RalGPS2	4	2.84618	0.00015121
Q96NE9	FRMD6	FERM domain-containing protein 6	6	2.78211	0.000209458
Q9UKI2	CDC42EP3	Cdc42 effector protein 3	4	2.77276	0.00021947
Q9H3M7	TXNIP	Thioredoxin-interacting protein	7	2.73931	0.000252524
Q7Z2Z1	TICRR	Treslin	1	2.70528	0.000290646
Q96SB3	PPP1R9B	Neurabin-2	15	2.63945	0.000403976
Q3MIT2	PUS10	Putative tRNA pseudouridine synthase Pus10	1	2.55712	0.000589674
Q9UJX5-3	ANAPC4	Isoform 3 of Anaphase-promoting complex subunit 4	3	2.55545	0.000589674
Q9UJX4	ANAPC5	Anaphase-promoting complex subunit 5	3	2.54681	0.000618306
P46934-4	NEDD4	Isoform 4 of E3 ubiquitin-protein ligase NEDD4	8	2.5109	0.000747649
Q86SQ0	PHLDB2	Pleckstrin homology-like domain family B member 2	26	2.50211	0.000784066
Q8NB16	MLKL	Mixed lineage kinase domain-like protein	3	2.48672	0.000822279
Q7Z3E5	ARMC9	LisH domain-containing protein ARMC9	11	2.41258	0.00120439
Q9HAU0-6	PLEKHA5	Isoform 6 of Pleckstrin homology domain-containing family A member 5	10	2.37544	0.00139028
Q8WV24	PHLDA1	Pleckstrin homology-like domain family A member 1	1	2.37252	0.00145848
Q9UHI8	ADAMTS1	A disintegrin and metalloproteinase with thrombospondin motifs 1	12	2.37237	0.00145848
Q96PU5	NEDD4L	E3 ubiquitin-protein ligase NEDD4-like	3	2.35247	0.00160518
O75676	RPS6KA4	Ribosomal protein S6 kinase alpha-4	4	2.33992	0.00168403
Q9Y4F9	FAM65B	Protein FAM65B	5	2.33121	0.0017668
O75486	SUPT3H	Transcription initiation protein SPT3 homolog	1	2.3096	0.00194484
Q9HA65	TBC1D17	TBC1 domain family member 17	4	2.28635	0.00214098
Q96J02	ITCH	E3 ubiquitin-protein ligase Itchy homolog	5	2.23682	0.00272313
Q14149	MORC3	MORC family CW-type zinc finger protein 3	13	2.20564	0.00314646
Q86XF0	DHFRL1	Dihydrofolate reductase, mitochondrial	3	2.16028	0.0040042
P78357	CNTNAP1	Contactin-associated protein 1	10	2.14857	0.00420212
Q5T5X7	BEND3	BEN domain-containing protein 3	3	2.14146	0.00440985
P30307	CDC25C	M-phase inducer phosphatase 3	1	2.11158	0.00509693
P23497-4	SP100	Isoform Sp100-C of Nuclear autoantigen Sp-100	17	2.10908	0.00509693
Q9P0V3	SH3BP4	SH3 domain-binding protein 4	14	2.08658	0.00561361
P17302	GJA1	Gap junction alpha-1 protein	9	2.05496	0.00680962
P84022	SMAD3	Mothers against decapentaplegic homolog 3	2	2.05449	0.00680962
Q9Y2U5	MAP3K2	Mitogen-activated protein kinase kinase kinase 2	3	2.05118	0.00680962
Q14865	ARID5B	AT-rich interactive domain-containing protein 5B	13	2.04358	0.0071465
Q99962	SH3GL2	Endophilin-A1	1	2.04302	0.0071465
Q96JM2-3	ZNF462	Isoform 3 of Zinc finger protein 462	1	2.00524	0.00826033
Q14511	NEDD9	Enhancer of filamentation 1	3	1.98468	0.00954732
Q8TAM2	TTC8	Tetratricopeptide repeat protein 8	2	1.98121	0.00954732

## Sheet: CMV_MG_18h
Uniprot	Gene Symbol	Description	Peptides	MG132 rescue ratio	Rescue ratio p-value
Q5T5X7	BEND3	BEN domain-containing protein 3	1	5.62384	5.54033e-19
P54756	EPHA5	Ephrin type-A receptor 5	2	3.66456	1.44356e-11
P41220	RGS2	Regulator of G-protein signaling 2	2	3.11589	2.61399e-09
P01100	FOS	Proto-oncogene c-Fos	3	2.90681	2.07933e-08
P09603	CSF1	Macrophage colony-stimulating factor 1	2	2.7477	1.02576e-07
O95067	CCNB2	G2/mitotic-specific cyclin-B2	2	2.72002	1.38538e-07
O76061	STC2	Stanniocalcin-2	1	2.61457	4.1822e-07
P52799	EFNB2	Ephrin-B2	4	2.51067	1.14541e-06
P55040	GEM	GTP-binding protein GEM	1	2.35884	5.2061e-06
Q14527	HLTF	Helicase-like transcription factor	9	2.32529	7.04754e-06
P28360	MSX1	Homeobox protein MSX-1	3	2.18454	3.19569e-05
P54753	EPHB3	Ephrin type-B receptor 3	6	2.1733	3.53363e-05
Q13322	GRB10	Growth factor receptor-bound protein 10	3	2.1299	5.28004e-05
A6ZKI3	FAM127A	Protein FAM127A	2	2.08303	8.71156e-05
P48740-2	MASP1	Isoform 2 of Mannan-binding lectin serine protease 1	7	2.06859	9.62721e-05
Q96JG8-4	MAGED4	Isoform 4 of Melanoma-associated antigen D4	5	2.03665	0.000129872
Q9NTJ4-4	MAN2C1	Isoform 4 of Alpha-mannosidase 2C1	1	2.03428	0.000143477
Q15048	LRRC14	Leucine-rich repeat-containing protein 14	1	1.98616	0.000213529
P08697	SERPINF2	Alpha-2-antiplasmin	1	1.95257	0.000317269
Q86Y39	NDUFA11	NADH dehydrogenase [ubiquinone] 1 alpha subcomplex subunit 11	5	1.91217	0.000470529
O95243	MBD4	Methyl-CpG-binding domain protein 4	7	1.90261	0.000519081
O15194	CTDSPL	CTD small phosphatase-like protein	1	1.89398	0.000572565
Q15014	MORF4L2	Mortality factor 4-like protein 2	13	1.8697	0.00069633
Q9Y561	LRP12	Low-density lipoprotein receptor-related protein 12	3	1.84942	0.000846335
Q9Y4G2	PLEKHM1	Pleckstrin homology domain-containing family M member 1	3	1.81979	0.00113266
Q14149	MORC3	MORC family CW-type zinc finger protein 3	11	1.81209	0.00124778
O43164	PJA2	E3 ubiquitin-protein ligase Praja-2	7	1.80921	0.00124778
Q86VI3	IQGAP3	Ras GTPase-activating-like protein IQGAP3	20	1.80817	0.00124778
Q9BRS2	RIOK1	Serine/threonine-protein kinase RIO1	3	1.80122	0.00137434
Q9NQS7	INCENP	Inner centromere protein	4	1.79438	0.00151345
Q7Z5L7-3	PODN	Isoform 3 of Podocan	2	1.79136	0.00151345
Q9H2G9	BLZF1	Golgin-45	12	1.78788	0.00151345
O75689-2	ADAP1	Isoform 2 of Arf-GAP with dual PH domain-containing protein 1	1	1.76799	0.00183427
Q86YV9	HPS6	Hermansky-Pudlak syndrome 6 protein	2	1.76253	0.00201874
Q9Y5G0	PCDHGB5	Protocadherin gamma-B5	7	1.75775	0.00201874
O14939	PLD2	Phospholipase D2	1	1.74902	0.00222129
Q66K89	E4F1	Transcription factor E4F1	1	1.74255	0.00244363
Q6PID6	TTC33	Tetratricopeptide repeat protein 33	4	1.7391	0.00244363
P23497-4	SP100	Isoform Sp100-C of Nuclear autoantigen Sp-100	21	1.73839	0.00244363
Q8IX01	SUGP2	SURP and G-patch domain-containing protein 2	17	1.7365	0.00244363
Q9H1A4	ANAPC1	Anaphase-promoting complex subunit 1	11	1.70597	0.00324888
Q15831	STK11	Serine/threonine-protein kinase STK11	1	1.69743	0.00357076
P55899	FCGRT	IgG receptor FcRn large subunit p51	4	1.69373	0.00392355
Q99962	SH3GL2	Endophilin-A1	1	1.69372	0.00392355
Q9NYF3	FAM53C	Protein FAM53C	3	1.68474	0.00431009
Q8N4S0	CCDC82	Coiled-coil domain-containing protein 82	4	1.68118	0.00431009
Q9BY41	HDAC8	Histone deacetylase 8	1	1.67413	0.00473347
O60238	BNIP3L	BCL2/adenovirus E1B 19 kDa protein-interacting protein 3-like	2	1.66941	0.00473347
O14730	RIOK3	Serine/threonine-protein kinase RIO3	7	1.6693	0.00473347
Q8NB16	MLKL	Mixed lineage kinase domain-like protein	7	1.64173	0.00625953
Q03113	GNA12	Guanine nucleotide-binding protein subunit alpha-12	6	1.63931	0.00625953
Q99715	COL12A1	Collagen alpha-1(XII) chain	147	1.63197	0.00686668
Q9UKU6	TRHDE	Thyrotropin-releasing hormone-degrading ectoenzyme	9	1.6308	0.00686668
Q8N0W4-2	NLGN4X	Isoform 2 of Neuroligin-4, X-linked	1	1.62644	0.00686668
O96006	ZBED1	Zinc finger BED domain-containing protein 1	5	1.62359	0.00753044
P28347	TEAD1	Transcriptional enhancer factor TEF-1	1	1.61878	0.00753044
Q13671	RIN1	Ras and Rab interactor 1	9	1.61417	0.00825583
Q14094	CCNI	Cyclin-I	2	1.6037	0.00904822
P01008	SERPINC1	Antithrombin-III	2	1.58936	0.00991345
Q53HC5	KLHL26	Kelch-like protein 26	2	1.58787	0.00991345

## Sheet: CMV_MG_24h
Uniprot	Gene Symbol	Description	Peptides	MG132 rescue ratio	Rescue ratio p-value
Q99418	CYTH2	Cytohesin-2	1	3.57386	1.11472e-19
Q5T7W7	TSTD2	Thiosulfate sulfurtransferase/rhodanese-like domain-containing protein 2	1	2.69863	1.11153e-12
P12107	COL11A1	Collagen alpha-1(XI) chain	1	2.60694	6.07408e-12
Q5T5X7	BEND3	BEN domain-containing protein 3	3	2.47555	7.07008e-11
Q9UJX6	ANAPC2	Anaphase-promoting complex subunit 2	1	2.26046	4.43985e-09
Q6UUV9-2	CRTC1	Isoform 2 of CREB-regulated transcription coactivator 1	1	2.22656	7.78343e-09
Q9BRT8	CBWD1	COBW domain-containing protein 1	1	1.99625	5.47805e-07
Q14527	HLTF	Helicase-like transcription factor	8	1.94946	1.35851e-06
Q9NZ94	NLGN3	Neuroligin-3	1	1.88059	4.77795e-06
P09603	CSF1	Macrophage colony-stimulating factor 1	1	1.86362	6.82059e-06
Q8N4S0	CCDC82	Coiled-coil domain-containing protein 82	5	1.84635	8.14412e-06
A6ZKI3	FAM127A	Protein FAM127A	3	1.76906	3.31072e-05
A1A4S6	ARHGAP10	Rho GTPase-activating protein 10	7	1.76087	3.93631e-05
Q8IX01	SUGP2	SURP and G-patch domain-containing protein 2	12	1.75656	3.93631e-05
O00221	NFKBIE	NF-kappa-B inhibitor epsilon	3	1.71809	7.82275e-05
Q14653	IRF3	Interferon regulatory factor 3	3	1.69615	0.000109892
Q86XP1	DGKH	Diacylglycerol kinase eta	1	1.69483	0.000130127
Q8IVF5-2	TIAM2	Isoform 2 of T-lymphoma invasion and metastasis-inducing protein 2	1	1.6921	0.000130127
Q9UHW5-2	GPN3	Isoform 2 of GPN-loop GTPase 3	1	1.68416	0.000153989
Q99962	SH3GL2	Endophilin-A1	1	1.68021	0.000153989
P98174	FGD1	FYVE, RhoGEF and PH domain-containing protein 1	4	1.6727	0.000182106
Q9UK97	FBXO9	F-box only protein 9	2	1.65974	0.000215211
Q9Y4K3	TRAF6	TNF receptor-associated factor 6	2	1.64856	0.00025416
Q8IYR2	SMYD4	SET and MYND domain-containing protein 4	1	1.64802	0.00025416
P52799	EFNB2	Ephrin-B2	4	1.63951	0.000299945
Q15038	DAZAP2	DAZ-associated protein 2	1	1.63818	0.000299945
O14641	DVL2	Segment polarity protein dishevelled homolog DVL-2	11	1.63341	0.000353721
Q86VP3-2	PACS2	Isoform 2 of Phosphofurin acidic cluster sorting protein 2	2	1.62789	0.000353721
Q8WWN8	ARAP3	Arf-GAP with Rho-GAP domain, ANK repeat and PH domain-containing protein 3	3	1.6113	0.000490821
Q8WV24	PHLDA1	Pleckstrin homology-like domain family A member 1	1	1.61097	0.000490821
Q8N2Q7	NLGN1	Neuroligin-1	2	1.58984	0.000678935
O60566-3	BUB1B	Isoform 3 of Mitotic checkpoint serine/threonine-protein kinase BUB1 beta	1	1.56085	0.00109774
O95243	MBD4	Methyl-CpG-binding domain protein 4	6	1.55108	0.00128618
Q96JK2	DCAF5	DDB1- and CUL4-associated factor 5	6	1.54216	0.00150561
P32754	HPD	4-hydroxyphenylpyruvate dioxygenase	1	1.54139	0.00150561
Q13490	BIRC2	Baculoviral IAP repeat-containing protein 2	7	1.53644	0.00150561
Q12882	DPYD	Dihydropyrimidine dehydrogenase [NADP(+)]	6	1.52573	0.00176086
Q53GA4	PHLDA2	Pleckstrin homology-like domain family A member 2	3	1.52032	0.00205743
Q6PID6	TTC33	Tetratricopeptide repeat protein 33	6	1.51762	0.00205743
Q8IWZ6	BBS7	Bardet-Biedl syndrome 7 protein	2	1.51737	0.00205743
Q15678	PTPN14	Tyrosine-protein phosphatase non-receptor type 14	3	1.51207	0.00240163
Q8TDX6	CSGALNACT1	Chondroitin sulfate N-acetylgalactosaminyltransferase 1	1	1.51038	0.00240163
Q03113	GNA12	Guanine nucleotide-binding protein subunit alpha-12	1	1.51014	0.00240163
P48740-2	MASP1	Isoform 2 of Mannan-binding lectin serine protease 1	11	1.50659	0.00240163
Q9HAD4	WDR41	WD repeat-containing protein 41	4	1.50401	0.00280063
Q7Z3E5	ARMC9	LisH domain-containing protein ARMC9	6	1.50389	0.00280063
P78560	CRADD	Death domain-containing protein CRADD	1	1.50196	0.00280063

## Sheet: CMV_Leu_12h 
Uniprot	Gene Symbol	Description	Peptides	Leupeptin rescue ratio	Rescue ratio p-value	MG132 rescue ratio
Q9BV29-2	C15orf57	Isoform 2 of Uncharacterized protein C15orf57	1	3.30382	5.34725e-54	1.45275
Q7Z2Z1	TICRR	Treslin	1	3.116	2.75719e-49	2.70528
Q3MIT2	PUS10	Putative tRNA pseudouridine synthase Pus10	1	2.97964	1.35879e-45	2.55712
Q92896-2	GLG1	Isoform 2 of Golgi apparatus protein 1	79	2.09256	4.845e-22	1.84814
Q9BW66-3	CINP	Isoform 3 of Cyclin-dependent kinase 2-interacting protein	1	1.71693	7.57974e-13	1.02753
Q8IVV7	GID4	Glucose-induced degradation protein 4 homolog	1	1.64723	3.15671e-11	1.53487
Q96PU5	NEDD4L	E3 ubiquitin-protein ligase NEDD4-like	3	1.64368	5.32331e-11	2.35247
Q96QP1	ALPK1	Alpha-protein kinase 1	1	1.5811	1.15309e-09	1.79968
Q15389	ANGPT1	Angiopoietin-1	2	1.55601	3.13642e-09	1.55704
Q6NW40	RGMB	RGM domain family member B	1	1.53898	8.41839e-09	0.777229
P46934-4	NEDD4	Isoform 4 of E3 ubiquitin-protein ligase NEDD4	8	1.51761	2.22824e-08	2.5109
P17302	GJA1	Gap junction alpha-1 protein	9	1.51232	3.60549e-08	2.05496

## Sheet: CMV_Leu_18h
Uniprot	Gene Symbol	Description	Peptides	Leupeptin rescue ratio	Rescue ratio p-value	MG132 rescue ratio
Q5TYW1	ZNF658	Zinc finger protein 658	1	2.77671	0.011888	1.56636
P54756	EPHA5	Ephrin type-A receptor 5	1	2.35997	1.44356e-11	3.66456
P54753	EPHB3	Ephrin type-B receptor 3	1	2.02712	3.53363e-05	2.1733
O14939	PLD2	Phospholipase D2	1	1.8232	0.00222129	1.74902
P52799	EFNB2	Ephrin-B2	1	1.82213	1.14541e-06	2.51067
Q86Y39	NDUFA11	NADH dehydrogenase [ubiquinone] 1 alpha subcomplex subunit 11	1	1.69363	0.000470529	1.91217
Q15582	TGFBI	Transforming growth factor-beta-induced protein ig-h3	1	1.65717	0.018603	1.51687
P48740-2	MASP1	Isoform 2 of Mannan-binding lectin serine protease 1	1	1.65221	9.62721e-05	2.06859
P55899	FCGRT	IgG receptor FcRn large subunit p51	1	1.64115	0.00392355	1.69373
O75689-2	ADAP1	Isoform 2 of Arf-GAP with dual PH domain-containing protein 1	1	1.63311	0.00183427	1.76799
Q92896-2	GLG1	Isoform 2 of Golgi apparatus protein 1	1	1.54495	0.338745	1.14658
O75197	LRP5	Low-density lipoprotein receptor-related protein 5	1	1.52097	0.146048	1.274

## Sheet: CMV_Leu_24h
Uniprot	Gene Symbol	Description	Peptides	Leupeptin rescue ratio	Rescue ratio p-value	MG132 rescue ratio
Q6UUV9-2	CRTC1	Isoform 2 of CREB-regulated transcription coactivator 1	1	2.51145	7.78343e-09	2.22656
P12107	COL11A1	Collagen alpha-1(XI) chain	1	2.1892	6.07408e-12	2.60694
Q9UL12	SARDH	Sarcosine dehydrogenase, mitochondrial	1	1.92143	0.213408	1.16727
Q8TE73	DNAH5	Dynein heavy chain 5, axonemal	1	1.89852	0.138796	1.21479
P52799	EFNB2	Ephrin-B2	4	1.54513	0.000299945	1.63951
P26022	PTX3	Pentraxin-related protein PTX3	1	1.52345	0.00797201	1.4307

## Sheet: irCMV_MG_12h
Uniprot	Gene Symbol	Description	Peptides	MG132 rescue ratio	Rescue ratio p-value
Q9HA65	TBC1D17	TBC1 domain family member 17	4	2.43982	0.000363281
P05412	JUN	Transcription factor AP-1	1	2.26982	0.00095196
Q9H0W5	CCDC8	Coiled-coil domain-containing protein 8	1	2.09925	0.00250316
P17861-2	XBP1	Isoform 2 of X-box-binding protein 1	4	2.06937	0.00296885
Q9NS91	RAD18	E3 ubiquitin-protein ligase RAD18	1	2.0239	0.00394462
Q9P289	STK26	Serine/threonine-protein kinase 26	1	2.01259	0.00417514
O60673	REV3L	DNA polymerase zeta catalytic subunit	1	1.94662	0.00586803
Q5VYV7	SLX4IP	Protein SLX4IP	1	1.88949	0.0082396

## Sheet: irCMV_MG_18h
Uniprot	Gene Symbol	Description	Peptides	MG132 rescue ratio	Rescue ratio p-value
O76082-3	SLC22A5	Isoform 3 of Solute carrier family 22 member 5	1	3.30786	4.04055e-22
P49747	COMP	Cartilage oligomeric matrix protein	3	1.64577	8.32982e-06
P02748	C9	Complement component C9	1	1.61756	1.56658e-05
Q15398	DLGAP5	Disks large-associated protein 5	1	1.61742	1.56658e-05
O00762	UBE2C	Ubiquitin-conjugating enzyme E2 C	2	1.60697	1.93084e-05
P04183	TK1	Thymidine kinase, cytosolic	2	1.57946	3.59807e-05
Q9BXL8	CDCA4	Cell division cycle-associated protein 4	1	1.57618	3.59807e-05
Q9NPJ4	PNRC2	Proline-rich nuclear receptor coactivator 2	1	1.55826	5.42593e-05
Q9ULK6	RNF150	RING finger protein 150	1	1.55153	6.65431e-05

[truncated: 13 more sheets: irCMV_MG_24h, irCMV_Leu_12h, irCMV_Leu_18h, irCMV_Leu_24h, pSILAC, RNA_Protein, RNA_Cluster 1, RNA_Cluster 2, RNA_Cluster 3, RNA_Cluster 4, RNA_Cluster 5, RNA_Cluster 6, RNA_Cluster 7]
