# Supplementary material for: High-Definition Analysis of Host Protein Stability during Human Cytomegalovirus Infection Reveals Antiviral Factors and Viral Evasion Mechanisms
Source: Cell Host Microbe. 2018 Sep 12;24(3):447–460.e11. doi: 10.1016/j.chom.2018.07.011 (PMC6146656; doi:10.1016/j.chom.2018.07.011)
Supplement: Table S3. Analysis of Synthesized Proteins from the 18-hr pSILAC Screen, Related to Figure 2 — (A) Human proteins with KsynHCMV/Ksynmock > 3 and p < 0.05. (B) Viral proteins with p < 0.05. (C) Enrichment of functional pathways among human proteins from Table S3A. [file mmc4.xlsx]

## Sheet: Table S3A
Uniprot	Gene Symbol	Description	KsynHCMV/Ksynmock	p	-log(10) p	Interferon induced	Notes
P09913	IFIT2	Interferon-induced protein with tetratricopeptide repeats 2	77.7282	3.02702e-18	-17.519	Yes
P20592	MX2	Interferon-induced GTP-binding protein Mx2	63.1182	0.000435236	-3.36128	Yes
P20591	MX1	Interferon-induced GTP-binding protein Mx1	57.5186	0.00106978	-2.9707	Yes
P18848	ATF4	Cyclic AMP-dependent transcription factor ATF-4	28.515	0.0321844	-1.49235	Yes
P18847	ATF3	Cyclic AMP-dependent transcription factor ATF-3	26.8899	0.00560075	-2.25175	Yes
P13682	ZNF35	Zinc finger protein 35	21.6722	0.0221625	-1.65438	N/A
P43354	NR4A2	Nuclear receptor subfamily 4 group A member 2	18.7565	0.00108531	-2.96445	No
P05161	ISG15	Ubiquitin-like protein ISG15	18.1237	1.67821e-06	-5.77515	Yes
P09914	IFIT1	Interferon-induced protein with tetratricopeptide repeats 1	16.2376	1.00201e-09	-8.99913	Yes
P09871	C1S	Complement C1s subcomponent	15.2728	0.00108773	-2.96348	Yes
Q15113	PCOLCE	Procollagen C-endopeptidase enhancer 1	14.422	3.14416e-09	-8.5025	No
O95786	DDX58	Probable ATP-dependent RNA helicase DDX58	13.3475	4.93276e-05	-4.30691	Yes
O14879	IFIT3	Interferon-induced protein with tetratricopeptide repeats 3	13.2385	1.48453e-31	-30.8284	Yes
Q8NHU3	SGMS2	Phosphatidylcholine:ceramide cholinephosphotransferase 2	13.2191	0.0186881	-1.72844	No
Q08170	SRSF4	Serine/arginine-rich splicing factor 4	13.165	0.00623417	-2.20522	N/A
Q8N6M9	ZFAND2A	AN1-type zinc finger protein 2A	11.9857	0.00709811	-2.14886	Yes	Type II only
P02452	COL1A1	Collagen alpha-1(I) chain	10.8281	1.62567e-05	-4.78897	Yes
Q15646	OASL	2'-5'-oligoadenylate synthase-like protein	10.8037	1.02586e-10	-9.98891	Yes
P10909-2	CLU	Isoform 2 of Clusterin	10.735	2.49144e-05	-4.60355	Yes
Q9BYX4	IFIH1	Interferon-induced helicase C domain-containing protein 1	10.021	4.0703e-06	-5.39037	Yes
P15036	ETS2	Protein C-ets-2	8.12522	0.0238296	-1.62288	Yes
O43474	KLF4	Krueppel-like factor 4	7.72536	9.82733e-05	-4.00756	Yes
Q7Z2W4	ZC3HAV1	Zinc finger CCCH-type antiviral protein 1	7.45963	3.16505e-06	-5.49962	Yes
P09601	HMOX1	Heme oxygenase 1	7.10281	6.1995e-08	-7.20764	No
Q07820	MCL1	Induced myeloid leukemia cell differentiation protein Mcl-1	7.07221	0.00065528	-3.18357	Yes
Q86Y91-4	KIF18B	Isoform 4 of Kinesin-like protein KIF18B	6.35585	0.00512533	-2.29028	No
P10768	ESD	S-formylglutathione hydrolase	5.98475	0.0277278	-1.55709	No
P00736	C1R	Complement C1r subcomponent	5.92366	4.0746e-12	-11.3899	Yes
Q6ULP2	AFTPH	Aftiphilin	5.62907	0.00625668	-2.20366	Yes	Mouse data
Q8TCB0	IFI44	Interferon-induced protein 44	5.24765	0.00260816	-2.58367	Yes
P48740-2	MASP1	Isoform 2 of Mannan-binding lectin serine protease 1	5.14942	5.51328e-08	-7.25859	N/A
P48745	NOV	Protein NOV homolog	5.05918	0.000419689	-3.37707	No
Q15583	TGIF1	Homeobox protein TGIF1	4.9811	8.01796e-06	-5.09594	Yes
P05452	CLEC3B	Tetranectin	4.86735	0.00907971	-2.04193	No
P34096	RNASE4	Ribonuclease 4	4.68148	0.000110482	-3.95671	No
Q9NPD8	UBE2T	Ubiquitin-conjugating enzyme E2 T	4.59584	0.00854095	-2.06849	No
P01100	FOS	Proto-oncogene c-Fos	4.56423	1.4969e-05	-4.82481	No
Q69YN4	KIAA1429	Protein virilizer homolog	4.52993	0.0113922	-1.94339	N/A
Q8TAA5	GRPEL2	GrpE protein homolog 2, mitochondrial	4.46625	1.4978e-07	-6.82455	Yes
P46531	NOTCH1	Neurogenic locus notch homolog protein 1	4.45708	0.00414027	-2.38297	Yes
P49917	LIG4	DNA ligase 4	4.18527	0.00692658	-2.15948	Yes
O15054-1	KDM6B	Isoform 1 of Lysine-specific demethylase 6B	4.08097	0.00113815	-2.9438	Yes	Type II only
Q7Z6E9	RBBP6	E3 ubiquitin-protein ligase RBBP6	4.04788	0.0123225	-1.9093	Yes
P07585	DCN	Decorin	4.04325	5.87824e-11	-10.2308	N/A
Q9BRT6	LLPH	Protein LLP homolog	3.92848	0.0457995	-1.33914	No
Q9UBS3	DNAJB9	DnaJ homolog subfamily B member 9	3.84969	8.18865e-05	-4.08679	Yes
P16035	TIMP2	Metalloproteinase inhibitor 2	3.72723	2.62624e-08	-7.58067	No
Q15545	TAF7	Transcription initiation factor TFIID subunit 7	3.70257	1.44957e-07	-6.83876	Yes	Mouse data
P01034	CST3	Cystatin-C	3.54039	1.28856e-06	-5.88989	Yes	Mouse data
Q15475	SIX1	Homeobox protein SIX1	3.49614	0.0205449	-1.6873	Yes
Q562F6	SGO2	Shugoshin 2	3.47951	0.0192894	-1.71468	N/A
P53539	FOSB	Protein fosB	3.38872	0.000137372	-3.8621	No
Q96N46	TTC14	Tetratricopeptide repeat protein 14	3.32693	0.00431862	-2.36465	Yes	Mouse data
P54764	EPHA4	Ephrin type-A receptor 4	3.21058	0.000147337	-3.83169	No
O75807	PPP1R15A	Protein phosphatase 1 regulatory subunit 15A	3.14718	0.00105472	-2.97686	Yes
P08195	SLC3A2	4F2 cell-surface antigen heavy chain	3.12666	1.37559e-08	-7.86151	Yes
P08603	CFH	Complement factor H	3.12281	5.47711e-12	-11.2614	Yes
P78362-2	SRPK2	Isoform 2 of SRSF protein kinase 2	3.04997	0.00491164	-2.30877	No
Q16763	UBE2S	Ubiquitin-conjugating enzyme E2 S	3.0331	2.1952e-06	-5.65853	Yes
Q8TAD8	SNIP1	Smad nuclear-interacting protein 1	3.02752	0.000196969	-3.7056	N/A
Q9UKU9	ANGPTL2	Angiopoietin-related protein 2	3.02523	0.0102722	-1.98833	Yes
Q9H040	SPRTN	SprT-like domain-containing protein Spartan	3.02475	0.0180613	-1.74325	N/A
Q9Y2V7	COG6	Conserved oligomeric Golgi complex subunit 6	3.02286	4.65897e-11	-10.3317	No
Q9NQZ2	UTP3	Something about silencing protein 10	3.02116	0.0091344	-2.03932	Yes	Mouse data

## Sheet: Table S3B
Uniprot	Gene Symbol	Description	p	-log(10) p
Q6SWA0	UL31	Uncharacterized protein UL31	0	>250
ORFL251W	ORFL251W	ORFL251W	0	>250
Q6SW37-2	UL112-2	Isoform p50 of Early phosphoprotein p84	0	>250
ORFL87W_(UL31)	ORFL87W_(UL31)	ORFL87W_(UL31)	0	>250
F5HCM1	UL123	55 kDa immediate-early protein 1 (VIE1)	5.84609e-48	47.2331
F5HAY6	UL36	Viral inhibitor of caspase-8-induced apoptosis (VICA)	4.25634e-38	37.371
Q6SW59	UL83	65 kDa phosphoprotein pp65	2.91167e-29	28.5359
Q6SW29	UL122	Viral transcription factor IE2 (VIE2)	9.89151e-26	25.0047
F5HC97	UL44	DNA polymerase processivity factor (VPAP)	3.96331e-12	11.4019
Q6SW77	UL54	DNA polymerase catalytic subunit (DPOL)	7.13534e-12	11.1466
F5HB40	UL84	Protein UL84	4.14975e-11	10.382
F5HAC7	UL94	Capsid-binding protein UL16 homolog (UL16)	1.84504e-10	9.73399
F5HG68	UL16	Protein UL16 (UL16P)	7.72636e-09	8.11203
Q6SW37	UL112	Early phosphoprotein p84 (EP84)	1.04641e-08	7.9803
F5HHT4	UL17	Protein UL17	1.28511e-08	7.89106
F7V998	UL150A	Uncharacterized protein UL150A (U150A)	1.47552e-08	7.83105
F5HAQ7	UL135	Protein UL135	2.08509e-08	7.68088
F5H8Q3	UL148	Membrane protein UL148	1.10542e-07	6.95647
F5HF49	UL98	Alkaline nuclease (AN)	1.29419e-07	6.888
Q6SW04	IRS1	Protein IRS1	1.3169e-07	6.88045
F5HEN8	UL105	Probable ATP-dependent helicase UL105 (HELI)	1.49008e-07	6.82679
F5HGQ8	UL138	Protein UL138	4.01255e-07	6.39658
F5HET1	UL78	Protein UL78	6.08435e-07	6.21579
F5HC16	UL34	Transcriptional regulator UL34	6.40461e-07	6.19351
F5H991	US26	Protein US26	1.24939e-06	5.9033
F5HBC6	UL82	Protein pp71	4.75629e-06	5.32273
Q6SW73	UL69	Transcriptional regulator UL69	5.44288e-06	5.26417
F5HF90	UL22A	Glycoprotein UL22A	9.38235e-06	5.02769
F5HI87	UL99	Tegument protein UL99 (TG11)	1.03624e-05	4.98454
F5HHL7	UL148D	Protein UL148D	1.05127e-05	4.97828
Q6SW87	UL45	Ribonucleoside-diphosphate reductase large subunit-like protein UL45 (RRL)	1.42193e-05	4.84712
Q6SWA3	UL29	Protein UL29/28 (UL298)	2.01752e-05	4.69518
F5HB53	UL55	Envelope glycoprotein B (gB)	2.57534e-05	4.58917
F5H8S6	US24	Tegument protein US24	3.15784e-05	4.50061
F5HGC2	UL30	Uncharacterized protein UL30	3.21515e-05	4.4928
F5HEA3	UL71	Tegument protein UL71	3.40621e-05	4.46773
Q6SW46	UL97	Serine/threonine protein kinase UL97	3.82942e-05	4.41687
Q6RJQ3	UL141	Protein UL141	3.99892e-05	4.39806
F5HI85	UL114	Uracil-DNA glycosylase (UNG)	4.2714e-05	4.36943
Q6SW62	UL80	Protease precursor (PPR)	8.82037e-05	4.05451
Q6SW94-2	UL37-2	Isoform vMIA of UL37 immediate early glycoprotein (VGLI)	0.000100019	3.99992
F5HDQ6	UL57	Major DNA-binding protein (DNBI)	0.000136069	3.86624
ORFS343C.iORF1	ORFS343C.iORF1	ORFS343C.iORF1	0.000136961	3.8634
F5HFA5	UL117	Protein UL117	0.000233423	3.63186
F5HC33	US9	Membrane glycoprotein US9 (US09)	0.000235605	3.62782
ORFL294W	ORFL294W	ORFL294W	0.000303656	3.51762
Q6SWC6	UL4	Envelope glycoprotein UL4 (UL04)	0.000465346	3.33222
F5HFJ7	US10	Membrane glycoprotein US10	0.000494243	3.30606
F5HDC7	US22	Tegument protein US22	0.000509161	3.29315
Q6SW79	UL52	DNA packaging protein UL32 homolog	0.000620918	3.20697
Q6SW92	UL40	Protein UL40	0.000752459	3.12352
Q6SW81	UL50	Nuclear egress membrane protein	0.000863898	3.06354
F5HF44	UL145	Protein UL145	0.00101506	2.99351
Q6SW10	UL133	Protein UL133	0.00120964	2.91734
Q6SW70	UL72	Deoxyuridine 5'-triphosphate nucleotidohydrolase (DUT)	0.00143105	2.84435
F5HAZ3	US23	Protein US23	0.00144457	2.84026
F5HE12	UL35	Tegument protein UL35	0.0019338	2.71359
Q6SWA4	UL27	Uncharacterized protein UL27	0.00197643	2.70412
Q6SVX2	TRS1	Protein TRS1	0.00226918	2.64413
F5HE44	US12	Uncharacterized protein US12	0.00409808	2.38742
F5HDM3	UL23	Tegument protein UL23	0.00530018	2.27571
F5HC14	UL119	Viral Fc-gamma receptor-like protein UL119	0.0060071	2.22134
Q6SW98	UL33	G-protein coupled receptor homolog UL33	0.00668821	2.17469
F5HEU0	US3	Membrane glycoprotein US3 (US03)	0.0105493	1.97678
Q6SW99	UL32	Tegument protein pp150	0.010849	1.96461
F5HCP3	UL130	Envelope glycoprotein UL130	0.0131851	1.87992
F5HG51	UL70	DNA primase UL70 (PRIM)	0.0145642	1.83671
Q6SW67	UL75	Envelope glycoprotein H (gH)	0.0178902	1.74739
F5HG98	UL38	Protein UL38	0.0186294	1.7298
F5H9N4	UL24	Tegument protein UL24 (VP22)	0.020483	1.68861
F5H8R6	UL96	Protein UL96	0.0215555	1.66644
Q6SWD0	RL12	Uncharacterized protein RL12	0.0310377	1.50811

## Sheet: Table S3C
Enrichment of functional pathways among human proteins with KsynHCMV/Ksynmock>3 and p<0.05
Antiviral defense, p= 1.3e-4
P20591	MX1	Interferon-induced GTP-binding protein Mx1
P20592	MX2	Interferon-induced GTP-binding protein Mx2
P05161	ISG15	Ubiquitin-like protein ISG15
Q9BYX4	IFIH1	Interferon-induced helicase C domain-containing protein 1
O95786	DDX58	Probable ATP-dependent RNA helicase DDX58
Q7Z2W4	ZC3HAV1	Zinc finger CCCH-type antiviral protein 1
Nucleolus, p= 0.0095
Q15475	SIX1	Homeobox protein SIX1
O43474	KLF4	Krueppel-like factor 4
Q7Z6E9	RBBP6	E3 ubiquitin-protein ligase RBBP6
P18847	ATF3	Cyclic AMP-dependent transcription factor ATF-3
P78362	SRPK2	Isoform 2 of SRSF protein kinase 2
Q15646	OASL	2'-5'-oligoadenylate synthase-like protein
Q9UBS3	DNAJB9	DnaJ homolog subfamily B member 9
P09601	HMOX1	Heme oxygenase 1
Q15545	TAF7	Transcription initiation factor TFIID subunit 7
P01100	FOS	Proto-oncogene c-Fos
Q9NQZ2	UTP3	Something about silencing protein 10
Innate immunity, p= 3.0e-5
P48740	MASP1	Isoform 2 of Mannan-binding lectin serine protease 1
O95786	DDX58	Probable ATP-dependent RNA helicase DDX58
P08603	CFH	Complement factor H
P10909	CLU	Isoform 2 of Clusterin
P09871	C1S	Complement C1s subcomponent
Q9BYX4	IFIH1	Interferon-induced helicase C domain-containing protein 1
P00736	C1R	Complement C1r subcomponent
Fos transforming protein, p=0.002
P18847	ATF3	Cyclic AMP-dependent transcription factor ATF-3
P01100	FOS	Proto-oncogene c-Fos
P53539	FOSB	Protein fosB
Interferon-induced 56K protein, p=0.002
P09914	IFIT1	Interferon-induced protein with tetratricopeptide repeats 1
O14879	IFIT3	Interferon-induced protein with tetratricopeptide repeats 3
P09913	IFIT2	Interferon-induced protein with tetratricopeptide repeats 2
Sequence-specific DNA binding, p=0.0012
Q15475	SIX1	Homeobox protein SIX1
O43474	KLF4	Krueppel-like factor 4
P46531	NOTCH1	Neurogenic locus notch homolog protein 1
P18848	ATF4	Cyclic AMP-dependent transcription factor ATF-4
P18847	ATF3	Cyclic AMP-dependent transcription factor ATF-3
P13682	ZNF35	Zinc finger protein 35
P43354	NR4A2	Nuclear receptor subfamily 4 group A member 2
P15036	ETS2	Protein C-ets-2
Q15545	TAF7	Transcription initiation factor TFIID subunit 7
Q15583	TGIF1	Homeobox protein TGIF1
P01100	FOS	Proto-oncogene c-Fos
P53539	FOSB	Protein fosB
Extracellular region part, p=0.021
P07585	DCN	Decorin
P48740	MASP1	Isoform 2 of Mannan-binding lectin serine protease 1
P16035	TIMP2	Metalloproteinase inhibitor 2
P08603	CFH	Complement factor H
P10909	CLU	Isoform 2 of Clusterin
P02452	COL1A1	Collagen alpha-1(I) chain
P48745	NOV	Protein NOV homolog
P09601	HMOX1	Heme oxygenase 1
Q9UKU9	ANGPTL2	Angiopoietin-related protein 2
P05161	ISG15	Ubiquitin-like protein ISG15
P01034	CST3	Cystatin-C
