# Supplementary material for: High-Definition Analysis of Host Protein Stability during Human Cytomegalovirus Infection Reveals Antiviral Factors and Viral Evasion Mechanisms
Source: Cell Host Microbe. 2018 Sep 12;24(3):447–460.e11. doi: 10.1016/j.chom.2018.07.011 (PMC6146656; doi:10.1016/j.chom.2018.07.011)
Supplement: Table S4. Enrichment of Functional Pathways, Related to Figure 4 — (A–C) Within human proteins identified using “stringent” criteria in each individual screen. (D–E) Within the medium- and high-confidence lists of degraded proteins. [file mmc5.xlsx]

## Sheet: Table S4A
Inhibitor Screen
Pleckstrin homology domain, 5.9 fold, p=6.8E-5
Q86XP1	DGKH	Diacylglycerol kinase eta
Q99418	CYTH2	Cytohesin-2
Q53GA4	PHLDA2	Pleckstrin homology-like domain family A member 2
Q8WV24	PHLDA1	Pleckstrin homology-like domain family A member 1
O14939	PLD2	Phospholipase D2
Q8WWN8	ARAP3	Arf-GAP with Rho-GAP domain, ANK repeat and PH domain-containing protein 3
Q86SQ0	PHLDB2	Pleckstrin homology-like domain family B member 2
Q9Y4G2	PLEKHM1	Pleckstrin homology domain-containing family M member 1
Q86X27	RALGPS2	Ras-specific guanine nucleotide-releasing factor RalGPS2
Q8IVF5	TIAM2	Isoform 2 of T-lymphoma invasion and metastasis-inducing protein 2
Q13322	GRB10	Growth factor receptor-bound protein 10
A1A4S6	ARHGAP10	Rho GTPase-activating protein 10
P98174	FGD1	FYVE, RhoGEF and PH domain-containing protein 1
O75689	ADAP1	Isoform 2 of Arf-GAP with dual PH domain-containing protein 1
Q9HAU0	PLEKHA5	Isoform 6 of Pleckstrin homology domain-containing family A member 5
Plasma membrane, 1.9 fold, p=0.01
Q8NB16	MLKL	Mixed lineage kinase domain-like protein
Q86XP1	DGKH	Diacylglycerol kinase eta
P55899	FCGRT	IgG receptor FcRn large subunit p51
Q03113	GNA12	Guanine nucleotide-binding protein subunit alpha-12
Q99418	CYTH2	Cytohesin-2
P84022	SMAD3	Mothers against decapentaplegic homolog 3
Q8WWN8	ARAP3	Arf-GAP with Rho-GAP domain, ANK repeat and PH domain-containing protein 3
Q8N0W4	NLGN4X	Isoform 2 of Neuroligin-4, X-linked
P41220	RGS2	Regulator of G-protein signaling 2
P54753	EPHB3	Ephrin type-B receptor 3
Q13671	RIN1	Ras and Rab interactor 1
P17302	GJA1	Gap junction alpha-1 protein
Q9Y5G0	PCDHGB5	Protocadherin gamma-B5
P01008	SERPINC1	Antithrombin-III
A1A4S6	ARHGAP10	Rho GTPase-activating protein 10
Q9NRY4	ARHGAP35	Rho GTPase-activating protein 35
Q9Y4K3	TRAF6	TNF receptor-associated factor 6
Q96J02	ITCH	E3 ubiquitin-protein ligase Itchy homolog
P54756	EPHA5	Ephrin type-A receptor 5
Q96SB3	PPP1R9B	Neurabin-2
Q15014	MORF4L2	Mortality factor 4-like protein 2
P46934	NEDD4	Isoform 4 of E3 ubiquitin-protein ligase NEDD4
O14939	PLD2	Phospholipase D2
Q86SQ0	PHLDB2	Pleckstrin homology-like domain family B member 2
Q6UUV9	CRTC1	Isoform 2 of CREB-regulated transcription coactivator 1
O43164	PJA2	E3 ubiquitin-protein ligase Praja-2
Q9UKI2	CDC42EP3	Cdc42 effector protein 3
P09603	CSF1	Macrophage colony-stimulating factor 1
Q86X27	RALGPS2	Ras-specific guanine nucleotide-releasing factor RalGPS2
Q96PU5	NEDD4L	E3 ubiquitin-protein ligase NEDD4-like
Q9BY41	HDAC8	Histone deacetylase 8
Q99962	SH3GL2	Endophilin-A1
Q13322	GRB10	Growth factor receptor-bound protein 10
O14641	DVL2	Segment polarity protein dishevelled homolog DVL-2
P52799	EFNB2	Ephrin-B2
A6ZKI3	FAM127A	Protein FAM127A
Q96NE9	FRMD6	FERM domain-containing protein 6
Q8N2Q7	NLGN1	Neuroligin-1
O75689	ADAP1	Isoform 2 of Arf-GAP with dual PH domain-containing protein 1
Q6ZN30	BNC2	Zinc finger protein basonuclin-2
Anaphase-promoting complex, 17.9 fold, p=0.01
Q9UJX4	ANAPC5	Anaphase-promoting complex subunit 5
Q9UJX5	ANAPC4	Isoform 3 of Anaphase-promoting complex subunit 4
Q9UJX6	ANAPC2	Anaphase-promoting complex subunit 2
Q9H1A4	ANAPC1	Anaphase-promoting complex subunit 1
O60566	BUB1B	Isoform 3 of Mitotic checkpoint serine/threonine-protein kinase BUB1 beta
Ubiquitin mediated proteolysis, 4.7 fold, p=0.06
Q9UJX4	ANAPC5	Anaphase-promoting complex subunit 5
Q13490	BIRC2	Baculoviral IAP repeat-containing protein 2
Q9UJX5	ANAPC4	Isoform 3 of Anaphase-promoting complex subunit 4
Q9UJX6	ANAPC2	Anaphase-promoting complex subunit 2
Q9H1A4	ANAPC1	Anaphase-promoting complex subunit 1
Q96PU5	NEDD4L	E3 ubiquitin-protein ligase NEDD4-like
P46934	NEDD4	Isoform 4 of E3 ubiquitin-protein ligase NEDD4
Q9Y4K3	TRAF6	TNF receptor-associated factor 6
Q96J02	ITCH	E3 ubiquitin-protein ligase Itchy homolog

## Sheet: Table S4B
pSILAC Screen
Cell-cell adherens junction, 2.4 fold, p=2.5E-3
Q9NZZ3	CHMP5	Charged multivesicular body protein 5
Q96TA1	FAM129B	Niban-like protein 1
Q7L1Q6	BZW1	Isoform 3 of Basic leucine zipper and W2 domain-containing protein 1
P06733	ENO1	Alpha-enolase
P35221	CTNNA1	Catenin alpha-1
P31946	YWHAB	14-3-3 protein beta/alpha
P54136	RARS	Arginine--tRNA ligase, cytoplasmic
P62424	RPL7A	60S ribosomal protein L7a
Q9NVD7	PARVA	Alpha-parvin
P50402	EMD	Emerin
Q14258	TRIM25	E3 ubiquitin/ISG15 ligase TRIM25
Q6EMK4	VASN	Vasorin
P35611	ADD1	Isoform 3 of Alpha-adducin
Q9Y371	SH3GLB1	Endophilin-B1
P31939	ATIC	Bifunctional purine biosynthesis protein PURH
Q13177	PAK2	Serine/threonine-protein kinase PAK 2
P35579	MYH9	Myosin-9
Q13813	SPTAN1	Isoform 2 of Spectrin alpha chain, non-erythrocytic 1
P26641	EEF1G	Isoform 2 of Elongation factor 1-gamma
Q05682	CALD1	Isoform 4 of Caldesmon
P42356	PI4KA	Phosphatidylinositol 4-kinase alpha
P13639	EEF2	Elongation factor 2
Q15691	MAPRE1	Microtubule-associated protein RP/EB family member 1
Q9NQC3	RTN4	Reticulon-4
P16333	NCK1	Cytoplasmic protein NCK1
Q8N392	ARHGAP18	Rho GTPase-activating protein 18
P23229	ITGA6	Isoform Alpha-6X1X2A of Integrin alpha-6
Q8NC51	SERBP1	Isoform 3 of Plasminogen activator inhibitor 1 RNA-binding protein
Q14247	CTTN	Src substrate cortactin
ER to Golgi transport vesicle membrane, 6.2 fold, p=0.04
O75396	SEC22B	Vesicle-trafficking protein SEC22b
P55735	SEC13	Isoform 3 of Protein SEC13 homolog
P49755	TMED10	Transmembrane emp24 domain-containing protein 10
O94855	SEC24D	Isoform 2 of Protein transport protein Sec24D
Q15363	TMED2	Transmembrane emp24 domain-containing protein 2
Q9Y6B6	SAR1B	GTP-binding protein SAR1b
O94979	SEC31A	Isoform 8 of Protein transport protein Sec31A
Membrane. 1.4 fold, p=1.3E-3
Q8N4A0	GALNT4	Polypeptide N-acetylgalactosaminyltransferase 4
P17655	CAPN2	Calpain-2 catalytic subunit
Q07065	CKAP4	Cytoskeleton-associated protein 4
P55735	SEC13	Isoform 3 of Protein SEC13 homolog
Q9Y3E5	PTRH2	Peptidyl-tRNA hydrolase 2, mitochondrial
O75964	ATP5L	ATP synthase subunit g, mitochondrial
Q9ULG6	CCPG1	Isoform 5 of Cell cycle progression protein 1
Q9ULV4	CORO1C	Isoform 3 of Coronin-1C
P41240	CSK	Tyrosine-protein kinase CSK
P21964	COMT	Catechol O-methyltransferase
Q15326	ZMYND11	Zinc finger MYND domain-containing protein 11
O00483	NDUFA4	Cytochrome c oxidase subunit NDUFA4
P14324	FDPS	Farnesyl pyrophosphate synthase
P61106	RAB14	Ras-related protein Rab-14
Q13283	G3BP1	Ras GTPase-activating protein-binding protein 1
Q8WXH0	SYNE2	Isoform 2 of Nesprin-2
O94855	SEC24D	Isoform 2 of Protein transport protein Sec24D
Q9NZ56	FMN2	Formin-2
Q9UHD9	UBQLN2	Ubiquilin-2
Q9Y6B6	SAR1B	GTP-binding protein SAR1b
P50402	EMD	Emerin
Q96J02	ITCH	E3 ubiquitin-protein ligase Itchy homolog
Q9H5K3	POMK	Protein O-mannose kinase
P78537	BLOC1S1	Biogenesis of lysosome-related organelles complex 1 subunit 1
Q99829	CPNE1	Copine-1
Q96SB3	PPP1R9B	Neurabin-2
Q96CN4	EVI5L	Isoform 2 of EVI5-like protein
P06703	S100A6	Protein S100-A6
Q5T4S7	UBR4	Isoform 2 of E3 ubiquitin-protein ligase UBR4
Q14678	KANK1	KN motif and ankyrin repeat domain-containing protein 1
P80303	NUCB2	Isoform 2 of Nucleobindin-2
Q76M96	CCDC80	Isoform 2 of Coiled-coil domain-containing protein 80
P09493	TPM1	Isoform 6 of Tropomyosin alpha-1 chain
Q9P2E9	RRBP1	Ribosome-binding protein 1
P42704	LRPPRC	Leucine-rich PPR motif-containing protein, mitochondrial
Q8IY17	PNPLA6	Isoform 4 of Neuropathy target esterase
P48067	SLC6A9	Isoform GlyT-1A of Sodium- and chloride-dependent glycine transporter 1
Q14789	GOLGB1	Isoform 2 of Golgin subfamily B member 1
Q9NZ43	USE1	Vesicle transport protein USE1
Q02818	NUCB1	Nucleobindin-1
Q9UEY8	ADD3	Gamma-adducin
P60953	CDC42	Cell division control protein 42 homolog
Q6ZXV5	TMTC3	Transmembrane and TPR repeat-containing protein 3
Q96N67	DOCK7	Dedicator of cytokinesis protein 7
Q9H3Q1	CDC42EP4	Cdc42 effector protein 4
Q2M2I8	AAK1	AP2-associated protein kinase 1
Q9NZN4	EHD2	EH domain-containing protein 2
O94979	SEC31A	Isoform 8 of Protein transport protein Sec31A
O00461	GOLIM4	Golgi integral membrane protein 4
Q9NZN3	EHD3	EH domain-containing protein 3
Q9Y678	COPG1	Coatomer subunit gamma-1
Q9NVD7	PARVA	Alpha-parvin
Q00610	CLTC	Clathrin heavy chain 1
P61224	RAP1B	Ras-related protein Rap-1b
P54289	CACNA2D1	Voltage-dependent calcium channel subunit alpha-2/delta-1
C9J798	RASA4B	Ras GTPase-activating protein 4B
Q92896	GLG1	Isoform 2 of Golgi apparatus protein 1
P35611	ADD1	Isoform 3 of Alpha-adducin
P04062	GBA	Glucosylceramidase
Q9Y371	SH3GLB1	Endophilin-B1
P20020	ATP2B1	Isoform B of Plasma membrane calcium-transporting ATPase 1
P04049	RAF1	Isoform 2 of RAF proto-oncogene serine/threonine-protein kinase
Q86X27	RALGPS2	Ras-specific guanine nucleotide-releasing factor RalGPS2
P61421	ATP6V0D1	V-type proton ATPase subunit d 1
P63218	GNG5	Guanine nucleotide-binding protein G(I)/G(S)/G(O) subunit gamma-5
P22059	OSBP	Oxysterol-binding protein 1
Q9H496	TOR1AIP2	Torsin-1A-interacting protein 2, isoform IFRG15
Q14247	CTTN	Src substrate cortactin
Q8NB16	MLKL	Mixed lineage kinase domain-like protein
Q14571	ITPR2	Inositol 1,4,5-trisphosphate receptor type 2
P06733	ENO1	Alpha-enolase
P61006	RAB8A	Ras-related protein Rab-8A
Q99460	PSMD1	26S proteasome non-ATPase regulatory subunit 1
P35221	CTNNA1	Catenin alpha-1
Q9ULC3	RAB23	Ras-related protein Rab-23
P08134	RHOC	Rho-related GTP-binding protein RhoC
P63010	AP2B1	Isoform 2 of AP-2 complex subunit beta
O15355	PPM1G	Protein phosphatase 1G
Q6ZNB6	NFXL1	NF-X1-type zinc finger protein NFXL1
Q86WV6	TMEM173	Stimulator of interferon genes protein
P17612	PRKACA	cAMP-dependent protein kinase catalytic subunit alpha
P78357	CNTNAP1	Contactin-associated protein 1
P63098	PPP3R1	Calcineurin subunit B type 1
Q6EMK4	VASN	Vasorin
Q13423	NNT	NAD(P) transhydrogenase, mitochondrial
O94901	SUN1	Isoform 9 of SUN domain-containing protein 1
P08473	MME	Neprilysin
P49755	TMED10	Transmembrane emp24 domain-containing protein 10
P11717	IGF2R	Cation-independent mannose-6-phosphate receptor
Q68CQ7	GLT8D1	Glycosyltransferase 8 domain-containing protein 1
O60551	NMT2	Glycylpeptide N-tetradecanoyltransferase 2
Q9BRK5	SDF4	45 kDa calcium-binding protein
P42356	PI4KA	Phosphatidylinositol 4-kinase alpha
Q15392	DHCR24	Delta(24)-sterol reductase
Q9BVC6	TMEM109	Transmembrane protein 109
Q15363	TMED2	Transmembrane emp24 domain-containing protein 2
Q9NZW5	MPP6	MAGUK p55 subfamily member 6
Q8TED1	GPX8	Probable glutathione peroxidase 8
P54920	NAPA	Alpha-soluble NSF attachment protein
Q9Y5S2	CDC42BPB	Serine/threonine-protein kinase MRCK beta
P57768	SNX16	Sorting nexin-16
Q9NZZ3	CHMP5	Charged multivesicular body protein 5
Q9NVI7	ATAD3A	Isoform 2 of ATPase family AAA domain-containing protein 3A
Q96TA1	FAM129B	Niban-like protein 1
P14209	CD99	CD99 antigen
Q8IXJ6	SIRT2	NAD-dependent protein deacetylase sirtuin-2
Q53FP2	TMEM35A	Transmembrane protein 35A
O96005	CLPTM1	Cleft lip and palate transmembrane protein 1
O75436	VPS26A	Vacuolar protein sorting-associated protein 26A
P04899	GNAI2	Isoform sGi2 of Guanine nucleotide-binding protein G(i) subunit alpha-2
Q8NHH9	ATL2	Atlastin-2
P51805	PLXNA3	Plexin-A3
Q9NRY4	ARHGAP35	Rho GTPase-activating protein 35
O95183	VAMP5	Vesicle-associated membrane protein 5
Q96AC1	FERMT2	Isoform 3 of Fermitin family homolog 2
Q16891	IMMT	Isoform 2 of MICOS complex subunit MIC60
O94923	GLCE	D-glucuronyl C5-epimerase
Q9NVJ2	ARL8B	ADP-ribosylation factor-like protein 8B
Q9Y6D5	ARFGEF2	Brefeldin A-inhibited guanine nucleotide-exchange protein 2
P20674	COX5A	Cytochrome c oxidase subunit 5A, mitochondrial
Q13177	PAK2	Serine/threonine-protein kinase PAK 2
P43307	SSR1	Translocon-associated protein subunit alpha
Q86UE4	MTDH	Protein LYRIC
Q7Z6Z7	HUWE1	E3 ubiquitin-protein ligase HUWE1
P51149	RAB7A	Ras-related protein Rab-7a
Q9Y320	TMX2	Thioredoxin-related transmembrane protein 2
Q96KC8	DNAJC1	DnaJ homolog subfamily C member 1
P51148	RAB5C	Isoform 2 of Ras-related protein Rab-5C
Q99805	TM9SF2	Transmembrane 9 superfamily member 2
O75396	SEC22B	Vesicle-trafficking protein SEC22b
Q13740	ALCAM	Isoform 2 of CD166 antigen
Q6NUQ4	TMEM214	Transmembrane protein 214
Q9NQC3	RTN4	Reticulon-4
P16070	CD44	CD44 antigen
P23229	ITGA6	Isoform Alpha-6X1X2A of Integrin alpha-6

## Sheet: Table S4C
RNA / Protein Screen
SH3 domain,8.0 old, p=8.7E-3
Q99961	SH3GL1	Endophilin-A2
P56945	BCAR1	Isoform 6 of Breast cancer anti-estrogen resistance protein 1
Q9NR46	SH3GLB2	Isoform 2 of Endophilin-B2
Q92882	OSTF1	Osteoclast-stimulating factor 1
O76041	NEBL	Nebulette
A1A4S6	ARHGAP10	Rho GTPase-activating protein 10
Q86WN1	FCHSD1	F-BAR and double SH3 domains protein 1
P16333	NCK1	Cytoplasmic protein NCK1
Ribose-phosphate diphosphokinase, 69.3 fold, p=0.07
P11908	PRPS2	Isoform 2 of Ribose-phosphate pyrophosphokinase 2
P60891	PRPS1	Ribose-phosphate pyrophosphokinase 1
Q14558	PRPSAP1	Isoform 2 of Phosphoribosyl pyrophosphate synthase-associated protein 1

## Sheet: Table S4D
Combined screens: medium confidence
MAPK signaling pathway, 3.7 fold, p=0.03
P04049	RAF1	Isoform 2 of RAF proto-oncogene serine/threonine-protein kinase
Q03113	GNA12	Guanine nucleotide-binding protein subunit alpha-12
P16949	STMN1	Stathmin
P61244	MAX	Protein max
Q9Y2U5	MAP3K2	Mitogen-activated protein kinase kinase kinase 2
P17612	PRKACA	cAMP-dependent protein kinase catalytic subunit alpha
P22694	PRKACB	Isoform 2 of cAMP-dependent protein kinase catalytic subunit beta
Q9Y4K3	TRAF6	TNF receptor-associated factor 6
Q99759	MAP3K3	Isoform 2 of Mitogen-activated protein kinase kinase kinase 3
P63098	PPP3R1	Calcineurin subunit B type 1
O75676	RPS6KA4	Ribosomal protein S6 kinase alpha-4
Ubiquitin mediated proteolysis, 3.8 fold, p=0.07
Q9UJX4	ANAPC5	Anaphase-promoting complex subunit 5
Q13490	BIRC2	Baculoviral IAP repeat-containing protein 2
Q9UJX5	ANAPC4	Isoform 3 of Anaphase-promoting complex subunit 4
Q9UJX6	ANAPC2	Anaphase-promoting complex subunit 2
Q9H1A4	ANAPC1	Anaphase-promoting complex subunit 1
Q96PU5	NEDD4L	E3 ubiquitin-protein ligase NEDD4-like
P61088	UBE2N	Ubiquitin-conjugating enzyme E2 N
Q9Y4K3	TRAF6	TNF receptor-associated factor 6
Q96J02	ITCH	E3 ubiquitin-protein ligase Itchy homolog

## Sheet: Table S4E
Combined Screens: high confidence
Ubiquitin mediated proteolysis, 9.0 fold, p=0.03
Q9UJX4	ANAPC5	Anaphase-promoting complex subunit 5
Q9UJX5	ANAPC4	Isoform 3 of Anaphase-promoting complex subunit 4
Q9H1A4	ANAPC1	Anaphase-promoting complex subunit 1
Q96PU5	NEDD4L	E3 ubiquitin-protein ligase NEDD4-like
Q9Y4K3	TRAF6	TNF receptor-associated factor 6
Q96J02	ITCH	E3 ubiquitin-protein ligase Itchy homolog
