# Supplementary material for: High-Definition Analysis of Host Protein Stability during Human Cytomegalovirus Infection Reveals Antiviral Factors and Viral Evasion Mechanisms
Source: Cell Host Microbe. 2018 Sep 12;24(3):447–460.e11. doi: 10.1016/j.chom.2018.07.011 (PMC6146656; doi:10.1016/j.chom.2018.07.011)
Supplement: Table S5. Details of Viral Gene Deletion Mutants, Related to Figure 5 — (A) Block deletion mutants; (B) single viral gene-deletion mutants. [file mmc6.xlsx]

## Sheet: Table S5A
RCMV Serial Number	Deletion / modification	Deletion background	Deletion details	Genes deleted compared to wt
RCMV1111	Merlin, parental BAC (wt1)	wt1	HCMV strain Merlin, parental BAC
RCMV1278	DUL16/DUL18, UL32-GFP (wt2)	wt2	CATGCTGACGTAGGTACCGACTGGGGTCAAAAGCCTGGGTACTTATGGGGAGCGCGCACAAAGGACCGTCAGGCGCCGGC/atggagcgtcgccgaggtacggtaccgctgggatgggtgttttttgttctttgcttatctgcctcttccccgtgtgctgttgatctgggtagcaagt.... ctaacatcttgcaagacggactgaaaatgcgaaccgtccctgtgactaaactgtacaccagccgcatggtcactaatcttaccgtgggccgctatgactgtttacgctgcgagaacggtacgatgaa/AATAATCGAGCGCCTCTACGTCCGATTGGGCTCGCTATATCCGAGACCGCCCGGATCCGGGCTCGCCAAACACCCCTCCGTAAGCGCC…
RCMV1333	DRL10-UL1	wt2	ATGTCATGGGCGGGCTGAAGACCGTGCGGGAAGGATTGACGTGTGCGGTGCTTGTGGAACACGGTGTTTTAAT/atgtatccgcgtgtaatgcacgcggtgtgctttttagcactcggtt…..ttaacgttacaacaaccctgaagcacagactacgaactagaaacaacgtcaaccacacaatgtga/TCACAAAGTACCAACGCTAATTTATTTAGGGTACATTTGTACTACTTTGTGTAGTTCTCAAAAACTG	RL10, RL11, RL12, RL13, UL1
RCMV2209	DRL11-UL11	wt1	ATAGTCCTGCTGGTGGTCTTCTTCGTAATTTACGCGCGCGAGGAGGAGAAAAACAACACGGGCACCGAGGTAGATCAATGTCTGGCCTATCGGAGCCTGACACGCAAAAAGCTGGAACAACACGCGGCTAAAAAGCAGAACATCTACGAACGGATTCCATACCGGCCCTCCAGACAGAACGACAACTCCCCGTTGATCGAACCGACGGGCACAGACGACGAAGAGGACGAGGACGACGACGTCTGATAAGGAAGGCGAGAACGTCTTTTGCACC/atgcagacctacagcacccccctcacgcttatcatagtcacgtcgctgtttttgttcacaactcagggaagtt…..ctctggcagcatgacaagcacggcatcgtgctcatcccccaaaccgat…	RL11, RL12, RL13, UL1, UL2, UL4, UL5, UL6, UL7, UL8, UL9, UL10, UL11
RCMV1293	DUL2-11	wt2	TATGATAACGTAATTCAAATAAAGTACAGGTTCCTAGTGACATGTTATCATAAAACATAGATTTTTCTACGTGTTT/ttacaaaagagcgtctcgaagcagcttgagccacactgcggtccaaatgacaagca….aaaagcccactacgactacgagaacgacaactaccacaacacaaagaacaaccaccacgagaacaac/CACCACCGCCAAGAAGACGACGATAAGCACTACCCATCATAAACACCCCAGTCCCAAAAAATCCACCACCCCTAACAG	UL2, UL4, UL5, UL6, UL7, UL8, UL9, UL10, UL11
RCMV1294	DUL13-20	wt2	CTTTGACGTATTTGAAGCCAGGCGCGCTCTCGATACCGAAAGGATCCAAGGGGGCTTTCCAAAGCCGACGTCCCTGATTCCCTTCATAAAGCTGTTGACCGGCCCTAGAAAGACCAAGAGC/atgctgtgggcccactgcggtcgcttcttgcgttatcatctgctcccgctgctactgtgtagactgccattctta….gccgtctcctccgccatcgcctgggcccatgcacatggtggtctgcatgccagcatga/CGAACTTTGGACTCTGAGCCCCAAGCGGTACGAACTACATATTTTCCATAAATCTACACTGAACTTG	UL13, UL14, UL15A, UL16, UL17, UL18, UL19, UL20
RCMV1528	DUS1-11	wt2	GCCACAGGCCACGGCCGCCAGCACCTCCGCGGCCGAAAAAATGTCAAACACACGCCCCTCACCACGTTCATCATTGAAAGTCTCTCCAGTCCCTATGTTG/tcaggacgtgctgtcgttcttcgcttgctgcgaagcccgttcttccgagtcgtgtcgctgcgtccag….. gataattcaggcatactacccgcgaccggggcccagagggctagaataagcattacaagattcat/TCTGTCTTACAAGGGAAGGCTGTTCCCCTGTCTAGACTCAAAAGCTGTAAGGCTATCTTATAGCATGTAGTCTTGCACGTCACGGG	US1, US2, US3, US6, US7, US8, US9, US10, US11
RCMV1297	DUS12-17	wt2	AGAAACATAATGACTTGGTCCATATATAGCAGCATAGCGGTGCGCAGCAGGTCGCCGTCCGTGTAGCAATTTGACGGTGAGCGATAAAGCACCGTTAATGTGTCG/cggataagcacgatcttgaggccgtagatgaagctcacagtcagtgctaaaatgatgcgttggtatggttcccaggactgcacggcgatgaag…taaaaagcgacgtacgtcgttcgtcgagacggaggaaatcataatgactccgcgcgagggtcgcgggggtgggggcgcccaggccgtcccggtggcctctgagttcggagacat/GACGGCGGTGGCTATCAAAAGGCGCGTATGAGAACCGTTTATAGAGTGTAATATAATCACCGTCATTCCCACAC	US12, US13, US14, US15, US16, US17
RCMV1318	DUS18-22	wt2	ATGGCGACGCTCATGTTTAGGAGACTCATGACGATGGTGTACAACACGACGCTGACACAGACGCTGTTTTTAGACAACGTTCCACGCTGGTAGATGAGATCCAGGGTCTCG/taaataagcacggccgaagcggcggtcaccaccaggacgtagagtccgctgtagatcttgctgacccaca….gcagcgctcgtcgcgctgtcggagataggtgccccaggcttcggcggcggctttggtgagtagggacat/GCCGGCAAAGCCGTCTCGACAGCGAGTCGGATAAAGCGCGCTGCGCGAAAGCTTAATATAGGAGCAGCGTCAGACGAATCGCGGCTGGTGGCCCAGGGGGTG	US18, US19, US20, US21, US22
RCMV1299	DUS27-28	wt2	GACGGTGAAACTGTATGTGAGGAACCTGGGTGCTTAGACAACTAACGTGTAATGCTTTTTACAGGACCGTTCAACAGGTGATACTACCTGCAAGGTA/atgactacatctactacaactaccactaatatcatgctacaggtgagcaacgtaacgaatcacaccttgaatagcaccg…..cacagcatgagcttttcgcgtcggggctcgccgagtcgaagagagacatcttccgacacgctgtccgacgaggtgtgtcgcgtctcacaaattataccgtaa/TAAAAAAGCGCTACCTCGGCCTTTTCATACAAACCCCGTGTCCGCCCCTCTTTTCCCCGTGCCCGATAT	US27, US28
RCMV1300	DUS29-34A	wt2	CATTTCCGTGCGATTAGCGAACCGGAAAAGTTTATGGGGAAAAAGACGTAGGAAAGGATCATGTAGAAAAAC/atgcggtgtttccgatggtggctctacagtgggtggtggtggctcacgtttggatgtgctcggaccgtgacggtgggtttcgtcgcgcccacggtc….aaacaagagcgtgatgcgcaccttcggcggtatgaagaacgattgcagaaaaaccgtgcacggcgtcggcagagttttccgtga/CTTGGGGCGGTGGGTCCGAGCTGCGGTATGGGTCACGGCGGCGTGCGTCTTATTGACAAAGATGCCGATGTGTGAC	US29, US30, US31, US32, US34, US34A
AD169	DUL/b’	N/A	N/A	UL131A, UL132, UL148, UL147A, UL147, UL146, UL145, UL144, UL142, UL141, UL140, UL138, UL138, UL136, UL135, UL133, UL148A, UL148B, UL148C, UL148D, UL150
Details of viral block deletion recombinants used in this study and AD169 varUK/BK000394.
Recombinants (RCMVs) were generated by recombineering the Merlin bacterial artificial chromosome BAC1111/KM192298 (RL13-, UL128-) (wt1), or (Stanton et al., 2010).
Deleted regions are shown in lowercase between slashes.

## Sheet: Table S5B
RCMV Serial Number	Deletion / modification	Deletion details
RCMV1111	Merlin, parental BAC	HCMV strain Merlin, parental BAC
RCMV1819*	UL131A	GAGCAACGAC/acctcggtca...acagccgcat/GTTGCAGACT
RCMV1821	UL132	TCCCAGTCCC/gagtttccaa...gggccggcat/TCTCGAGACG
RCMV1823	UL133	TCCGATGTCG/gtgttggcgg...cgcaacccat/TGCTACTGCG
RCMV1825	UL136	AGCGACAGCC/gctgccgtag...tgactgacat/ACTCTCTTTC
RCMV1847	UL138	AAGACGATGA/acccgcgcgg...gatcgtccat/GGTGACCGTC
RCMV1849	UL139	GCAGCAGCTG/cagactttac...tccacagcat/GTTCGTTACT
RCMV1851	UL140	AAAAACCGAG/gtggtcgccc...cgggggtcat/GACAAGTCTG
RCMV1812	UL142	GCCATCCTGA/ggatgttagt...caatccgcat/ATTTTAATCA
RCMV1853	UL144	ATATGTGCGG/tatgattttg...gaggcttcat/GCCTCCTACC
RCMV1835	UL145	GGAGCATCTC/aacaggcatg...cgccgtacat/CGAAGGCAAC
RCMV1837**	UL146	TGATGGGGCG/ataaacatac...ttaatcgcat/TATAATTTTA
RCMV1814	UL147	CCAGCACTTC/ctgacgattg...ttagcaacat/ATTGAAAACA
RCMV1855	UL147A	ATAGTCTTGC/tcttcgcgaa...atagggacat/GATCACCAGC
RCMV2035	UL148	CCGCAAGCCT/ctaccgacgc...agcgcaacat/GCTGCGCGGG
RCMV1839	UL148A	CGTCTCATCT/ttgccacagc...cggaactcat/GGCTATCGCC
RCMV1841*	UL148B	CTAAGGCCGT/gtcgccaacg...ccagcgccat/CCCGTTCGCT
RCMV1843	UL148C	CCGCGAGCAA/atgttaactc...gaccttcgtg/CGTTGTCTCG
RCMV1845	UL148D	GAGTCGCGGC/atgacggcgc...cagcagcagg/CACGCAACGG
RCMV1857	UL150/150A	GTTTGCGGTC/tgcggtaagt...gtgtgagcat/AGCTGTATGC
Details of viral block deletion recombinants used in this study.
Recombinants (RCMVs) were generated by recombineering the Merlin bacterial artificial chromosome BAC1111/KM192298 (RL13-, UL128-) (wt1), or (Stanton et al., 2010)
Deleted regions are shown in lowercase between slashes.
The targeted deletions did not always include the whole protein-coding region. Except for the differences noted, the viruses were identical to the virus recovered from the parental BAC (RCMV1111/KM192298):
* middle G tract near right end of US is 1 bp shorter
** contains an 1190 bp E. coli insertion element IS150 plus a 3 bp duplication at the right end inserted into US11. This insertion was considered irrelevant to this study.
