# Supplementary material for: High-Definition Analysis of Host Protein Stability during Human Cytomegalovirus Infection Reveals Antiviral Factors and Viral Evasion Mechanisms
Source: Cell Host Microbe. 2018 Sep 12;24(3):447–460.e11. doi: 10.1016/j.chom.2018.07.011 (PMC6146656; doi:10.1016/j.chom.2018.07.011)
Supplement: Table S6. Predicted Block of Viral Genes Targeting 251 Human Proteins, Related to Figure 5 [file mmc7.xlsx]

## Sheet: Table S6
Uniprot	Gene Symbol	Description	Block experiment 1 peptides	Block experiment 2 peptides	Block	z-score	Fold change (FC)	Stringent (z>6, FC >2) or sensitive (z>5, FC>1.5)
Q7KYR7	BTN2A1	Butyrophilin subfamily 2 member A1	6	2	US1-11	88.0267	8.25114	Stringent
P42892	ECE1	Endothelin-converting enzyme 1	17	12	US1-11	29.2776	5.07517	Stringent
P16422	EPCAM	Epithelial cell adhesion molecule	1	4	US1-11	7.68232	2.23493	Stringent
P05534	HLA-A	HLA class I histocompatibility antigen, A-24 alpha chain	17	8	US1-11	45.9499	6.91533	Stringent
P13746-2	HLA-A	Isoform 2 of HLA class I histocompatibility antigen, A-11 alpha chain	28	29	US1-11	64.8298	6.57936	Stringent
HLAC	HLA-C	HLA class I histocompatibility antigen, C-chains data combined	28	27	US1-11	27.4545	4.36002	Stringent
Q969P0	IGSF8	Immunoglobulin superfamily member 8	3	4	US1-11	26.1499	2.87495	Stringent
P17301	ITGA2	Integrin alpha-2	19	29	US1-11	7.98809	2.03802	Stringent
P13612	ITGA4	Integrin alpha-4	2	11	US1-11	20.4371	2.64149	Stringent
P23229	ITGA6	Integrin alpha-6	15	19	US1-11	36.9948	4.18359	Stringent
HLAB	HLA-B	HLA class I histocompatibility antigen, B-chains data combined	29	20	US1-11	82.4932	7.15593	Stringent
P61769	B2M	Beta-2-microglobulin	8	7	US1-11	12.0035	3.04223	Stringent
P07204	THBD	Thrombomodulin		1	US1-11	23.8534	9.661	Stringent
Q9H0V9-2	LMAN2L	Isoform 2 of VIP36-like protein		2	US1-11	76.8299	24.2713	Stringent
P30511-3	HLA-F	Isoform 3 of HLA class I histocompatibility antigen, alpha chain F	2	3	US1-11	27.1155	7.4508	Stringent
P51805	PLXNA3	Plexin-A3	1	3	US1-11	22.4082	5.81582	Stringent
Q15012	LAPTM4A	Lysosomal-associated transmembrane protein 4A		1	US1-11	18.6747	2.35666	Stringent
Q92692	NECTIN2	Nectin-2	6	6	US1-11	15.7336	3.69964	Stringent
Q9H5K3	POMK	Protein O-mannose kinase	1	4	US1-11	12.969	2.67239	Stringent
Q92692-2	NECTIN2	Isoform Alpha of Nectin-2	4	7	US1-11	12.837	4.54119	Stringent
Q6UWU4-2	C6orf89	Isoform 2 of Bombesin receptor-activated protein C6orf89	2	3	US1-11	12.1507	2.87391	Stringent
Q6UW68	TMEM205	Transmembrane protein 205	2	4	US1-11	11.6974	2.41511	Stringent
Q96LT4	SAMD8	Sphingomyelin synthase-related protein 1	1	2	US1-11	11.3824	2.55733	Stringent
Q86UK5	EVC2	Limbin		1	US1-11	9.83524	2.06064	Stringent
Q96BZ9-3	TBC1D20	Isoform 3 of TBC1 domain family member 20	2	5	US1-11	8.0888	2.21427	Stringent
Q96PV0	SYNGAP1	Ras/Rap GTPase-activating protein SynGAP	2		US1-11	6.94078	3.20973	Stringent
Q9Y5G0	PCDHGB5	Protocadherin gamma-B5		1	US1-11	6.61607	2.43319	Stringent
Q12913	PTPRJ	Receptor-type tyrosine-protein phosphatase eta	1	4	US1-11	5.10269	1.50298	Sensitive
Q9H1X3	DNAJC25	DnaJ homolog subfamily C member 25	8	3	US1-11	8.16754	1.98768	Sensitive
O43505	B4GAT1	Beta-1,4-glucuronyltransferase 1	1	11	US1-11	6.93033	1.70047	Sensitive
Q8N128-2	FAM177A1	Isoform 2 of Protein FAM177A1	8	10	US1-11	6.59627	1.6588	Sensitive
O43157	PLXNB1	Plexin-B1		1	US1-11	5.94884	1.67823	Sensitive
O43521	BCL2L11	Bcl-2-like protein 11	1		US1-11	5.72632	1.58623	Sensitive
Q06481	APLP2	Amyloid-like protein 2	13	21	US1-11	5.57457	1.80258	Sensitive
P26572	MGAT1	Alpha-1,3-mannosyl-glycoprotein 2-beta-N-acetylglucosaminyltransferase	7	9	US1-11	5.50481	1.54082	Sensitive
Q13216	ERCC8	DNA excision repair protein ERCC-8		2	US1-11	5.39887	1.52322	Sensitive
Q8TEM1	NUP210	Nuclear pore membrane glycoprotein 210	6	6	US1-11	5.00499	1.77357	Sensitive
P28827-2	PTPRM	Isoform 2 of Receptor-type tyrosine-protein phosphatase mu	3	4	US12-17	9.74879	2.12463	Stringent
Q04864	REL	Proto-oncogene c-Rel	4	5	US12-17	8.63726	1.50715	Sensitive
Q5JSH3	WDR44	WD repeat-containing protein 44	17	23	US12-17	8.27308	1.69495	Sensitive
O95819-3	MAP4K4	Isoform 3 of Mitogen-activated protein kinase kinase kinase kinase 4	19	14	US12-17	7.78868	1.92395	Sensitive
Q96C19	EFHD2	EF-hand domain-containing protein D2	2	9	US12-17	7.49187	1.78836	Sensitive
P49588-2	AARS	Isoform 2 of Alanine--tRNA ligase, cytoplasmic	92	93	US12-17	6.87932	1.7774	Sensitive
Q99418	CYTH2	Cytohesin-2	2	2	US12-17	6.76358	1.50325	Sensitive
Q6IA69	NADSYN1	Glutamine-dependent NAD(+) synthetase	1	2	US12-17	6.58808	1.58276	Sensitive
Q8N1Q1	CA13	Carbonic anhydrase 13		2	US12-17	6.42024	1.52137	Sensitive
Q13976-2	PRKG1	Isoform Beta of cGMP-dependent protein kinase 1	9	6	US12-17	6.41931	1.51124	Sensitive
Q969G6	RFK	Riboflavin kinase	1	3	US12-17	6.34195	1.68133	Sensitive
Q6YHU6	THADA	Thyroid adenoma-associated protein	3	8	US12-17	6.27143	1.56181	Sensitive
Q8WUM4-2	PDCD6IP	Isoform 2 of Programmed cell death 6-interacting protein	58	66	US12-17	6.26448	1.53735	Sensitive
Q5T6V5	C9orf64	UPF0553 protein C9orf64	6	1	US12-17	6.17842	1.62423	Sensitive
P61970	NUTF2	Nuclear transport factor 2	21	10	US12-17	6.17693	1.79553	Sensitive
Q9NSY2	STARD5	StAR-related lipid transfer protein 5		2	US12-17	6.062	1.70252	Sensitive
O95372	LYPLA2	Acyl-protein thioesterase 2	13	25	US12-17	6.03593	1.62038	Sensitive
Q14019	COTL1	Coactosin-like protein	11	16	US12-17	5.99739	1.56768	Sensitive
Q92696	RABGGTA	Geranylgeranyl transferase type-2 subunit alpha	11	20	US12-17	5.95236	1.67048	Sensitive
P49354	FNTA	Protein farnesyltransferase/geranylgeranyltransferase type-1 subunit alpha	7	15	US12-17	5.93386	1.89312	Sensitive
Q13976	PRKG1	cGMP-dependent protein kinase 1	2	1	US12-17	5.91193	1.952	Sensitive
Q13671	RIN1	Ras and Rab interactor 1	2	4	US12-17	5.8743	1.52523	Sensitive
P09104	ENO2	Gamma-enolase	39	45	US12-17	5.80667	1.53813	Sensitive
Q12765-2	SCRN1	Isoform 2 of Secernin-1	17	27	US12-17	5.66945	1.53584	Sensitive
O75688	PPM1B	Protein phosphatase 1B	8	6	US12-17	5.65687	1.56289	Sensitive
Q9NVR5	DNAAF2	Protein kintoun		2	US12-17	5.61762	1.53343	Sensitive
Q01813	PFKP	ATP-dependent 6-phosphofructokinase, platelet type	57	58	US12-17	5.60644	1.52452	Sensitive
Q9NTK5	OLA1	Obg-like ATPase 1	36	33	US12-17	5.60262	1.66641	Sensitive
P30043	BLVRB	Flavin reductase (NADPH)	17	16	US12-17	5.54932	1.69038	Sensitive
Q14651	PLS1	Plastin-1	14	13	US12-17	5.51388	1.77295	Sensitive
O43175	PHGDH	D-3-phosphoglycerate dehydrogenase	51	40	US12-17	5.49774	1.55595	Sensitive
P25963	NFKBIA	NF-kappa-B inhibitor alpha		1	US12-17	5.49161	1.52547	Sensitive
Q969T3	SNX21	Sorting nexin-21	1	2	US12-17	5.45415	1.67994	Sensitive
Q9BTW9-4	TBCD	Isoform 4 of Tubulin-specific chaperone D	9	36	US12-17	5.44797	1.53548	Sensitive
P68036	UBE2L3	Ubiquitin-conjugating enzyme E2 L3	13	13	US12-17	5.43449	1.69259	Sensitive
Q13867	BLMH	Bleomycin hydrolase	18	18	US12-17	5.43319	1.56947	Sensitive
P78330	PSPH	Phosphoserine phosphatase	6	7	US12-17	5.41877	1.67136	Sensitive
O75083	WDR1	WD repeat-containing protein 1	92	61	US12-17	5.4124	1.57468	Sensitive
Q9UQN3	CHMP2B	Charged multivesicular body protein 2b	16	11	US12-17	5.39151	1.50711	Sensitive
P08237-3	PFKM	Isoform 3 of ATP-dependent 6-phosphofructokinase, muscle type	31	34	US12-17	5.37134	1.60796	Sensitive
P14618	PKM	Pyruvate kinase PKM	190	208	US12-17	5.34254	1.51186	Sensitive
P61225	RAP2B	Ras-related protein Rap-2b	3	6	US12-17	5.34153	1.74992	Sensitive
Q13541	EIF4EBP1	Eukaryotic translation initiation factor 4E-binding protein 1	5	2	US12-17	5.33844	1.96597	Sensitive
P26639-2	TARS	Isoform 2 of Threonine--tRNA ligase, cytoplasmic	62	46	US12-17	5.31926	1.68273	Sensitive
P14621	ACYP2	Acylphosphatase-2	4	1	US12-17	5.31656	1.56968	Sensitive
Q5JTY5	CBWD3	COBW domain-containing protein 3	2	2	US12-17	5.27756	1.55003	Sensitive
P49591	SARS	Serine--tRNA ligase, cytoplasmic	33	42	US12-17	5.27637	1.58999	Sensitive
Q04446	GBE1	1,4-alpha-glucan-branching enzyme	18	27	US12-17	5.26325	1.51366	Sensitive
P17174	GOT1	Aspartate aminotransferase, cytoplasmic	13	16	US12-17	5.25427	1.65872	Sensitive
Q13546	RIPK1	Receptor-interacting serine/threonine-protein kinase 1	11	12	US12-17	5.18531	1.60338	Sensitive
P30613	PKLR	Pyruvate kinase PKLR	4	3	US12-17	5.16119	1.61003	Sensitive
Q86WQ0-2	NR2C2AP	Isoform 2 of Nuclear receptor 2C2-associated protein	2	2	US12-17	5.13597	2.04945	Sensitive
Q9BQE3	TUBA1C	Tubulin alpha-1C chain	27	17	US12-17	5.1324	1.59564	Sensitive
Q9UHY7	ENOPH1	Enolase-phosphatase E1	8	8	US12-17	5.12717	1.51273	Sensitive
P37802-2	TAGLN2	Isoform 2 of Transgelin-2	136	79	US12-17	5.10435	1.57558	Sensitive
P40925-3	MDH1	Isoform 3 of Malate dehydrogenase, cytoplasmic	40	30	US12-17	5.09059	1.51403	Sensitive
Q96K76-4	USP47	Isoform 4 of Ubiquitin carboxyl-terminal hydrolase 47	26	31	US12-17	5.08299	1.67216	Sensitive
P61086	UBE2K	Ubiquitin-conjugating enzyme E2 K	14	13	US12-17	5.016	1.61404	Sensitive
Q9Y243	AKT3	RAC-gamma serine/threonine-protein kinase		3	US12-17	5.01548	1.50232	Sensitive
P55899	FCGRT	IgG receptor FcRn large subunit p51	2	4	US18-22	22.3448	5.56613	Stringent
O00592	PODXL	Podocalyxin	1	4	US18-22	21.1023	4.64417	Stringent
P98155	VLDLR	Very low-density lipoprotein receptor	12	21	US18-22	20.89	2.66908	Stringent
P78310	CXADR	Coxsackievirus and adenovirus receptor		5	US18-22	19.8993	6.23569	Stringent
Q9UIQ6	LNPEP	Leucyl-cystinyl aminopeptidase	8	16	US18-22	18.5595	5.71548	Stringent
P14209	CD99	CD99 antigen	13	12	US18-22	17.5996	4.27272	Stringent
Q04771	ACVR1	Activin receptor type-1		6	US18-22	16.3651	5.39319	Stringent
P13726	F3	Tissue factor	2	7	US18-22	13.229	4.11319	Stringent
Q29983	MICA	MHC class I polypeptide-related sequence A	1	1	US18-22	12.8432	3.25219	Stringent
P29317	EPHA2	Ephrin type-A receptor 2	19	35	US18-22	12.5918	2.95309	Stringent
P22223	CDH3	Cadherin-3	2		US18-22	11.0947	2.41348	Stringent
Q9BX67	JAM3	Junctional adhesion molecule C	4	3	US18-22	9.87918	2.8344	Stringent
P15260	IFNGR1	Interferon gamma receptor 1	4	6	US18-22	9.5601	2.26782	Stringent
Q13740-2	ALCAM	Isoform 2 of CD166 antigen	16	14	US18-22	8.99741	3.85652	Stringent
Q96RD7	PANX1	Pannexin-1	3	2	US18-22	6.16748	5.14297	Stringent
P18827	SDC1	Syndecan-1	3	2	US18-22	6.07957	2.40486	Stringent
O43189	PHF1	PHD finger protein 1	1	2	US18-22	40.6189	5.51644	Stringent
Q68D85	NCR3LG1	Natural cytotoxicity triggering receptor 3 ligand 1		2	US18-22	33.2684	7.41677	Stringent
Q9NP84	TNFRSF12A	Tumor necrosis factor receptor superfamily member 12A	1	2	US18-22	22.8812	4.61037	Stringent
Q9NRB3	CHST12	Carbohydrate sulfotransferase 12		3	US18-22	12.3294	2.01284	Stringent
O95183	VAMP5	Vesicle-associated membrane protein 5	2		US18-22	9.17563	4.32216	Stringent
Q9UHQ9	CYB5R1	NADH-cytochrome b5 reductase 1	4	12	US18-22	8.55713	9.14194	Stringent
O95136	S1PR2	Sphingosine 1-phosphate receptor 2		1	US18-22	8.43832	2.50279	Stringent
Q6ICB4	FAM109B	Sesquipedalian-2	1		US18-22	8.11136	2.09194	Stringent
Q8N114	SHISA5	Protein shisa-5		3	US18-22	7.39711	2.08749	Stringent
Q96PD2-2	DCBLD2	Isoform 2 of Discoidin, CUB and LCCL domain-containing protein 2	1		US18-22	7.45548	1.56824	Sensitive
O95297	MPZL1	Myelin protein zero-like protein 1	2	2	US18-22	6.07866	1.97304	Sensitive
Q8TCZ2	CD99L2	CD99 antigen-like protein 2	2	2	US18-22	5.56423	2.62332	Sensitive
Q16543	CDC37	Hsp90 co-chaperone Cdc37	32	15	US18-22	15.1031	1.95991	Sensitive
Q6UXD5	SEZ6L2	Seizure 6-like protein 2	1		US18-22	8.6604	1.94107	Sensitive
Q9NW61	PLEKHJ1	Pleckstrin homology domain-containing family J member 1	1		US18-22	7.89104	1.77076	Sensitive
Q6IA17	SIGIRR	Single Ig IL-1-related receptor	1	1	US18-22	7.23914	1.9146	Sensitive
Q14849-3	STARD3	Isoform 3 of StAR-related lipid transfer protein 3	2	3	US18-22	7.23227	1.8024	Sensitive
Q07954	LRP1	Prolow-density lipoprotein receptor-related protein 1	109	125	US18-22	6.02027	1.79657	Sensitive
P30559	OXTR	Oxytocin receptor	2		US18-22	5.96306	1.68503	Sensitive
Q6AZY7	SCARA3	Scavenger receptor class A member 3	2	1	US18-22	5.87618	1.56921	Sensitive
Q969Z4	RELT	Tumor necrosis factor receptor superfamily member 19L	1	1	US18-22	5.84646	1.62278	Sensitive
A4D1U4	LCHN	Protein LCHN		3	US18-22	5.75391	1.65913	Sensitive
P98172	EFNB1	Ephrin-B1	1		US18-22	5.73646	2.05004	Sensitive
O00220	TNFRSF10A	Tumor necrosis factor receptor superfamily member 10A	3	6	US18-22	5.63785	2.2181	Sensitive
Q5ZPR3	CD276	CD276 antigen	7	7	US18-22	5.35625	1.6823	Sensitive
Q6UY14-3	ADAMTSL4	Isoform 3 of ADAMTS-like protein 4	3	3	US18-22	5.34381	1.53311	Sensitive
Q9UBV7	B4GALT7	Beta-1,4-galactosyltransferase 7	2	3	US18-22	5.23229	1.76634	Sensitive
Q5TF39	MFSD4B	Sodium-dependent glucose transporter 1	2	2	US18-22	5.07287	2.20607	Sensitive
Q99541	PLIN2	Perilipin-2	1	2	US27-28	14.6222	2.82357	Stringent
Q6IQ26	DENND5A	DENN domain-containing protein 5A	3	1	US27-28	12.5114	5.52414	Stringent
Q9UGC7	MTRF1L	Peptide chain release factor 1-like, mitochondrial		2	US27-28	12.1621	2.08167	Stringent
P51787	KCNQ1	Potassium voltage-gated channel subfamily KQT member 1		1	US27-28	11.8241	3.87962	Stringent
P29992	GNA11	Guanine nucleotide-binding protein subunit alpha-11	4	10	US27-28	8.55945	2.24016	Stringent
Q14956	GPNMB	Transmembrane glycoprotein NMB	6	3	US27-28	6.8047	3.14094	Stringent
Q14188	TFDP2	Transcription factor Dp-2		1	US27-28	6.26891	3.69955	Stringent
O95271	TNKS	Tankyrase-1	1	5	US27-28	9.57981	1.63793	Sensitive
Q9NPB0	SAYSD1	SAYSvFN domain-containing protein 1	2	5	US27-28	8.21833	1.53563	Sensitive
Q8N370-3	SLC43A2	Isoform 3 of Large neutral amino acids transporter small subunit 4	4	2	US27-28	7.67164	1.73934	Sensitive
A8MVW0	FAM171A2	Protein FAM171A2	3	1	US27-28	6.7739	1.83384	Sensitive
P50148	GNAQ	Guanine nucleotide-binding protein G(q) subunit alpha	10	17	US27-28	6.3679	1.94054	Sensitive
Q14643	ITPR1	Inositol 1,4,5-trisphosphate receptor type 1	17	23	US27-28	6.19366	1.72161	Sensitive
P02452	COL1A1	Collagen alpha-1(I) chain	87	31	US27-28	5.97718	1.74156	Sensitive
Q9Y485	DMXL1	DmX-like protein 1	1	3	US29-34A	38.9329	5.74256	Stringent
Q96NM4-2	TOX2	Isoform 2 of TOX high mobility group box family member 2	1		US29-34A	10.2373	2.38452	Stringent
Q9BX69	CARD6	Caspase recruitment domain-containing protein 6	1		US29-34A	7.64362	11.3282	Stringent
O75051	PLXNA2	Plexin-A2	7	23	US29-34A	15.9456	1.78161	Sensitive
Q9UII4	HERC5	E3 ISG15--protein ligase HERC5	10	14	US29-34A	11.06	1.95641	Sensitive
O75319	DUSP11	RNA/RNP complex-1-interacting phosphatase	2	5	US29-34A	8.24432	1.54256	Sensitive
Q9Y4E6	WDR7	WD repeat-containing protein 7	2	4	US29-34A	8.07419	1.56304	Sensitive
Q9UIW2	PLXNA1	Plexin-A1	10	13	US29-34A	7.92782	1.62233	Sensitive
Q8N488	RYBP	RING1 and YY1-binding protein	9	8	US29-34A	7.67869	1.62376	Sensitive
O15031	PLXNB2	Plexin-B2	21	40	US29-34A	6.62651	1.74015	Sensitive
Q3KNV8-2	PCGF3	Isoform 2 of Polycomb group RING finger protein 3		1	US29-34A	6.06613	1.72449	Sensitive
Q9HCX3	ZNF304	Zinc finger protein 304	1		RL10-UL1	5.98492	1.66433	Sensitive
P02795	MT2A	Metallothionein-2	3		RL10-UL1	5.30289	13.8797	Sensitive
Q9HCE7	SMURF1	E3 ubiquitin-protein ligase SMURF1	1		RL11-UL11	11.604	2.12866	Stringent
P04279	SEMG1	Semenogelin-1	2		RL11-UL11	11.5129	2.99371	Stringent
Q96RT1-8	ERBIN	Isoform 8 of Erbin	13	23	UL13-20	23.8328	2.57907	Stringent
Q9Y3P9	RABGAP1	Rab GTPase-activating protein 1	13	23	UL13-20	13.431	2.91914	Stringent
Q96NW7	LRRC7	Leucine-rich repeat-containing protein 7	1	2	UL13-20	13.1059	3.19191	Stringent
Q9UQ13	SHOC2	Leucine-rich repeat protein SHOC-2	2	11	UL13-20	9.96583	2.76062	Stringent
Q5R372-3	RABGAP1L	Isoform 3 of Rab GTPase-activating protein 1-like	3	8	UL13-20	9.9066	2.59015	Stringent
Q86WG5	SBF2	Myotubularin-related protein 13		2	UL13-20	9.02434	2.36122	Stringent
Q9BTT6	LRRC1	Leucine-rich repeat-containing protein 1	1	3	UL13-20	8.9829	2.25552	Stringent
Q96Q42	ALS2	Alsin	2	1	UL13-20	8.7177	2.25239	Stringent
Q5R372-5	RABGAP1L	Isoform 5 of Rab GTPase-activating protein 1-like	3	3	UL13-20	8.48782	1.94328	Sensitive
Q9Y5X9	LIPG	Endothelial lipase	1	4	UL13-20	7.8115	1.62341	Sensitive
Q14160-3	SCRIB	Isoform 3 of Protein scribble homolog	16	18	UL13-20	7.69163	1.64951	Sensitive
Q9Y4F1-2	FARP1	Isoform 2 of FERM, RhoGEF and pleckstrin domain-containing protein 1	15	29	UL13-20	7.26184	1.50365	Sensitive
O14936	CASK	Peripheral plasma membrane protein CASK	3	21	UL13-20	5.63549	1.50386	Sensitive
Q14527	HLTF	Helicase-like transcription factor	3		ULb'	52.3164	12.3967	Stringent
Q9NW81-4	ATP5SL	Isoform 4 of ATP synthase subunit s-like protein	3	10	ULb'	46.8161	8.37361	Stringent
Q12888-2	TP53BP1	Isoform 2 of Tumor suppressor p53-binding protein 1	32	30	ULb'	26.2138	7.44773	Stringent
Q9NP77	SSU72	RNA polymerase II subunit A C-terminal domain phosphatase SSU72	4	4	ULb'	19.9004	2.59764	Stringent
Q9UPU9	SAMD4A	Protein Smaug homolog 1	5	7	ULb'	17.2614	2.50725	Stringent
Q8NBW4	SLC38A9	Sodium-coupled neutral amino acid transporter 9	5	5	ULb'	14.7514	2.10383	Stringent
Q9Y2K1	ZBTB1	Zinc finger and BTB domain-containing protein 1	3	1	ULb'	14.2379	3.13451	Stringent
Q6NSJ5	LRRC8E	Volume-regulated anion channel subunit LRRC8E	1	7	ULb'	13.3009	3.28324	Stringent
Q8NB16	MLKL	Mixed lineage kinase domain-like protein	1		ULb'	12.1587	5.81199	Stringent
Q9BWS9-2	CHID1	Isoform 2 of Chitinase domain-containing protein 1	9	21	ULb'	12.0876	2.00107	Stringent
Q53R41	FASTKD1	FAST kinase domain-containing protein 1, mitochondrial	4	9	ULb'	11.9923	2.08359	Stringent
Q7Z7M0	MEGF8	Multiple epidermal growth factor-like domains protein 8	2		ULb'	11.8491	2.88783	Stringent
Q9NQW6	ANLN	Anillin	34	24	ULb'	10.7639	3.49934	Stringent
O75095	MEGF6	Multiple epidermal growth factor-like domains protein 6	1	4	ULb'	8.67492	3.05743	Stringent
Q07157	TJP1	Tight junction protein ZO-1	28	38	ULb'	7.84782	2.51276	Stringent
P80303-2	NUCB2	Isoform 2 of Nucleobindin-2	38	28	ULb'	6.67149	2.13601	Stringent
Q96EA4	SPDL1	Protein Spindly	3	1	ULb'	6.06051	2.28534	Stringent
Q9Y467	SALL2	Sal-like protein 2	1	2	ULb'	6.04218	2.44563	Stringent
P0DI81-3	TRAPPC2	Isoform 3 of Trafficking protein particle complex subunit 2	1	3	ULb'	20.4885	1.92459	Sensitive
Q5W0B1	RNF219	RING finger protein 219	6	10	ULb'	19.1326	1.84402	Sensitive
Q96MT1-5	RNF145	Isoform 5 of RING finger protein 145	2	1	ULb'	14.6469	1.85425	Sensitive
Q96BP3	PPWD1	Peptidylprolyl isomerase domain and WD repeat-containing protein 1	3	31	ULb'	14.2101	1.59477	Sensitive
Q9GZS3	WDR61	WD repeat-containing protein 61	14	15	ULb'	13.9748	1.57356	Sensitive
Q05193	DNM1	Dynamin-1	10	10	ULb'	13.5832	1.5519	Sensitive
Q06124	PTPN11	Tyrosine-protein phosphatase non-receptor type 11	20	18	ULb'	13.4633	1.75364	Sensitive
Q86X76-3	NIT1	Isoform 4 of Nitrilase homolog 1	7	4	ULb'	13.4323	1.87005	Sensitive
Q9NSG2	C1orf112	Uncharacterized protein C1orf112	1	4	ULb'	12.3541	1.54462	Sensitive
P09497	CLTB	Clathrin light chain B	16	17	ULb'	12.1076	1.65146	Sensitive
Q7Z3E5	ARMC9	LisH domain-containing protein ARMC9	2	3	ULb'	11.9359	1.72826	Sensitive
Q6PD62	CTR9	RNA polymerase-associated protein CTR9 homolog	23	30	ULb'	11.8547	1.54715	Sensitive
P10276	RARA	Retinoic acid receptor alpha	1		ULb'	11.5747	1.70121	Sensitive
A1L020	MEX3A	RNA-binding protein MEX3A	4	4	ULb'	10.8123	1.63231	Sensitive
Q9H0Q0	FAM49A	Protein FAM49A	1		ULb'	10.6136	1.61571	Sensitive
Q8WVS4	WDR60	WD repeat-containing protein 60	2	3	ULb'	9.84478	1.69776	Sensitive
Q96BT7-4	ALKBH8	Isoform 4 of Alkylated DNA repair protein alkB homolog 8	1	1	ULb'	9.38963	1.58354	Sensitive
Q96R06	SPAG5	Sperm-associated antigen 5	14	9	ULb'	9.3253	1.64096	Sensitive
O43683	BUB1	Mitotic checkpoint serine/threonine-protein kinase BUB1	1		ULb'	9.30841	1.69403	Sensitive
O95857	TSPAN13	Tetraspanin-13	1	1	ULb'	8.72964	1.81646	Sensitive
Q99689	FEZ1	Fasciculation and elongation protein zeta-1	1		ULb'	8.67404	1.63233	Sensitive
O00391	QSOX1	Sulfhydryl oxidase 1	7	12	ULb'	8.1113	1.92264	Sensitive
Q9Y2H1	STK38L	Serine/threonine-protein kinase 38-like	4	4	ULb'	7.97166	1.59789	Sensitive
Q6PIW4	FIGNL1	Fidgetin-like protein 1	6	10	ULb'	7.93603	1.57758	Sensitive
Q9Y6X9	MORC2	MORC family CW-type zinc finger protein 2	20	29	ULb'	7.9317	1.64488	Sensitive
Q96GY3	LIN37	Protein lin-37 homolog	1		ULb'	7.76264	1.72717	Sensitive
Q92623	TTC9	Tetratricopeptide repeat protein 9A	2	1	ULb'	7.74859	1.56903	Sensitive
Q9NSV4	DIAPH3	Protein diaphanous homolog 3	6	12	ULb'	7.45552	1.88269	Sensitive
Q53QV2	LBH	Protein LBH	3		ULb'	7.27434	1.52671	Sensitive
Q58WW2-3	DCAF6	Isoform 3 of DDB1- and CUL4-associated factor 6	13	8	ULb'	7.1483	1.61334	Sensitive
Q9BYG0	B3GNT5	Lactosylceramide 1,3-N-acetyl-beta-D-glucosaminyltransferase	3		ULb'	7.11724	1.85056	Sensitive
P50749	RASSF2	Ras association domain-containing protein 2	3		ULb'	7.07841	1.57542	Sensitive
P80404	ABAT	4-aminobutyrate aminotransferase, mitochondrial	4	15	ULb'	7.04554	1.66352	Sensitive
Q9BRT9	GINS4	DNA replication complex GINS protein SLD5	3	2	ULb'	6.82199	1.67149	Sensitive
O15231-6	ZNF185	Isoform 6 of Zinc finger protein 185	16	19	ULb'	6.6335	1.88829	Sensitive
Q7L266	ASRGL1	Isoaspartyl peptidase/L-asparaginase	1		ULb'	6.54821	1.55854	Sensitive
O43166	SIPA1L1	Signal-induced proliferation-associated 1-like protein 1	16	8	ULb'	6.3665	1.65533	Sensitive
Q14781	CBX2	Chromobox protein homolog 2	12	2	ULb'	6.24261	1.66313	Sensitive
Q9NZC3	GDE1	Glycerophosphodiester phosphodiesterase 1	3	10	ULb'	6.13365	1.50734	Sensitive
Q9NRZ9	HELLS	Lymphoid-specific helicase	10	12	ULb'	6.1256	1.57677	Sensitive
Q9UMN6	KMT2B	Histone-lysine N-methyltransferase 2B	4	6	ULb'	5.90818	1.57652	Sensitive
Q5SVZ6	ZMYM1	Zinc finger MYM-type protein 1	1	1	ULb'	5.89118	1.92293	Sensitive
Q13938	CAPS	Calcyphosin	1		ULb'	5.80728	1.88046	Sensitive
Q9HD20	ATP13A1	Manganese-transporting ATPase 13A1	29	39	ULb'	5.78392	2.09295	Sensitive
Q9ULH0	KIDINS220	Kinase D-interacting substrate of 220 kDa	15	35	ULb'	5.72724	1.64995	Sensitive
Q9UJ04	TSPYL4	Testis-specific Y-encoded-like protein 4	2		ULb'	5.62509	1.65238	Sensitive
Q15398	DLGAP5	Disks large-associated protein 5	6	1	ULb'	5.58484	1.53256	Sensitive
P33527-9	ABCC1	Isoform 9 of Multidrug resistance-associated protein 1	13	12	ULb'	5.43991	2.22761	Sensitive
Q9BRX5	GINS3	DNA replication complex GINS protein PSF3	7	4	ULb'	5.40151	1.92017	Sensitive
A1KXE4	FAM168B	Myelin-associated neurite-outgrowth inhibitor	1		ULb'	5.095	2.04962	Sensitive
Q15111	PLCL1	Inactive phospholipase C-like protein 1	2		ULb'	5.06957	14.2415	Sensitive
