# Supplementary material for: High-Definition Analysis of Host Protein Stability during Human Cytomegalovirus Infection Reveals Antiviral Factors and Viral Evasion Mechanisms
Source: Cell Host Microbe. 2018 Sep 12;24(3):447–460.e11. doi: 10.1016/j.chom.2018.07.011 (PMC6146656; doi:10.1016/j.chom.2018.07.011)
Supplement: Table S7. Further Details of Materials and Techniques Used in This Paper, Related to STAR Methods — (A) Details of TMT labeling; (B) details of RAW mass spectrometry files; (C) oligonucleotides used in this study. [file mmc8.xlsx]

## Sheet: Table S7A
Experiment	PM1	PM2	WCL1	WCL2	Deg_12	Deg_18	Deg_24	pSILAC_6	pSILAC_18	Block_1	Block_2	HFFF_Tert vs HFFF	Mock vs Mock supt
TMT label
126	Mock1	Mock1	Mock1	Mock1	Mock	CMV Leu	Mock	Mock 0h	Mock 0h	wt1	wt1	Mock 24h HFFF	Mock
127N	24h_1	6h	24h_1	6h	CMV	CMV* MG	CMV	Mock 2h	Mock 6h	wt1*	wt2	Mock 72h HFFF
127C	24h_2	12h	24h_2	12h	CMV*	CMV* Leu	CMV*	Mock 4h	Mock 9h	RL11-UL11	UL2-11	wt 24h HF
128N		12h*		12h*	Mock MG	Mock	Mock MG	Mock 5h	Mock 12h	wt2	UL13-20	wt 72h HF
128C	Mock2	18h	Mock2	18h	CMV MG	CMV	Mock Leu	Mock 6h	Mock 18h	UL2-11	US12-17
129N	48h_1	24h	48h_1	24h	CMV* MG	CMV*	CMV MG	CMV 0h	CMV 0h	US29-34A	US27-28	Mock 24h HFFF-T	CMV
129C	48h_2	48h	48h_2	48h	Mock Leu	Mock MG	CMV Leu	CMV 2h	CMV 6h	US18-22	US29-34A	Mock 72h HFFF-T
130N		72h		72h	CMV Leu	Mock Leu	CMV* MG	CMV 3h	CMV 9h	RL10-UL1	US18-22	wt 24h HFFF-T
130C	72h_1	96h	72h_1	96h	CMV* Leu	CMV MG	CMV* Leu	CMV 4h	CMV 12h	US1-11	RL10-UL1	wt 72h HFFF-T
131N	72h_2	Mock2	72h_2	Mock2				CMV 5h	CMV 18h	AD169	US1-11
131C								CMV 6h			RL11-UL11		Mock supt
Published in Weekes et al, Cell 2014
* irradiated virus
Details of TMT labelling for each experiment.

## Sheet: Table S7B
Experiment	PM1	PM2	WCL1	WCL2	Deg_12	Deg_18	Deg_24	pSILAC_6	pSILAC_18	Block_1	Block_2	UL145V5_IP	HFFF_Tert vs HFFF	Mock vs Mock supt
Singleshot					Deg_12_singleshot	Deg_18_singleshot	Deg_24_singleshot	pSILAC_6_singleshot	pSILAC_18_singleshot	Block_1_singleshot	Block_2_singleshot	UL145V5_IP_Band1	HFFF_HFFF-TERT_singleshot	Mock vs Mock supt_singleshot
Fractions	PM1_SCX10	PM2_SCX10	WCL1_HpRP1	WCL2_HpRP1	Deg_12_HpRP1A	Deg_18_HpRP1A	Deg_24_HpRP1A	pSILAC_6_HpRP1A	pSILAC_18_HpRP1A	Block_1_HpRP1A	Block_2_HpRP1A	UL145V5_IP_Band2
	PM1_SCX25	PM2_SCX25	WCL1_HpRP2	WCL2_HpRP2	Deg_12_HpRP2A	Deg_18_HpRP2A	Deg_24_HpRP2A	pSILAC_6_HpRP2A	pSILAC_18_HpRP1B	Block_1_HpRP2A	Block_2_HpRP2A	UL145V5_IP_Band3
	PM1_SCX40	PM2_SCX40	WCL1_HpRP3	WCL2_HpRP3	Deg_12_HpRP3A	Deg_18_HpRP3A	Deg_24_HpRP3A	pSILAC_6_HpRP3A	pSILAC_18_HpRP2A	Block_1_HpRP3A	Block_2_HpRP3A	UL145V5_IP_Band4
	PM1_SCX60	PM2_SCX60	WCL1_HpRP4	WCL2_HpRP4	Deg_12_HpRP4A	Deg_18_HpRP4A	Deg_24_HpRP4A	pSILAC_6_HpRP4A	pSILAC_18_HpRP2B	Block_1_HpRP4A	Block_2_HpRP4A	UL145V5_IP_Band5
	PM1_SCX90	PM2_SCX90	WCL1_HpRP5	WCL2_HpRP5	Deg_12_HpRP5A	Deg_18_HpRP5A	Deg_24_HpRP5A	pSILAC_6_HpRP5A	pSILAC_18_HpRP3A	Block_1_HpRP5A	Block_2_HpRP5A	UL145V5_IP_Band6
	PM1_SCX150	PM2_SCX150	WCL1_HpRP6	WCL2_HpRP6	Deg_12_HpRP6A	Deg_18_HpRP6A	Deg_24_HpRP6A	pSILAC_6_HpRP6A	pSILAC_18_HpRP3B	Block_1_HpRP6A	Block_2_HpRP6A
			WCL1_HpRP7	WCL2_HpRP7	Deg_12_HpRP7A	Deg_18_HpRP7A	Deg_24_HpRP7A	pSILAC_6_HpRP7A	pSILAC_18_HpRP4A	Block_1_HpRP7A	Block_2_HpRP7A
			WCL1_HpRP8	WCL2_HpRP8	Deg_12_HpRP7B	Deg_18_HpRP8A	Deg_24_HpRP8A	pSILAC_6_HpRP8A	pSILAC_18_HpRP4B	Block_1_HpRP8A	Block_2_HpRP8A
			WCL1_HpRP9	WCL2_HpRP9	Deg_12_HpRP8A	Deg_18_HpRP9A	Deg_24_HpRP9A	pSILAC_6_HpRP9A	pSILAC_18_HpRP5A	Block_1_HpRP9A	Block_2_HpRP9A
			WCL1_HpRP10	WCL2_HpRP10	Deg_12_HpRP9A	Deg_18_HpRP10A	Deg_24_HpRP10A	pSILAC_6_HpRP10A	pSILAC_18_HpRP5B	Block_1_HpRP10A	Block_2_HpRP10A
			WCL1_HpRP11	WCL2_HpRP11	Deg_12_HpRP10A	Deg_18_HpRP11A	Deg_24_HpRP11A	pSILAC_6_HpRP11A	pSILAC_18_HpRP6A	Block_1_HpRP11A	Block_2_HpRP11A
			WCL1_HpRP12	WCL2_HpRP12	Deg_12_HpRP11A	Deg_18_HpRP12A	Deg_24_HpRP12A	pSILAC_6_HpRP12A	pSILAC_18_HpRP6B	Block_1_HpRP12A	Block_2_HpRP12A
					Deg_12_HpRP12A				pSILAC_18_HpRP7A
									pSILAC_18_HpRP8A
									pSILAC_18_HpRP9A
									pSILAC_18_HpRP10A
Published in Weekes et al, Cell 2014									pSILAC_18_HpRP11A
									pSILAC_18_HpRP12A
Details of mass spec files for each experiment

## Sheet: Table S7C
Oligonucleotides for gene knock-down or knock-out
shRNA knock-down
Name	shRNA target sequence	Oligonucleotides for contructs
Control shRNA 1	GTTATAGGCTCGCAAAAGG	gatccGTTATAGGCTCGCAAAAGGTTCAAGAGACCTTTTGCGAGCCTATAACTTTTTTg	aattcAAAAAAGTTATAGGCTCGCAAAAGGTCTCTTGAACCTTTTGCGAGCCTATAACg
Control shRNA 2	GGCATATAACTATTTAGGTAT	gatccGGCATATAACTATTTAGGTATTTCAAGAGAATACCTAAATAGTTATATGCCTTTTTTg	aattcAAAAAAGGCATATAACTATTTAGGTATTCTCTTGAAATACCTAAATAGTTATATGCCg
SP100 shRNA 1	CGCTAGGAAGCCAACAAACAA	gatccCCTGTCTCTTCTGGTGACATTTTCAAGAGAAATGTCACCAGAAGAGACAGGTTTTTTg	aattcAAAAAACCTGTCTCTTCTGGTGACATTTCTCTTGAAAATGTCACCAGAAGAGACAGGg
HLTF shRNA 1	GCAGGTGGAGTTGGTTTGAAT	gatccGCAGGTGGAGTTGGTTTGAATTTCAAGAGAATTCAAACCAACTCCACCTGCTTTTTTg	aattcAAAAAAGCAGGTGGAGTTGGTTTGAATTCTCTTGAAATTCAAACCAACTCCACCTGCg
HLTF shRNA 2	TGTGGTTGGACTACGCTATTA	gatccTGTGGTTGGACTACGCTATTATTCAAGAGATAATAGCGTAGTCCAACCACATTTTTTg	aattcAAAAAATGTGGTTGGACTACGCTATTATCTCTTGAATAATAGCGTAGTCCAACCACAg
CRISPR knock-out
Name	gRNA target specific sequence
Control gRNA 1	GTACAGCTAAGTTAAACTCG
Control gRNA 2	GTGTTCGTACCCGCCACATG
Control gRNA 4	GTTCGAAACCCAAAGGCGTG
SP100 gRNA1	GCAGCCTGTCATCTACACCC
SP100 gRNA2	TGATGAGATCACGATCACGG
SP100 gRNA3	TGAGATGGGGAACCCGAAGG
SP100 gRNA4	AAAGACATTTCCATTCCTCG
SP100 gRNA5	AAGTGAAGAAGAAGAGAGGG
HLTF gRNA1	AAGGCAGATGGACTAAGCAA
HLTF gRNA2	ACAGTCTGAAACTAAAGGCA
HLTF gRNA3	AAAGTTGGATATGAGAGGCG
HLTF gRNA4	CTAGTTAGAAAGTCATCTGG
HLTF gRNA5	GCAGTCTAAGCAAAAGACCC
